# Supplementary material for: Comparison of NF-κB from the protists Capsaspora owczarzaki and Acanthoeca spectabilis reveals extensive evolutionary diversification of this transcription factor
Source: Commun Biol. 2021 Dec 16;4:1404. doi: 10.1038/s42003-021-02924-2 (PMC8677719; doi:10.1038/s42003-021-02924-2)
Supplement: Supplementary file 3 — Supplementary Data 1 [file 42003_2021_2924_MOESM3_ESM.xlsx]

## Sheet: Supplemental Table 3
Supplementary Data 1. Protein Binding Microarray data from ref (24). Each value is a Z-score for the indicated probe and protein. The sequences most similar to the kappaB site EMSA probe are listed on the right.
ProbeID	Sequence	Nv-NF-kB (Cys) final	Siggers_Hu-cRel	Siggers_Hu_RelA	Siggers_Hu_p52	Co-NF-kB final
nbg_ctrl_n1213	CCGATTAACATCATACCGGGTCGTGATGTTAATCGG	-0.00584662	0.114035	0.223437	-0.221333	-0.539282		The sequences below are similar to EMSA
nbg_ctrl_n862	CCGATTAACATCATTATATCTCATGATGTTAATCGG	0.011049	-0.0213423	0.709125	0.361665	0.152449		Sequence	Nv-NF-kB (Cys) final	Siggers_Hu-cRel	Siggers_Hu_RelA	Siggers_Hu_p52	Co-NF-kB final
nbg_ctrl_n170	CCGATTAACATCATTTTTAAACCTGATGTTAATCGG	-0.0258478	0.0464162	-0.068687	-1.18906	0.220928		CCGATTAACATCACGGAATTCCCTGATGTTAATCGG	6.73582	15.0525	10.6443	3.61615	3.4
nbg_ctrl_n120	CCGATTAACATCATCGCATATGCTGATGTTAATCGG	-1.18607	-0.0938991	0.501113	-1.24533	-0.950678		CCGATTAACATCAGGGAATTCCCTGATGTTAATCGG	12.7383	17.6469	12.2346	7.85761	7.25254
nbg_ctrl_n392	CCGATTAACATCATACAAGGGAGTGATGTTAATCGG	1.41265	-0.782562	-1.46634	-0.701227	1.46322		CCGATTAACATCAAGGAATTCCCTGATGTTAATCGG	7.6954	14.0044	nan	4.30345	4.21664
nbg_ctrl_n319	CCGATTAACATCAGCTTCGAGTCTGATGTTAATCGG	-0.781062	0.152827	-0.0308383	-0.628133	-1.18054		CCGATTAACATCAGGAATTCCCATGATGTTAATCGG	5.87875	15.1997	11.1403	3.61289	4.60538
nbg_ctrl_n302	CCGATTAACATCATACACATATTTGATGTTAATCGG	-0.601858	0.504046	0.437906	-0.379421	-0.11078		CCGATTAACATCAGGAATTCCCCTGATGTTAATCGG	12.4971	14.8173	10.8268	6.96903	7.63787
nbg_ctrl_n56	CCGATTAACATCACCCACAGCCGTGATGTTAATCGG	-0.13012	0.249929	0.530438	-0.0047554	0.92508
nbg_ctrl_n341	CCGATTAACATCAAAACGAAATGTGATGTTAATCGG	-0.110466	-0.11498	-1.44155	1.09204	0.346074
nbg_ctrl_n772	CCGATTAACATCATTGTAGTCCATGATGTTAATCGG	-0.140423	1.01881	0.895695	-0.227191	0.194728
nbg_ctrl_n595	CCGATTAACATCATAGCCCACCTTGATGTTAATCGG	-0.819224	0.277972	0.690692	0.401773	-0.132109
nbg_ctrl_n641	CCGATTAACATCAACCTCGATTGTGATGTTAATCGG	-0.256736	-0.399486	0.0826443	-0.472042	0.292891
nbg_ctrl_n598	CCGATTAACATCACCTTTAGGAGTGATGTTAATCGG	-0.812899	-0.249004	-1.43381	-0.955437	0.764554
nbg_ctrl_n504	CCGATTAACATCAAGTTTCGTCGTGATGTTAATCGG	0.204789	0.519536	-0.435447	0.171535	0.218675
nbg_ctrl_n153	CCGATTAACATCACTTTATAATCTGATGTTAATCGG	-0.40426	0.537967	1.40686	-0.217082	0.239388
nbg_ctrl_n869	CCGATTAACATCAATCAGTATGATGATGTTAATCGG	-0.642637	-1.55034	-2.116	-0.17181	-0.0937334
nbg_ctrl_n937	CCGATTAACATCAACGTCATTGGTGATGTTAATCGG	0.212332	-0.257562	-0.630673	0.136033	0.284082
nbg_ctrl_n1158	CCGATTAACATCAAGCCTCAATATGATGTTAATCGG	0.469629	-0.742311	-0.550824	-0.713638	-0.510547
nbg_ctrl_n132	CCGATTAACATCAAGTATACACTTGATGTTAATCGG	-0.118489	0.0301907	-0.137519	-0.597098	-1.405
nbg_ctrl_n708	CCGATTAACATCAGTTTCCGAAGTGATGTTAATCGG	0.343744	1.34503	-0.288903	-1.10885	0.064677
nbg_ctrl_n906	CCGATTAACATCACGGCTCGTGATGATGTTAATCGG	-1.14852	-1.1613	-1.08986	-0.0534739	-0.261785
nbg_ctrl_n880	CCGATTAACATCACAACCTACCATGATGTTAATCGG	-0.62312	-0.18466	-0.0343298	0.241726	0.908048
nbg_ctrl_n1105	CCGATTAACATCATAAACAGCCATGATGTTAATCGG	0.0172945	-0.578911	-0.260774	-0.888017	0.0123626
nbg_ctrl_n790	CCGATTAACATCAGTCCCTAAGCTGATGTTAATCGG	3.07062	0.0648297	-0.556364	2.77464	-0.172858
nbg_ctrl_n53	CCGATTAACATCAGGTCACACTCTGATGTTAATCGG	-0.368035	-0.0496996	-0.0626639	1.31946	-0.660141
nbg_ctrl_n86	CCGATTAACATCAGTAGGTGAAGTGATGTTAATCGG	0.451874	-0.992274	-1.18046	-1.88601	1.02139
nbg_ctrl_n372	CCGATTAACATCATCCCTGTGGCTGATGTTAATCGG	-0.113364	-0.579072	-0.636554	-0.603876	-0.0268148
nbg_ctrl_n73	CCGATTAACATCAATTATTCAGCTGATGTTAATCGG	-0.22967	0.216237	0.440412	-0.173789	-0.56239
nbg_ctrl_n294	CCGATTAACATCAACATGCAGATTGATGTTAATCGG	0.451698	-0.274558	-0.439605	-0.315016	0.0298144
nbg_ctrl_n842	CCGATTAACATCATTCACTTCTATGATGTTAATCGG	0.0891488	0.682355	1.53975	1.88822	0.104702
nbg_ctrl_n1098	CCGATTAACATCACGTATCACCGTGATGTTAATCGG	0.0719257	0.612522	0.198794	0.310002	-0.802777
nbg_ctrl_n613	CCGATTAACATCAGCGGTGATATTGATGTTAATCGG	0.198938	-0.222104	0.0915701	-0.736811	0.291047
nbg_ctrl_n1057	CCGATTAACATCAAGCTAATCTGTGATGTTAATCGG	-0.733366	-0.612005	-0.271895	-0.412677	-0.652127
nbg_ctrl_n260	CCGATTAACATCAAGGCAGGCATTGATGTTAATCGG	-0.159495	-0.0211811	-0.793904	-0.778406	-0.387201
nbg_ctrl_n436	CCGATTAACATCATCGGAAACGCTGATGTTAATCGG	-0.325472	0.221773	-0.893623	-1.01927	-0.978168
nbg_ctrl_n271	CCGATTAACATCAATCGGTAAGTTGATGTTAATCGG	-0.131544	-0.657484	-0.989102	0.216093	-0.152478
nbg_ctrl_n995	CCGATTAACATCAGTGGTAAAACTGATGTTAATCGG	-0.295605	1.1337	-0.284178	0.777189	-0.706904
nbg_ctrl_n684	CCGATTAACATCATAAAAGTTCTTGATGTTAATCGG	0.0856777	0.56393	0.0341258	0.459535	-0.0929217
nbg_ctrl_n532	CCGATTAACATCATACTCACTCGTGATGTTAATCGG	-0.0735021	-0.5535	0.276365	1.11275	0.449894
nbg_ctrl_n395	CCGATTAACATCAGTGCACGCCCTGATGTTAATCGG	-1.95044	0.318074	-0.0185219	0.123753	-1.75084
nbg_ctrl_n360	CCGATTAACATCACTACACGAGCTGATGTTAATCGG	-0.278722	-0.313377	-0.204891	-0.346778	0.139923
nbg_ctrl_n774	CCGATTAACATCAACAGACACAGTGATGTTAATCGG	0.491303	-0.430946	-1.25	1.2445	0.478171
nbg_ctrl_n733	CCGATTAACATCACTAGGTAGTCTGATGTTAATCGG	0.179564	-0.632224	0.0191241	-0.462271	0.575911
nbg_ctrl_n96	CCGATTAACATCAATCCTACAGGTGATGTTAATCGG	-0.268711	-0.526834	-0.935755	-0.329249	-0.246671
nbg_ctrl_n87	CCGATTAACATCATTTCTGCTCGTGATGTTAATCGG	-0.684373	0.385533	2.26014	0.681183	-0.0118873
nbg_ctrl_n231	CCGATTAACATCAATGTGAAATATGATGTTAATCGG	-0.154048	-0.462666	-0.809317	-0.199119	0.404107
nbg_ctrl_n309	CCGATTAACATCAAGGCGCGGTCTGATGTTAATCGG	-0.929976	-0.638286	-0.362735	-0.999171	-0.855687
nbg_ctrl_n1035	CCGATTAACATCACGGGGTGGCCTGATGTTAATCGG	0.326362	0.933086	-0.0755534	0.275853	1.78491
nbg_ctrl_n26	CCGATTAACATCAATTCAGAAAGTGATGTTAATCGG	-0.0297478	-0.0527428	-1.00238	-0.864823	-0.260926
nbg_ctrl_n44	CCGATTAACATCACTTCGTGAATTGATGTTAATCGG	-0.432218	-0.134531	-0.587994	0.468733	-1.25848
nbg_ctrl_n122	CCGATTAACATCAGCCACTCTGATGATGTTAATCGG	-0.676833	-1.30959	-0.627964	-2.85053	-0.155494
nbg_ctrl_n1006	CCGATTAACATCAATGTCCGGTGTGATGTTAATCGG	-0.598633	0.496948	0.464351	0.487645	0.277747
nbg_ctrl_n471	CCGATTAACATCATCCTAACTGCTGATGTTAATCGG	-0.135894	0.108629	0.0822892	0.230541	-0.210589
nbg_ctrl_n646	CCGATTAACATCAATGTCTCGAGTGATGTTAATCGG	-0.144364	-0.851899	0.0340539	-0.520582	-0.520755
nbg_ctrl_n766	CCGATTAACATCACCCACGAGGGTGATGTTAATCGG	-0.0198216	0.0814333	-0.0922756	-0.13059	1.3464
nbg_ctrl_n1167	CCGATTAACATCACGTAACAATATGATGTTAATCGG	-0.0158392	-0.118462	-0.489355	-0.176882	-0.0709275
nbg_ctrl_n556	CCGATTAACATCACGCGTCTACCTGATGTTAATCGG	0.205222	0.02013	1.32162	-0.236447	-0.665436
nbg_ctrl_n757	CCGATTAACATCAAGTCTAGGGATGATGTTAATCGG	-0.217628	-1.32255	-1.2974	-0.930474	0.00917262
nbg_ctrl_n389	CCGATTAACATCAAACAATTCGATGATGTTAATCGG	-0.471148	-0.0442072	-0.765386	-0.575645	-0.415697
nbg_ctrl_n667	CCGATTAACATCAGATTTCATTCTGATGTTAATCGG	-0.776507	0.000898042	-0.690327	0.490836	-1.68362
nbg_ctrl_n219	CCGATTAACATCAGTATGCCAACTGATGTTAATCGG	-0.128764	0.0697408	-0.0546482	0.882443	-0.00176999
nbg_ctrl_n1175	CCGATTAACATCAACAAAGGTGATGATGTTAATCGG	0.129846	0.26736	-1.34603	-0.468675	0.0773446
nbg_ctrl_n118	CCGATTAACATCATTCCGCGGTGTGATGTTAATCGG	-0.467393	0.902076	1.1369	-1.19104	-0.781375
nbg_ctrl_n4	CCGATTAACATCAGCGCAAGATATGATGTTAATCGG	-0.377918	-1.06132	-1.22732	-0.710101	-0.425963
nbg_ctrl_n813	CCGATTAACATCAAGGCCTAGGGTGATGTTAATCGG	-0.218383	-0.924296	-1.38691	-1.2225	-0.167216
nbg_ctrl_n1123	CCGATTAACATCAGCGCGGAACCTGATGTTAATCGG	-1.36246	-0.975808	-0.565318	0.116573	-0.571645
nbg_ctrl_n1136	CCGATTAACATCAGATTTATAACTGATGTTAATCGG	-0.391488	0.638116	-0.512189	-0.593711	-0.638276
nbg_ctrl_n148	CCGATTAACATCACCTAGGACGCTGATGTTAATCGG	-0.577382	0.595112	0.165066	-0.0739445	0.0434943
nbg_ctrl_n481	CCGATTAACATCATCCCTTGTCATGATGTTAATCGG	0.81098	1.77932	1.3568	1.42735	0.498883
nbg_ctrl_n431	CCGATTAACATCATAACTTTGGCTGATGTTAATCGG	-0.906059	-0.519094	-0.876189	0.219506	-0.229839
nbg_ctrl_n1189	CCGATTAACATCACGTATGGTACTGATGTTAATCGG	0.485122	0.555633	0.602283	-0.307269	-0.300081
nbg_ctrl_n1182	CCGATTAACATCAAAGATTCAGCTGATGTTAATCGG	-0.313288	-0.193717	-1.53289	0.560786	-0.873016
nbg_ctrl_n890	CCGATTAACATCAGAACTACTTCTGATGTTAATCGG	-0.118131	0.398403	0.162258	-0.314033	-0.458668
nbg_ctrl_n738	CCGATTAACATCACAGTCCAAACTGATGTTAATCGG	-0.785167	-0.177462	-0.984063	0.526445	-0.461419
nbg_ctrl_n966	CCGATTAACATCACGCTCAGTCCTGATGTTAATCGG	-0.572217	-0.379761	-0.401211	-1.26769	-0.930139
nbg_ctrl_n468	CCGATTAACATCAGGGAAGACGTTGATGTTAATCGG	1.63908	0.447028	-0.211129	1.05272	1.66799
nbg_ctrl_n245	CCGATTAACATCAGCGACCCGAATGATGTTAATCGG	-0.455648	-1.00173	-1.25261	-2.26426	-0.515191
nbg_ctrl_n1075	CCGATTAACATCACCGGGGATAGTGATGTTAATCGG	2.68473	0.532515	1.47237	1.51019	3.83111
nbg_ctrl_n604	CCGATTAACATCAGAAGTTCATGTGATGTTAATCGG	-0.995508	-0.554209	-0.976214	0.106463	0.119078
nbg_ctrl_n229	CCGATTAACATCAACTCCGAGGTTGATGTTAATCGG	-0.117295	0.905809	0.683541	-0.449734	-0.657436
nbg_ctrl_n523	CCGATTAACATCAACGCTGTCCTTGATGTTAATCGG	0.288432	0.27236	1.59645	0.223679	-0.170559
nbg_ctrl_n831	CCGATTAACATCAGGTATTGTGCTGATGTTAATCGG	0.393115	-0.465442	-0.872225	-0.738784	-0.0160526
nbg_ctrl_n600	CCGATTAACATCAACCCTCGAACTGATGTTAATCGG	-0.316506	0.0715539	-0.104559	0.450088	0.378318
nbg_ctrl_n412	CCGATTAACATCAAAGAAGTTGGTGATGTTAATCGG	-0.0337398	0.236916	-1.1835	0.363708	0.615922
nbg_ctrl_n35	CCGATTAACATCAGTGTCCTGCATGATGTTAATCGG	-0.0101347	0.185265	-0.120174	-0.0645658	-0.610511
nbg_ctrl_n1028	CCGATTAACATCATAGACCACATTGATGTTAATCGG	-0.384211	-0.45759	-0.324098	-0.544562	0.330167
nbg_ctrl_n946	CCGATTAACATCACTTCAGCGGCTGATGTTAATCGG	-1.06032	-0.447746	0.172613	-0.459808	-0.52691
nbg_ctrl_n973	CCGATTAACATCAGGATGCTTATTGATGTTAATCGG	-0.213883	-0.128121	-0.460588	-0.362818	0.517434
nbg_ctrl_n161	CCGATTAACATCAGACTGCATCTTGATGTTAATCGG	-0.0279025	-0.6614	0.204257	0.321602	-0.469675
nbg_ctrl_n377	CCGATTAACATCACGTACCTCTTTGATGTTAATCGG	0.149853	0.247303	1.63751	0.523147	0.323067
nbg_ctrl_n425	CCGATTAACATCACGTGCCTCGATGATGTTAATCGG	-0.231339	-0.292913	-0.31136	-1.20121	-0.591717
nbg_ctrl_n725	CCGATTAACATCAAACATGGGCTTGATGTTAATCGG	0.106352	-0.620336	-0.551596	-0.987678	-0.274084
nbg_ctrl_n653	CCGATTAACATCAATGAGGTTTCTGATGTTAATCGG	-0.322229	-0.694065	-0.0359119	-0.142051	-0.123711
nbg_ctrl_n930	CCGATTAACATCAACCCCCGGCTTGATGTTAATCGG	2.37335	0.344116	-0.474954	1.12552	2.79418
nbg_ctrl_n551	CCGATTAACATCAGGTCCTCTGGTGATGTTAATCGG	-0.442248	-0.773469	-0.6686	-0.866304	0.116703
nbg_ctrl_n402	CCGATTAACATCAGCTCGGTGTGTGATGTTAATCGG	-0.290401	-0.134014	-0.062387	0.0866863	0.243075
nbg_ctrl_n670	CCGATTAACATCATCGACAGCAGTGATGTTAATCGG	-0.622284	0.0927209	-0.423279	-0.992019	0.244154
nbg_ctrl_n567	CCGATTAACATCACTACACCAAATGATGTTAATCGG	-0.627563	-0.15432	0.881466	-0.407152	0.510282
nbg_ctrl_n786	CCGATTAACATCAGCATCAAGCATGATGTTAATCGG	-0.36105	-1.11204	-1.74661	0.306	-1.21967
nbg_ctrl_n82	CCGATTAACATCACAACGCATGATGATGTTAATCGG	-0.723108	-0.550095	-0.345035	-0.505852	0.0945475
nbg_ctrl_n190	CCGATTAACATCAACAACGGTTCTGATGTTAATCGG	-0.836823	-0.430857	-0.237562	-1.32891	-0.224277
nbg_ctrl_n1029	CCGATTAACATCACAGACCCGACTGATGTTAATCGG	0.216346	-0.267098	-1.22335	-1.32993	-0.480337
nbg_ctrl_n927	CCGATTAACATCAATCCTATCGATGATGTTAATCGG	-0.726161	-0.557115	-0.505017	-0.708721	-0.301685
nbg_ctrl_n355	CCGATTAACATCATAATGCGCAATGATGTTAATCGG	0.286129	-0.26012	0.35511	0.941645	-1.23021
nbg_ctrl_n263	CCGATTAACATCATCGCGAATGTTGATGTTAATCGG	-0.403926	0.067355	-0.207474	-1.00883	-1.16528
nbg_ctrl_n637	CCGATTAACATCACAATAGGCGATGATGTTAATCGG	-0.199671	-0.696051	-0.525286	-0.941901	0.114183
nbg_ctrl_n1144	CCGATTAACATCATTATTTCTTATGATGTTAATCGG	0.0843725	0.353339	0.874707	0.171861	-0.28715
nbg_ctrl_n321	CCGATTAACATCAGCCTAAATACTGATGTTAATCGG	-0.240609	0.0994398	-0.454396	0.297617	-0.139604
nbg_ctrl_n281	CCGATTAACATCAAGCGAGTTCCTGATGTTAATCGG	-0.510714	0.218616	-0.0536965	-0.396138	0.224364
nbg_ctrl_n1198	CCGATTAACATCACAGACTCAGTTGATGTTAATCGG	-0.0901735	-0.193969	0.201484	0.5977	-0.49786
nbg_ctrl_n1081	CCGATTAACATCACCTTCTTTACTGATGTTAATCGG	nan	0.934578	3.07248	1.28878	1.57405
nbg_ctrl_n459	CCGATTAACATCACGGGACATACTGATGTTAATCGG	1.3027	0.518437	-0.239955	1.12662	0.88242
nbg_ctrl_n422	CCGATTAACATCAGGTTAAGAGGTGATGTTAATCGG	-0.0528874	-1.38042	-1.5747	-0.477258	0.793624
nbg_ctrl_n378	CCGATTAACATCAGATTTGTCGTTGATGTTAATCGG	-0.591209	-0.474542	-0.804403	-0.389101	-0.191888
nbg_ctrl_n199	CCGATTAACATCACAGTCATTGTTGATGTTAATCGG	-0.0223076	0.615795	-0.0971666	-0.564308	0.0536173
nbg_ctrl_n137	CCGATTAACATCATAGTCTTTGTTGATGTTAATCGG	-0.671624	0.40487	0.954707	0.423885	-0.0799653
nbg_ctrl_n680	CCGATTAACATCACGCCACACACTGATGTTAATCGG	-0.232954	0.252553	0.552086	-0.603661	0.300931
nbg_ctrl_n587	CCGATTAACATCATCTGTTGTTTTGATGTTAATCGG	-0.299674	-0.0282371	1.81888	1.23355	0.125337
nbg_ctrl_n104	CCGATTAACATCAGCTGGGCAGTTGATGTTAATCGG	-0.72134	0.769608	-0.2908	0.720012	-0.715736
nbg_ctrl_n902	CCGATTAACATCACGATCATGTTTGATGTTAATCGG	-0.912301	0.0909169	0.589365	0.462138	-0.221515
nbg_ctrl_n548	CCGATTAACATCAATTTTGTGACTGATGTTAATCGG	-0.462033	0.340791	0.385592	1.29656	-0.494334
nbg_ctrl_n1053	CCGATTAACATCATGTATGCCCCTGATGTTAATCGG	1.7072	0.338906	1.275	1.12014	1.23892
nbg_ctrl_n136	CCGATTAACATCAAGCACAACATTGATGTTAATCGG	0.0587597	-0.469339	-0.660601	0.0896879	-0.466796
nbg_ctrl_n518	CCGATTAACATCAATTCATCAGTTGATGTTAATCGG	-0.332883	-0.121968	-0.29116	1.28744	-0.0609237
nbg_ctrl_n1110	CCGATTAACATCAGTCCCACAGATGATGTTAATCGG	1.55362	0.802535	-0.0633839	1.83931	0.912315
nbg_ctrl_n1069	CCGATTAACATCAGCATAAGTCTTGATGTTAATCGG	-0.354593	-0.904638	-0.231163	-0.856282	-0.204523
nbg_ctrl_n1010	CCGATTAACATCAACACACTGCTTGATGTTAATCGG	-0.524414	0.272623	0.345929	-0.441239	-0.698539
nbg_ctrl_n1207	CCGATTAACATCACCTTAATGCCTGATGTTAATCGG	-0.444671	0.26941	1.12459	0.548918	0.263587
nbg_ctrl_n956	CCGATTAACATCATGCAATACAATGATGTTAATCGG	-0.427597	0.0858145	-0.641108	-0.856891	-0.678172
nbg_ctrl_n763	CCGATTAACATCAGTCCAAGGCTTGATGTTAATCGG	-1.17708	0.890175	-0.735544	-1.11001	-1.52954
nbg_ctrl_n1170	CCGATTAACATCAATAGCGCTCATGATGTTAATCGG	-0.212415	-0.156192	1.08999	0.781286	-0.909585
nbg_ctrl_n385	CCGATTAACATCAGGTATCACATTGATGTTAATCGG	-0.726745	-0.0206574	-0.874918	0.187078	0.462454
nbg_ctrl_n411	CCGATTAACATCACTGGACAAATTGATGTTAATCGG	-0.0377076	-0.0258367	-0.197105	0.800081	0.266376
nbg_ctrl_n1017	CCGATTAACATCAAGTTTATCGATGATGTTAATCGG	-0.487733	-0.928394	-0.933345	0.393246	-0.561394
nbg_ctrl_n1208	CCGATTAACATCATATATCGACGTGATGTTAATCGG	-0.361436	-0.868008	0.143959	0.896102	-0.0710499
nbg_ctrl_n799	CCGATTAACATCAGCCGCCTACCTGATGTTAATCGG	-0.346901	-0.275842	1.01453	0.100966	-0.661531
nbg_ctrl_n541	CCGATTAACATCATAGTTATTTATGATGTTAATCGG	-0.254517	-0.21326	0.0475621	1.28071	0.0174382
nbg_ctrl_n853	CCGATTAACATCACTAATGGATCTGATGTTAATCGG	-0.378541	-0.317525	0.313396	0.65105	-0.0448314
nbg_ctrl_n540	CCGATTAACATCATAAATGACATTGATGTTAATCGG	-0.0536633	-0.571166	-0.717064	-0.401777	-1.00347
nbg_ctrl_n578	CCGATTAACATCATTTATCCCGGTGATGTTAATCGG	0.543589	0.674681	1.74907	1.24	2.85304
nbg_ctrl_n718	CCGATTAACATCAGTGGTTACCATGATGTTAATCGG	-0.595325	1.41238	0.22526	-0.746318	-0.29726
nbg_ctrl_n315	CCGATTAACATCAAATCGTCCTTTGATGTTAATCGG	-0.349094	0.193829	1.02917	1.65726	-0.77071
nbg_ctrl_n711	CCGATTAACATCACGGGCATGTATGATGTTAATCGG	-0.130674	-0.292247	0.057496	-1.3093	-0.292035
nbg_ctrl_n382	CCGATTAACATCATTCGGCGAGTTGATGTTAATCGG	-0.377361	0.0720464	0.176395	-0.212014	-0.147004
nbg_ctrl_n293	CCGATTAACATCACAGTGATAGTTGATGTTAATCGG	-0.251413	0.0331346	-0.19879	0.450098	-0.00438401
nbg_ctrl_n804	CCGATTAACATCATGCATGGTCATGATGTTAATCGG	-0.252891	-0.272505	-0.834138	-1.14909	-0.402139
nbg_ctrl_n306	CCGATTAACATCAGGGCCTTTTGTGATGTTAATCGG	1.13731	0.119454	-0.0945775	0.943444	0.114034
nbg_ctrl_n870	CCGATTAACATCATGGGGACGACTGATGTTAATCGG	3.18671	0.301877	1.45603	1.62649	2.39289
nbg_ctrl_n250	CCGATTAACATCAACGTTCCGCCTGATGTTAATCGG	-0.182725	-0.302099	2.22474	-0.929996	-0.871054
nbg_ctrl_n509	CCGATTAACATCAGTGTCCCGTTTGATGTTAATCGG	2.17692	-0.191262	0.790607	2.4574	0.353758
nbg_ctrl_n992	CCGATTAACATCATAGAGCATACTGATGTTAATCGG	0.228728	-0.00844983	-0.451226	0.839129	0.39687
nbg_ctrl_n1007	CCGATTAACATCAAATCCAACACTGATGTTAATCGG	0.12241	0.242879	-0.156068	-0.00434019	0.0813685
nbg_ctrl_n794	CCGATTAACATCACTACACGGCGTGATGTTAATCGG	-0.79865	-0.200397	0.455451	-0.981697	0.0749031
nbg_ctrl_n1109	CCGATTAACATCAACACTGATCGTGATGTTAATCGG	-0.0330924	-0.594167	0.0956004	-0.0596067	0.112254
nbg_ctrl_n10	CCGATTAACATCAGTACCGCGAATGATGTTAATCGG	0.538355	-0.107941	-0.337085	1.61551	0.0337616
nbg_ctrl_n490	CCGATTAACATCAGCATACTATTTGATGTTAATCGG	-1.05482	-0.267418	0.441062	0.81336	0.444779
nbg_ctrl_n499	CCGATTAACATCATGGCTGTATGTGATGTTAATCGG	0.142841	-0.602579	0.47757	-0.998703	0.498911
nbg_ctrl_n15	CCGATTAACATCAACTCTGTGTGTGATGTTAATCGG	-0.368277	-0.331274	-0.175433	-0.855325	0.573237
nbg_ctrl_n213	CCGATTAACATCACACTCAGTCCTGATGTTAATCGG	0.0586606	-0.0139157	0.869972	-0.336753	0.352897
nbg_ctrl_n689	CCGATTAACATCAAGATCCCTTGTGATGTTAATCGG	-0.481189	-0.626753	-0.581035	-0.299544	-0.154461
nbg_ctrl_n962	CCGATTAACATCACACAAACGTTTGATGTTAATCGG	-0.527922	0.0545352	-0.199409	1.9997	-1.72321
nbg_ctrl_n298	CCGATTAACATCACAAAATGCCATGATGTTAATCGG	-0.736474	1.79602	0.487346	0.0229351	0.267606
nbg_ctrl_n440	CCGATTAACATCATGCTCGCCCATGATGTTAATCGG	-0.0299222	0.0650665	-0.0639502	0.743298	0.0407862
nbg_ctrl_n734	CCGATTAACATCAATAGTACCGATGATGTTAATCGG	1.03126	0.00334191	-0.581622	1.21185	-0.980336
nbg_ctrl_n883	CCGATTAACATCACTCATCCCCGTGATGTTAATCGG	3.17261	0.543993	1.94597	1.04463	2.77667
nbg_ctrl_n887	CCGATTAACATCAAGCGTACATCTGATGTTAATCGG	-0.124909	-0.423181	-0.246343	-0.410744	0.122807
nbg_ctrl_n934	CCGATTAACATCACCGGAGATCTTGATGTTAATCGG	-0.552832	0.368788	-0.0813376	-0.289946	0.184871
nbg_ctrl_n1216	CCGATTAACATCAAAGTGGTCTTTGATGTTAATCGG	0.11978	0.643209	-0.203567	-0.479816	-1.27096
nbg_ctrl_n916	CCGATTAACATCAGATACCAGGGTGATGTTAATCGG	-0.217297	0.041696	-0.669346	0.566163	1.08595
nbg_ctrl_n174	CCGATTAACATCAGTCATTAAGATGATGTTAATCGG	0.0111351	-0.961598	-0.77013	-0.152873	-0.40154
nbg_ctrl_n848	CCGATTAACATCAGAATTATATCTGATGTTAATCGG	0.0933302	-0.140392	-0.10774	0.49	-0.369694
nbg_ctrl_n865	CCGATTAACATCATCTCGACCATTGATGTTAATCGG	-1.27258	-0.178968	1.18874	-0.856172	0.0129125
nbg_ctrl_n7	CCGATTAACATCATCTGCCTTTTTGATGTTAATCGG	0.0145712	1.26463	2.22252	-0.0463929	0.174355
nbg_ctrl_n183	CCGATTAACATCATGGGGTGTGCTGATGTTAATCGG	0.543845	-0.0481586	2.33711	1.23243	1.28355
nbg_ctrl_n129	CCGATTAACATCAAACTCCATCCTGATGTTAATCGG	-0.550506	0.223901	0.0742606	1.00143	0.0766306
nbg_ctrl_n495	CCGATTAACATCAGGCATGGTCCTGATGTTAATCGG	-1.281	-0.710742	-1.35395	-0.711167	-1.29386
nbg_ctrl_n941	CCGATTAACATCATCGAGCATGCTGATGTTAATCGG	-0.614338	-0.870572	-1.11767	-3.0136	-1.8029
nbg_ctrl_n599	CCGATTAACATCACACATTTCACTGATGTTAATCGG	0.00124459	1.03095	2.36154	0.752872	0.473146
nbg_ctrl_n488	CCGATTAACATCACCCACCGATTTGATGTTAATCGG	-0.350609	0.490372	0.586916	0.434822	0.719789
nbg_ctrl_n608	CCGATTAACATCAATGAATTCGATGATGTTAATCGG	-0.909449	0.559792	0.240846	0.0222926	-0.40381
nbg_ctrl_n114	CCGATTAACATCAGCAGTGTGCATGATGTTAATCGG	-0.147609	-0.0485235	-0.964437	0.45947	-0.0512192
nbg_ctrl_n1131	CCGATTAACATCATAGTCGAACTTGATGTTAATCGG	-0.0297914	-1.05874	-0.476157	-1.19936	-0.673919
nbg_ctrl_n899	CCGATTAACATCACATGCTGCTGTGATGTTAATCGG	0.207596	0.210065	0.687825	0.319592	-0.853796
nbg_ctrl_n1094	CCGATTAACATCAGTAGTAGCCCTGATGTTAATCGG	-0.210879	0.330152	-0.0584387	-1.55723	-0.374475
nbg_ctrl_n1119	CCGATTAACATCAAGTCCAAGTCTGATGTTAATCGG	0.105243	-0.42613	-0.571718	-0.752961	-0.0144629
nbg_ctrl_n714	CCGATTAACATCAAGATTAGGGATGATGTTAATCGG	0.683558	-0.767931	-1.38193	0.0789454	0.325549
nbg_ctrl_n779	CCGATTAACATCACGCAAACGCCTGATGTTAATCGG	-0.836488	-1.05328	-0.817258	0.481983	-1.00873
nbg_ctrl_n464	CCGATTAACATCAGACACTTTTCTGATGTTAATCGG	-0.0482508	0.292672	0.286918	1.17181	-0.0551594
nbg_ctrl_n1186	CCGATTAACATCATCTCCAGGTCTGATGTTAATCGG	-0.816249	0.824251	-0.107117	-1.84064	-0.662522
nbg_ctrl_n287	CCGATTAACATCACTGGGATTGATGATGTTAATCGG	-0.127154	0.539994	0.91123	-0.52362	0.939525
nbg_ctrl_n238	CCGATTAACATCACTAGGTCGCCTGATGTTAATCGG	-0.321752	-0.650201	-0.262949	-0.60325	0.000350953
nbg_ctrl_n856	CCGATTAACATCATTTTGGGGACTGATGTTAATCGG	3.65706	0.477298	3.71599	2.68403	1.93847
nbg_ctrl_n92	CCGATTAACATCAGCGTTTGGACTGATGTTAATCGG	-0.275063	-0.595344	-0.0208091	1.64433	-0.201783
nbg_ctrl_n699	CCGATTAACATCAGCCCGTTCTATGATGTTAATCGG	0.361492	-0.800929	0.700231	1.22368	-0.201842
nbg_ctrl_n257	CCGATTAACATCACCGTTAGGCGTGATGTTAATCGG	0.182733	-0.359845	-0.491826	0.399824	0.609433
nbg_ctrl_n627	CCGATTAACATCAGGGGCCGTAATGATGTTAATCGG	1.74824	-0.428437	0.461866	1.0656	0.380284
nbg_ctrl_n241	CCGATTAACATCACGACCAACCGTGATGTTAATCGG	0.323798	0.292448	0.36428	-0.526674	-0.435505
nbg_ctrl_n535	CCGATTAACATCATGCCGTCATATGATGTTAATCGG	0.114339	0.391909	0.00796442	1.5759	-0.612194
nbg_ctrl_n894	CCGATTAACATCATCGTCGCCTATGATGTTAATCGG	-0.270032	-0.371192	0.0874172	-1.00342	-0.987653
nbg_ctrl_n1161	CCGATTAACATCATTACCGTAGTTGATGTTAATCGG	-0.238386	-0.830034	-0.452537	1.82646	0.413916
nbg_ctrl_n1031	CCGATTAACATCAATTTCGCGTTTGATGTTAATCGG	-0.496643	0.734621	1.10665	0.313796	-0.247351
nbg_ctrl_n753	CCGATTAACATCAGACATCTGATTGATGTTAATCGG	-0.958647	-0.992909	-1.55105	0.258442	-0.84761
nbg_ctrl_n1039	CCGATTAACATCACGGGATTTCGTGATGTTAATCGG	1.88332	3.69705	1.38201	2.4158	0.54856
nbg_ctrl_n365	CCGATTAACATCAGAAAAAGGCATGATGTTAATCGG	0.0930502	-0.604962	-1.57782	-1.64545	0.0662446
nbg_ctrl_n399	CCGATTAACATCACCCAAAGTTTTGATGTTAATCGG	-0.204128	1.489	0.536982	0.81023	1.23579
nbg_ctrl_n126	CCGATTAACATCACAATACACGCTGATGTTAATCGG	0.179884	0.88331	1.83985	-0.372544	0.727702
nbg_ctrl_n537	CCGATTAACATCAGTTCTGTCAATGATGTTAATCGG	0.122251	-0.278647	0.475648	0.590571	-0.187721
nbg_ctrl_n353	CCGATTAACATCACCGTTCCGATTGATGTTAATCGG	-0.0273361	-0.0605636	-0.536136	-0.187648	-0.774509
nbg_ctrl_n478	CCGATTAACATCAAACTCAGCGTTGATGTTAATCGG	-0.534068	-0.76043	-0.59029	-0.777938	0.913599
nbg_ctrl_n451	CCGATTAACATCACCAATTGGTATGATGTTAATCGG	-0.462813	-0.48319	0.237396	-0.155273	-0.749994
nbg_ctrl_n1163	CCGATTAACATCAGTTGTCCATCTGATGTTAATCGG	-0.482215	0.57941	0.252297	-0.345201	-0.449661
nbg_ctrl_n416	CCGATTAACATCACATTCTCTATTGATGTTAATCGG	-0.500524	0.440392	1.22627	0.801453	0.190303
nbg_ctrl_n101	CCGATTAACATCATTAGGTTTATTGATGTTAATCGG	-0.419297	-0.569307	-0.473641	-0.5045	-0.225936
nbg_ctrl_n407	CCGATTAACATCATGGTCTCATGTGATGTTAATCGG	0.0385445	-0.608899	-0.246647	-1.67982	-0.427992
nbg_ctrl_n359	CCGATTAACATCATACTCGCCGATGATGTTAATCGG	-0.737023	0.988571	0.438498	-0.320621	-0.0710674
nbg_ctrl_n264	CCGATTAACATCATTAATTCGGATGATGTTAATCGG	-0.497858	-0.156857	-0.506493	-0.234865	-1.25097
nbg_ctrl_n562	CCGATTAACATCAAGGAAGCGCTTGATGTTAATCGG	-0.208054	-0.142112	-0.486099	-0.144699	-1.11403
nbg_ctrl_n828_o2	CCGATTAACATCATGCGTCTGATTGATGTTAATCGG	nan	-1.07075	-0.40932	0.0488741	nan
nbg_ctrl_n165	CCGATTAACATCAGCTCTGTACATGATGTTAATCGG	-0.0137269	0.190095	0.350619	0.538877	-0.0141032
nbg_ctrl_n823	CCGATTAACATCACCCTCCAATTTGATGTTAATCGG	0.12736	0.739061	1.12325	1.71306	0.765125
nbg_ctrl_n923	CCGATTAACATCAGACTGCTAGGTGATGTTAATCGG	-0.219399	-1.10854	-1.53338	-1.92535	-0.180813
nbg_ctrl_n1002	CCGATTAACATCAATTATGTGCCTGATGTTAATCGG	-0.307779	1.01259	0.842781	0.156668	0.305689
nbg_ctrl_n1194	CCGATTAACATCACCCACGACGATGATGTTAATCGG	0.0826805	-0.686411	-0.700392	-1.51594	1.01135
nbg_ctrl_n83	CCGATTAACATCAAAACCGGACATGATGTTAATCGG	0.32719	0.600657	-0.603373	-2.46997	0.014973
nbg_ctrl_n220	CCGATTAACATCATTCTAGGGCGTGATGTTAATCGG	-0.540583	-0.0492535	0.17636	-0.716274	0.520137
nbg_ctrl_n967	CCGATTAACATCACGTCGAGTTTTGATGTTAATCGG	-0.28427	-0.557343	0.280105	0.327907	-0.729208
nbg_ctrl_n285	CCGATTAACATCAAAACGCTAAGTGATGTTAATCGG	-1.0033	-0.627986	-1.14505	-1.28491	-0.311516
nbg_ctrl_n455	CCGATTAACATCAGAGACTTCCCTGATGTTAATCGG	2.44094	1.96359	-0.187714	0.174104	1.11341
nbg_ctrl_n195	CCGATTAACATCAAAGATTTGAATGATGTTAATCGG	-0.0242658	0.398622	-1.07506	0.647175	-1.26341
nbg_ctrl_n325	CCGATTAACATCAGAGCGTTTGCTGATGTTAATCGG	-0.860407	0.405525	-0.379018	-0.362613	-0.666973
nbg_ctrl_n78	CCGATTAACATCACGACAGTTATTGATGTTAATCGG	-0.613071	-1.18015	-0.3515	0.673966	0.561638
nbg_ctrl_n401	CCGATTAACATCAGGGTTAGTTGTGATGTTAATCGG	0.729814	-0.983628	-0.650543	-1.01569	1.10902
nbg_ctrl_n632	CCGATTAACATCATCCCCGTGTCTGATGTTAATCGG	3.33621	0.0470901	0.642734	1.54314	4.48576
nbg_ctrl_n79	CCGATTAACATCATACGAAACTGTGATGTTAATCGG	-1.25827	-0.401779	-0.655684	-0.5315	-0.0713763
nbg_ctrl_n997	CCGATTAACATCAACGTGGGGCGTGATGTTAATCGG	1.14116	0.185227	1.23941	1.28636	1.11194
nbg_ctrl_n619	CCGATTAACATCAGAGGTGCTTCTGATGTTAATCGG	0.708503	-0.162707	-0.168063	0.754941	-1.09092
nbg_ctrl_n133	CCGATTAACATCAACTCAAGCCCTGATGTTAATCGG	-0.991366	-0.256646	-0.340372	-0.239882	-0.548847
nbg_ctrl_n59	CCGATTAACATCACGTTCTAAAGTGATGTTAATCGG	-0.908756	0.0702533	0.426299	-0.707017	-0.24783
nbg_ctrl_n982	CCGATTAACATCACCGCTCTAAGTGATGTTAATCGG	0.390219	0.327446	0.544319	0.21558	0.224882
nbg_ctrl_n553	CCGATTAACATCACAGTAACGGTTGATGTTAATCGG	-0.522624	0.41238	-0.279688	-0.244326	0.132789
nbg_ctrl_n527	CCGATTAACATCATCTCGTAGAATGATGTTAATCGG	-0.128771	-0.408378	-0.375724	-0.0617071	-0.796413
nbg_ctrl_n1147	CCGATTAACATCACCTAGCACGATGATGTTAATCGG	-0.314889	-0.431768	-0.540198	0.00575826	0.555635
nbg_ctrl_n337	CCGATTAACATCAGCCCCCCGTCTGATGTTAATCGG	2.21724	0.408926	-0.167266	2.73173	3.00438
nbg_ctrl_n160	CCGATTAACATCACTCCCTAAAATGATGTTAATCGG	2.34607	0.497357	-0.122206	1.96147	1.22164
nbg_ctrl_n1087	CCGATTAACATCATCAGGTGCCTTGATGTTAATCGG	0.068648	-0.526788	-0.534054	-2.0633	-0.692345
nbg_ctrl_n513	CCGATTAACATCACTCAAGGTTTTGATGTTAATCGG	-0.420304	0.049943	0.334884	0.143228	-0.0699366
nbg_ctrl_n267	CCGATTAACATCATGCACTTGCGTGATGTTAATCGG	-0.148777	0.156787	-0.477285	0.132091	-1.32935
nbg_ctrl_n1062	CCGATTAACATCAGGGGATGTGCTGATGTTAATCGG	3.44705	-0.283147	-0.580448	1.66742	1.80851
nbg_ctrl_n838	CCGATTAACATCACAACGAGCCTTGATGTTAATCGG	-0.33498	0.974117	0.0476697	0.395416	-0.641862
nbg_ctrl_n203	CCGATTAACATCAAGCACAGAGCTGATGTTAATCGG	-0.431266	-1.40925	-1.53441	-1.00407	-1.14382
nbg_ctrl_n1115	CCGATTAACATCAACCAAGCTTGTGATGTTAATCGG	-0.451117	0.136096	0.914176	-0.108454	-0.116682
nbg_ctrl_n381	CCGATTAACATCACCCTACAAGTTGATGTTAATCGG	-0.0480535	0.0969141	-0.0224889	0.166951	3.084
nbg_ctrl_n445	CCGATTAACATCACTCAGTACTATGATGTTAATCGG	-0.215882	1.34859	1.55101	0.265711	0.123478
nbg_ctrl_n931	CCGATTAACATCAGCACTATAGATGATGTTAATCGG	-1.60742	0.0181749	-0.897902	-0.857958	-0.722218
nbg_ctrl_n834	CCGATTAACATCAACTGCCGTCGTGATGTTAATCGG	-0.128187	-0.471267	0.414998	-0.791832	-0.360813
nbg_ctrl_n729	CCGATTAACATCAGGGTCTATGATGATGTTAATCGG	-0.0391211	-1.02307	-0.701516	-2.04921	0.0333687
nbg_ctrl_n247	CCGATTAACATCAGGGTTCAGGCTGATGTTAATCGG	0.14847	-0.696548	-2.00103	-2.23561	-0.63251
nbg_ctrl_n64	CCGATTAACATCAAGCCAAGGCCTGATGTTAATCGG	-0.482056	-0.301646	-1.38543	-2.85232	-2.18882
nbg_ctrl_n105	CCGATTAACATCATGCTTAATGATGATGTTAATCGG	-0.972882	-0.713568	-0.4156	-0.739302	-1.0275
nbg_ctrl_n573	CCGATTAACATCATTAGACAACCTGATGTTAATCGG	0.0428904	-0.777277	-0.039818	0.0499445	-0.0665684
nbg_ctrl_n1079	CCGATTAACATCAGGCACCTATCTGATGTTAATCGG	-0.221316	-0.139439	-0.0824325	1.11599	-0.241024
nbg_ctrl_n143	CCGATTAACATCACGTAAATCCATGATGTTAATCGG	-0.161355	1.35003	0.565507	-0.062427	0.611136
nbg_ctrl_n311	CCGATTAACATCACCATCCAACTTGATGTTAATCGG	0.231138	0.204857	0.597008	-0.526093	0.262618
nbg_ctrl_n112	CCGATTAACATCACTCTCATAAGTGATGTTAATCGG	-0.0545272	-0.0311638	-0.422934	-0.187165	-0.710935
nbg_ctrl_n274	CCGATTAACATCAGAGCACGCTTTGATGTTAATCGG	0.0368288	-0.305611	-0.722922	-0.0132203	-0.536731
nbg_ctrl_n675	CCGATTAACATCATTTCCCTTGCTGATGTTAATCGG	3.78118	2.63124	3.9519	3.38789	1.62075
nbg_ctrl_n746	CCGATTAACATCATCAACCCGGCTGATGTTAATCGG	0.198586	-0.155505	-0.9142	-0.78438	-0.801062
nbg_ctrl_n722	CCGATTAACATCAAGCTCTAAGGTGATGTTAATCGG	0.305372	-1.14932	-1.74659	-0.0602591	0.357572
nbg_ctrl_n328	CCGATTAACATCACTCCTGGGTGTGATGTTAATCGG	0.318097	0.0674141	0.194438	-1.41915	0.659284
nbg_ctrl_n808	CCGATTAACATCACAATAAAATGTGATGTTAATCGG	-0.541466	-0.125105	-0.99508	1.08871	-0.545088
nbg_ctrl_n874	CCGATTAACATCATAAGGACGTATGATGTTAATCGG	0.309169	-0.288338	0.581417	-0.466226	0.473792
nbg_ctrl_n1070	CCGATTAACATCAGCGTTGGATGTGATGTTAATCGG	-0.812825	-0.960591	0.86009	-0.838355	-0.409228
nbg_ctrl_n469	CCGATTAACATCATGCAAGATTGTGATGTTAATCGG	-0.212054	-0.601075	0.0950755	0.544855	-0.0589088
nbg_ctrl_n234	CCGATTAACATCAGCATCCACGGTGATGTTAATCGG	0.0409564	-0.143605	-1.26845	-1.4483	0.810222
nbg_ctrl_n1016	CCGATTAACATCACTGTTCACTCTGATGTTAATCGG	-0.325957	-0.410079	0.455558	0.123336	-0.324288
nbg_ctrl_n208	CCGATTAACATCACATGATCCTATGATGTTAATCGG	-0.265313	0.1258	0.379285	-0.854239	-0.432922
nbg_ctrl_n741	CCGATTAACATCAGTACCTCGTATGATGTTAATCGG	0.569362	-0.870818	-0.639721	0.847308	0.250013
nbg_ctrl_n1013	CCGATTAACATCAATAAATGTACTGATGTTAATCGG	-0.0808085	0.387525	0.05133	0.574079	-0.0305903
nbg_ctrl_n1045	CCGATTAACATCAGGGGTCAGTATGATGTTAATCGG	0.481031	-0.356658	1.64132	1.83998	0.945206
nbg_ctrl_n683	CCGATTAACATCACGCGATCATATGATGTTAATCGG	-0.660219	-0.373842	0.767313	-0.0293191	-0.80702
nbg_ctrl_n330	CCGATTAACATCAGACATCGACATGATGTTAATCGG	-0.626744	-1.5201	-1.34786	-0.33832	-0.683365
nbg_ctrl_n1203	CCGATTAACATCATACTCCTTGATGATGTTAATCGG	-0.589356	0.357814	0.458861	1.11674	-0.448849
nbg_ctrl_n816	CCGATTAACATCAGGCCCACGTTTGATGTTAATCGG	-0.419126	-0.120751	-0.486423	-0.966004	-0.794803
nbg_ctrl_n511	CCGATTAACATCAAGATCGCGAATGATGTTAATCGG	-0.245223	-0.973963	-0.546246	0.822361	-1.21136
nbg_ctrl_n759	CCGATTAACATCAAGTGCAGGGCTGATGTTAATCGG	-0.407405	-0.21938	-1.80705	-2.2706	0.0990944
nbg_ctrl_n186	CCGATTAACATCATACGCATCTCTGATGTTAATCGG	-0.292014	-0.329496	0.357832	-0.90349	-0.915453
nbg_ctrl_n693	CCGATTAACATCACCTTTTACATTGATGTTAATCGG	0.114436	0.690252	1.82016	0.862686	0.0582257
nbg_ctrl_n987	CCGATTAACATCATCAATTACATTGATGTTAATCGG	-1.11186	-0.658398	-0.611735	-0.0157343	-0.572356
nbg_ctrl_n1090	CCGATTAACATCAAGTGAAGTAGTGATGTTAATCGG	0.222724	-0.444893	-1.07944	-1.08905	-0.116957
nbg_ctrl_n369	CCGATTAACATCAGGGTATAACGTGATGTTAATCGG	0.736387	0.468146	-0.656853	-0.40847	1.10038
nbg_ctrl_n878	CCGATTAACATCATTCGAATATGTGATGTTAATCGG	-0.654412	0.169741	0.206948	-0.442836	-0.378678
nbg_ctrl_n584	CCGATTAACATCACGTATAATGATGATGTTAATCGG	-0.24416	-0.621242	-0.540792	0.90195	0.488771
nbg_ctrl_n977	CCGATTAACATCAGTCCACACCATGATGTTAATCGG	-0.424079	0.373411	0.514371	0.0898836	-0.217526
nbg_ctrl_n1155	CCGATTAACATCAAGACCCGCTTTGATGTTAATCGG	-1.00336	0.471856	-0.0787967	-0.268019	-0.678748
nbg_ctrl_n1088	CCGATTAACATCAAATACGCGATTGATGTTAATCGG	-0.563639	0.577105	0.288397	0.366623	-0.551807
nbg_ctrl_n531	CCGATTAACATCATCGAACGCCCTGATGTTAATCGG	-0.444135	0.0670591	0.893468	-0.634605	-0.28168
nbg_ctrl_n394	CCGATTAACATCAGCTCTGGAACTGATGTTAATCGG	-0.890239	-0.135318	-0.735654	-0.572798	-0.609463
nbg_ctrl_n732	CCGATTAACATCACGCAGTCAGATGATGTTAATCGG	-0.101904	-0.892177	-0.780047	0.787318	-0.937921
nbg_ctrl_n1068	CCGATTAACATCAACCCTTGAGATGATGTTAATCGG	-0.403869	-0.613094	-1.51562	0.171146	-0.173516
nbg_ctrl_n272	CCGATTAACATCATAGTCCCATGTGATGTTAATCGG	2.41024	0.680702	0.25163	1.76824	-0.199444
nbg_ctrl_n676	CCGATTAACATCACCGAATTTGGTGATGTTAATCGG	0.447409	0.79239	0.275747	0.701532	-0.278062
nbg_ctrl_n1036	CCGATTAACATCAGGAGAACGTGTGATGTTAATCGG	0.23458	-0.603851	-0.930749	-0.849589	0.708729
nbg_ctrl_n953	CCGATTAACATCATTGCCTGGTGTGATGTTAATCGG	-0.229137	-0.850107	-0.528527	-0.225507	0.219728
nbg_ctrl_n472	CCGATTAACATCACGGAAACCAGTGATGTTAATCGG	0.0824277	1.02596	0.0795182	0.111986	0.355519
nbg_ctrl_n484	CCGATTAACATCATCCCTCTGAATGATGTTAATCGG	0.449896	-0.473801	-0.0685452	1.41015	0.229954
nbg_ctrl_n681	CCGATTAACATCAAGCCTCCATATGATGTTAATCGG	-0.0118906	-0.39508	0.247414	-0.411604	-0.289263
nbg_ctrl_n90	CCGATTAACATCATCTGCCAGCATGATGTTAATCGG	0.100085	0.274012	0.476004	-0.183534	-0.185773
nbg_ctrl_n479	CCGATTAACATCAATAAGTTCCTTGATGTTAATCGG	-0.135632	0.0719085	-0.0273926	-0.507965	0.152002
nbg_ctrl_n123	CCGATTAACATCATCGGTTAGTGTGATGTTAATCGG	-1.00606	-1.08736	-0.537897	-0.624183	0.243995
nbg_ctrl_n322	CCGATTAACATCATACCTATAGTTGATGTTAATCGG	0.201472	0.327112	0.0647104	-0.47621	0.675175
nbg_ctrl_n740	CCGATTAACATCAGCATATGCAGTGATGTTAATCGG	0.213843	-1.12908	-0.513293	-1.05049	-1.20933
nbg_ctrl_n1021	CCGATTAACATCAGTTAGGTTAATGATGTTAATCGG	-0.160092	-0.648844	-0.505364	0.54767	-0.94985
nbg_ctrl_n1122	CCGATTAACATCACCCGGCGCAGTGATGTTAATCGG	-0.0700794	0.378396	0.632648	0.912262	2.29889
nbg_ctrl_n253	CCGATTAACATCACCCTTGCAGGTGATGTTAATCGG	0.361479	0.827445	-0.045841	0.355917	0.345122
nbg_ctrl_n460	CCGATTAACATCACAAGGCTGCGTGATGTTAATCGG	0.427738	0.0509727	0.582551	-1.47816	0.487914
nbg_ctrl_n773	CCGATTAACATCAGTAACTCGAATGATGTTAATCGG	-0.948123	-0.0356082	-0.691704	0.159732	-0.212382
nbg_ctrl_n918	CCGATTAACATCATCGATTCGTATGATGTTAATCGG	-0.249416	-0.121122	0.226365	-1.06942	-0.571062
nbg_ctrl_n819	CCGATTAACATCAAATCCTCCTATGATGTTAATCGG	0.325612	0.343673	0.601747	-0.198316	0.127951
nbg_ctrl_n109	CCGATTAACATCAATGATAACAATGATGTTAATCGG	-0.169807	-1.12559	-0.80062	-0.532424	-0.37016
nbg_ctrl_n710	CCGATTAACATCAGCTGTTAGCCTGATGTTAATCGG	-0.0710654	-0.710267	-0.744822	1.64947	-0.734657
nbg_ctrl_n140	CCGATTAACATCAGATTCTCATCTGATGTTAATCGG	0.92472	1.15971	0.0899993	0.609999	-1.80891
nbg_ctrl_n965	CCGATTAACATCATTAGGTCCAGTGATGTTAATCGG	-0.387815	-1.0944	-0.429555	0.172082	0.187445
nbg_ctrl_n290	CCGATTAACATCATCGAGTATTGTGATGTTAATCGG	-1.28193	-0.399067	0.395949	0.253696	0.311496
nbg_ctrl_n1052	CCGATTAACATCAGTGATTAAGGTGATGTTAATCGG	0.429052	-0.627079	-1.59552	0.858763	0.552364
nbg_ctrl_n447	CCGATTAACATCACCATTATAGGTGATGTTAATCGG	0.378067	0.291662	-0.291984	1.18744	-0.378343
nbg_ctrl_n672	CCGATTAACATCATTAGCGTTACTGATGTTAATCGG	-0.193646	1.28107	0.554766	0.339229	-0.430016
nbg_ctrl_n629	CCGATTAACATCAGTACATCATGTGATGTTAATCGG	-0.867078	-0.0143782	0.137858	-0.914998	-0.529609
nbg_ctrl_n690	CCGATTAACATCACTGGGAGGGCTGATGTTAATCGG	0.797695	0.913008	3.15153	1.00296	1.47223
nbg_ctrl_n898	CCGATTAACATCAAGGCATGCTCTGATGTTAATCGG	0.395159	-0.113476	0.0717923	-1.14719	-1.69451
nbg_ctrl_n1188	CCGATTAACATCAATGGTGCGAGTGATGTTAATCGG	0.035618	-0.744081	-0.486575	-0.535791	0.388759
nbg_ctrl_n649	CCGATTAACATCAAGGTCGTATATGATGTTAATCGG	-0.690731	-0.400985	-0.275848	-0.848423	-0.539852
nbg_ctrl_n947	CCGATTAACATCAACAGACGTGGTGATGTTAATCGG	-0.180655	-0.283876	-1.02216	0.126065	-0.276865
nbg_ctrl_n861	CCGATTAACATCAATTGGTCGAGTGATGTTAATCGG	-0.956053	-0.0258569	-0.530033	-1.22356	-0.0328503
nbg_ctrl_n907	CCGATTAACATCAGTCTAGATAGTGATGTTAATCGG	-0.726081	-0.852635	-0.6605	-1.07698	-0.184814
nbg_ctrl_n141	CCGATTAACATCATATCTTCAGGTGATGTTAATCGG	-0.52498	-0.145887	-0.304012	0.232487	-0.0344715
nbg_ctrl_n1060	CCGATTAACATCATGCCTGAGGCTGATGTTAATCGG	-0.496869	0.563702	0.0407094	-0.158981	-1.24049
nbg_ctrl_n821	CCGATTAACATCAGTCATGTTTCTGATGTTAATCGG	-0.124214	0.202069	-0.0400198	0.294593	-0.250764
nbg_ctrl_n383	CCGATTAACATCACGCTAATGACTGATGTTAATCGG	-0.443682	-0.00343229	-0.111024	-0.341077	-0.248149
nbg_ctrl_n590	CCGATTAACATCACGCAGTATTGTGATGTTAATCGG	0.104762	-0.439705	-0.485065	-0.0770806	-0.149521
nbg_ctrl_n36	CCGATTAACATCACCCCATCTCGTGATGTTAATCGG	0.326655	1.30906	2.44225	0.902221	2.11058
nbg_ctrl_n5	CCGATTAACATCAAGATGAACCATGATGTTAATCGG	-1.31531	-0.00658261	-0.811167	-1.57415	-0.591333
nbg_ctrl_n236	CCGATTAACATCAAATTGCAATATGATGTTAATCGG	0.0407573	0.677479	0.71148	-0.534053	-0.763368
nbg_ctrl_n640	CCGATTAACATCAACACGGTGAGTGATGTTAATCGG	-0.180762	0.0658755	-0.676269	-0.339751	-0.495523
nbg_ctrl_n226	CCGATTAACATCAGTTCCAACAATGATGTTAATCGG	-0.473992	0.161553	-0.354993	-0.112031	-0.342665
nbg_ctrl_n843	CCGATTAACATCATAATGATCTCTGATGTTAATCGG	-0.587194	-1.12193	-0.214005	-0.405813	-1.11438
nbg_ctrl_n491	CCGATTAACATCATAAGCGGGGATGATGTTAATCGG	3.80997	0.560441	1.41535	1.01724	4.80986
nbg_ctrl_n596	CCGATTAACATCAACCTTGCTACTGATGTTAATCGG	-0.00414449	0.00674492	0.934685	-0.22612	0.0966689
nbg_ctrl_n803	CCGATTAACATCATAAACTCTCTTGATGTTAATCGG	-0.460542	-0.224852	0.526679	-0.297828	0.197345
nbg_ctrl_n28	CCGATTAACATCAATGTCGGTGGTGATGTTAATCGG	0.352255	-0.245773	-0.0796496	-0.456847	1.20436
nbg_ctrl_n1056	CCGATTAACATCAGCATAAGCAATGATGTTAATCGG	-1.04229	-0.816722	-1.58175	-1.54495	-1.08245
nbg_ctrl_n216	CCGATTAACATCATGGGAAGGTTTGATGTTAATCGG	1.55	1.48559	1.21809	0.348065	2.27565
nbg_ctrl_n926	CCGATTAACATCAGCTGCGTTTATGATGTTAATCGG	0.20418	-0.388611	0.431487	0.502891	-0.899674
nbg_ctrl_n77	CCGATTAACATCAGCACCGTTGCTGATGTTAATCGG	0.0141983	0.512126	0.245466	0.793753	-0.59672
nbg_ctrl_n791	CCGATTAACATCATTTGTGCGCCTGATGTTAATCGG	0.150231	0.0978149	0.407168	-0.527776	-0.310832
nbg_ctrl_n266	CCGATTAACATCAGTTCGGGCCGTGATGTTAATCGG	-0.966013	-0.906303	0.211639	0.743605	-1.09397
nbg_ctrl_n131	CCGATTAACATCAGTAGTGGGGCTGATGTTAATCGG	1.01118	-0.381977	1.6599	0.596148	0.970883
nbg_ctrl_n11	CCGATTAACATCATATGCGTGACTGATGTTAATCGG	-0.567146	-0.0666883	0.45985	-0.60672	-0.85277
nbg_ctrl_n868	CCGATTAACATCACATCTAGGAGTGATGTTAATCGG	-0.438846	0.739128	-0.0634886	-1.19956	-0.777123
nbg_ctrl_n356	CCGATTAACATCATTGTTATGCTTGATGTTAATCGG	-0.622136	0.155107	0.0175285	0.0115334	0.142689
nbg_ctrl_n435	CCGATTAACATCAATTGCTTTCTTGATGTTAATCGG	-0.206129	-0.0864456	1.26471	-0.246949	-0.304876
nbg_ctrl_n1072	CCGATTAACATCAGGTAATATATTGATGTTAATCGG	0.300085	0.0974233	-0.500675	0.638016	0.571773
nbg_ctrl_n66	CCGATTAACATCAAACCCTACTGTGATGTTAATCGG	0.304	0.0254124	-0.475256	-0.226934	0.776259
nbg_ctrl_n801	CCGATTAACATCAGTGTGCTTCTTGATGTTAATCGG	-0.0977174	-0.0513426	1.10739	-0.0955366	0.21111
nbg_ctrl_n415	CCGATTAACATCAATGTGCCCGTTGATGTTAATCGG	-0.708993	1.02569	0.341554	-0.775698	-0.411902
nbg_ctrl_n295	CCGATTAACATCACTGCGTCAAATGATGTTAATCGG	-0.503671	-0.44015	1.01644	-0.579971	-0.596397
nbg_ctrl_n782	CCGATTAACATCAACACCGGCTTTGATGTTAATCGG	-0.181979	-0.0145592	0.883624	-0.241212	-1.20458
nbg_ctrl_n171	CCGATTAACATCACCAGGGTCCTTGATGTTAATCGG	-1.06832	0.142184	-0.604561	0.242061	0.0910859
nbg_ctrl_n1049	CCGATTAACATCAGTGCGACGAGTGATGTTAATCGG	-0.591994	-0.910558	-0.583058	-0.0377169	-0.593287
nbg_ctrl_n189	CCGATTAACATCAGCAGGTGCCATGATGTTAATCGG	-0.255015	-0.426396	-1.57306	0.0419848	-0.787379
nbg_ctrl_n239	CCGATTAACATCAAGGCAGGCTGTGATGTTAATCGG	-0.472811	-0.686624	-1.2179	-1.598	-1.25793
nbg_ctrl_n1083	CCGATTAACATCAATATGTTTTATGATGTTAATCGG	-0.194173	-0.309729	-0.284897	-0.147795	0.351107
nbg_ctrl_n510	CCGATTAACATCATTTCCCTTGATGATGTTAATCGG	4.18665	1.83034	1.76547	2.74167	1.94618
nbg_ctrl_n95	CCGATTAACATCAGATCACCACATGATGTTAATCGG	-0.549374	0.318501	0.146089	0.80451	0.636158
nbg_ctrl_n557	CCGATTAACATCATAACTGACCTTGATGTTAATCGG	-0.380966	0.207929	0.455232	0.278033	-0.0873348
nbg_ctrl_n517	CCGATTAACATCAGCGATTCCTTTGATGTTAATCGG	-0.423383	0.434016	0.423865	0.933924	-0.173063
nbg_ctrl_n650	CCGATTAACATCAATAAACGCTGTGATGTTAATCGG	0.0176168	-0.252004	-0.172351	-0.8282	-0.0385516
nbg_ctrl_n1042	CCGATTAACATCATAGGGATGCTTGATGTTAATCGG	0.592176	-0.6448	-0.794893	0.245329	0.266909
nbg_ctrl_n754	CCGATTAACATCAATGATGTAATTGATGTTAATCGG	-0.556729	-0.613976	0.103648	-0.17826	-0.90367
nbg_ctrl_n1012	CCGATTAACATCATTCAGCTACTTGATGTTAATCGG	0.210083	0.175512	0.317521	-0.845898	-0.13941
nbg_ctrl_n1178	CCGATTAACATCATCAAATCTCGTGATGTTAATCGG	0.122362	0.851455	0.0439579	-0.723342	-0.297034
nbg_ctrl_n1005	CCGATTAACATCAAAAACCTGGATGATGTTAATCGG	-0.0887156	0.636015	-1.31877	-0.0104186	0.381659
nbg_ctrl_n33	CCGATTAACATCAGAGTTAGTTTTGATGTTAATCGG	0.0717355	-0.71573	-0.168583	-0.272874	-0.566543
nbg_ctrl_n410	CCGATTAACATCATATGAAGTGTTGATGTTAATCGG	0.271901	-0.879977	-0.674804	0.578891	-0.27278
nbg_ctrl_n1159	CCGATTAACATCAGAGATCCATTTGATGTTAATCGG	-0.851164	-0.904986	-0.675892	-0.710543	-0.629744
nbg_ctrl_n175	CCGATTAACATCATTCACCTTGGTGATGTTAATCGG	-0.0344093	-0.905632	-1.13803	-0.541553	0.130032
nbg_ctrl_n983	CCGATTAACATCAGCTTTCGCTGTGATGTTAATCGG	-0.952442	-1.42256	-1.47277	-1.78674	-0.805292
nbg_ctrl_n777	CCGATTAACATCATTAATGACGGTGATGTTAATCGG	-0.261669	-0.9584	-0.0913081	0.931299	0.666991
nbg_ctrl_n614	CCGATTAACATCATTGTCCCTTCTGATGTTAATCGG	4.08551	0.808243	2.39605	3.67477	0.550421
nbg_ctrl_n232	CCGATTAACATCATCGGATAACATGATGTTAATCGG	0.0981005	-0.069866	-0.879459	0.0222668	-0.134259
nbg_ctrl_n659	CCGATTAACATCATTAGATGGCTTGATGTTAATCGG	-0.676019	-1.38755	-0.176993	-0.460772	-0.17802
nbg_ctrl_n1020	CCGATTAACATCATGGTCAAGCATGATGTTAATCGG	-1.00087	-0.32683	-1.48108	-1.0211	-1.69444
nbg_ctrl_n434	CCGATTAACATCAATTGCTGTAATGATGTTAATCGG	0.123167	-0.673946	0.0902119	0.318385	0.676901
nbg_ctrl_n631	CCGATTAACATCAGAAATCCTATTGATGTTAATCGG	0.234814	1.09311	-0.384952	-0.303	-0.246937
nbg_ctrl_n145	CCGATTAACATCATCGCTTCCACTGATGTTAATCGG	-0.0402363	-0.263213	1.18045	-0.117118	-0.0602365
nbg_ctrl_n154	CCGATTAACATCAAATTGCTGCGTGATGTTAATCGG	-0.273427	-0.477707	-0.204149	-0.298674	-0.0768625
nbg_ctrl_n242	CCGATTAACATCACGAAGCTTGATGATGTTAATCGG	-0.446865	-0.211131	-0.196321	0.297403	-0.674066
nbg_ctrl_n626	CCGATTAACATCAGCCTCTAACCTGATGTTAATCGG	-0.520395	-0.554438	-0.172332	-0.0901416	-1.00521
nbg_ctrl_n778	CCGATTAACATCACCACCACCCCTGATGTTAATCGG	0.97171	0.235438	1.38597	-0.351477	2.33528
nbg_ctrl_n664	CCGATTAACATCAACGAGCAACATGATGTTAATCGG	-0.101422	-0.693686	-1.62312	0.222729	0.34127
nbg_ctrl_n812	CCGATTAACATCATTTACATTCGTGATGTTAATCGG	-0.175424	-0.133062	0.923345	0.911152	0.00142287
nbg_ctrl_n586	CCGATTAACATCATTGCATCGAGTGATGTTAATCGG	-0.631245	-0.667363	-0.659987	-0.73625	-0.536592
nbg_ctrl_n854	CCGATTAACATCAACCTCTTGTGTGATGTTAATCGG	-0.140611	-0.862984	-0.432232	-0.47135	0.355277
nbg_ctrl_n549	CCGATTAACATCAGTTATCAGTATGATGTTAATCGG	-0.629796	-0.142278	-0.119643	0.0616513	0.127521
nbg_ctrl_n1019	CCGATTAACATCAAAGTAAGATCTGATGTTAATCGG	0.180055	-1.30726	-1.01382	-0.300954	0.0822663
nbg_ctrl_n570	CCGATTAACATCAGTGCAGAACCTGATGTTAATCGG	-0.336998	0.507582	-0.365704	0.132198	-0.854853
nbg_ctrl_n1152	CCGATTAACATCACAACCAAGGATGATGTTAATCGG	-1.02947	-0.415009	-0.957874	0.49972	-0.211963
nbg_ctrl_n88	CCGATTAACATCAAATGCAGTTTTGATGTTAATCGG	-0.752383	-0.119679	-0.517497	-1.34522	-1.2748
nbg_ctrl_n48	CCGATTAACATCAAGTGCCACGTTGATGTTAATCGG	0.125704	0.16589	0.107312	-0.351742	-0.412099
nbg_ctrl_n1206	CCGATTAACATCAGATTCTCGTGTGATGTTAATCGG	-0.561075	0.833514	-0.163034	0.694886	0.298936
nbg_ctrl_n22	CCGATTAACATCACATGGCGCTGTGATGTTAATCGG	0.0716932	-0.441574	0.148677	-0.885111	-0.672339
nbg_ctrl_n119	CCGATTAACATCACCGTTATTATTGATGTTAATCGG	-0.307083	0.743832	1.74877	0.999192	0.725438
nbg_ctrl_n458	CCGATTAACATCATCAGTGGGCCTGATGTTAATCGG	-0.498981	-0.369725	-0.688951	-2.01722	-0.890076
nbg_ctrl_n601	CCGATTAACATCATAGTATAAGATGATGTTAATCGG	-0.589502	-0.311715	-0.464671	0.420221	-0.276509
nbg_ctrl_n316	CCGATTAACATCATCGGTGCCGTTGATGTTAATCGG	0.391945	0.184767	-0.00774345	-0.349044	-0.811221
nbg_ctrl_n938	CCGATTAACATCATAGCTAGGCTTGATGTTAATCGG	-1.07885	-0.602116	-0.555338	0.0859678	-0.952383
nbg_ctrl_n508	CCGATTAACATCATTGATGGAACTGATGTTAATCGG	-0.299263	-0.349399	-0.153854	-0.219145	-0.944868
nbg_ctrl_n289	CCGATTAACATCACTTAATGCTATGATGTTAATCGG	-0.303337	-0.0429314	0.574199	0.278225	0.34908
nbg_ctrl_n334	CCGATTAACATCAGCCTGTGGACTGATGTTAATCGG	-0.886407	-0.090355	-1.21531	0.160556	-0.938002
nbg_ctrl_n305	CCGATTAACATCATAGGAGTTCTTGATGTTAATCGG	-0.193134	0.805647	0.0326206	-0.454178	-0.00983993
nbg_ctrl_n524	CCGATTAACATCACAGGCTTGCGTGATGTTAATCGG	-0.100382	-0.224662	-1.14575	-0.417526	-0.56174
nbg_ctrl_n961	CCGATTAACATCAGTTCACGCCGTGATGTTAATCGG	-0.288088	-0.746858	-0.113862	-0.497754	0.228033
nbg_ctrl_n373	CCGATTAACATCAGATCACATGATGATGTTAATCGG	-0.256074	-0.0675436	-0.470708	-0.982817	-0.128875
nbg_ctrl_n724	CCGATTAACATCATCCGTCCGCCTGATGTTAATCGG	-0.284356	-0.899942	-0.0514872	-2.20436	-0.429403
nbg_ctrl_n579	CCGATTAACATCAAGCTTTCATCTGATGTTAATCGG	0.0752283	0.275082	-0.137243	-0.208203	-1.3856
nbg_ctrl_n94	CCGATTAACATCAGCTCTAACTGTGATGTTAATCGG	-0.36793	-0.570684	0.0145461	0.16782	-0.762227
nbg_ctrl_n1141	CCGATTAACATCATGACTTACGCTGATGTTAATCGG	-0.594461	0.417609	-0.195402	0.540989	-0.477666
nbg_ctrl_n342	CCGATTAACATCACTGACAGTCATGATGTTAATCGG	0.245457	-0.225783	0.8643	0.897844	-0.791957
nbg_ctrl_n1214	CCGATTAACATCATGGTACTTGTTGATGTTAATCGG	0.141186	0.274876	0.601536	0.739114	-0.313068
nbg_ctrl_n162	CCGATTAACATCATCTACAACAGTGATGTTAATCGG	0.403805	0.0383411	-0.197539	-0.465772	0.261365
nbg_ctrl_n207	CCGATTAACATCAAGTCACGGGTTGATGTTAATCGG	-0.389088	-0.333703	-0.858722	-1.29526	-0.537852
nbg_ctrl_n974	CCGATTAACATCAGGGAGCCGTATGATGTTAATCGG	0.127132	0.118636	-0.784593	-1.32868	0.120335
nbg_ctrl_n970	CCGATTAACATCAGGCCAGCCACTGATGTTAATCGG	0.523524	-0.784059	-0.655965	1.1106	-0.343226
nbg_ctrl_n1192	CCGATTAACATCACGCAGTGTTATGATGTTAATCGG	-0.777839	-0.616505	-1.3377	-1.23511	-0.725312
nbg_ctrl_n1135	CCGATTAACATCAAGGCGTATCGTGATGTTAATCGG	-0.164238	0.282772	-1.21233	0.894549	0.00463806
nbg_ctrl_n935	CCGATTAACATCACGTACTACAATGATGTTAATCGG	-0.209528	-0.905284	-0.027161	-0.305509	0.507031
nbg_ctrl_n830	CCGATTAACATCACATACCTACCTGATGTTAATCGG	0.306022	0.794829	1.6039	0.917397	0.567688
nbg_ctrl_n81	CCGATTAACATCATTTGCTCGATTGATGTTAATCGG	-0.9031	-0.353888	-0.028429	0.239429	0.20869
nbg_ctrl_n671	CCGATTAACATCAAACTAAAACATGATGTTAATCGG	0.151469	0.110913	-1.04286	0.988664	0.0936448
nbg_ctrl_n688	CCGATTAACATCACAGCGTGAGGTGATGTTAATCGG	-0.681793	0.601439	-1.54213	-1.74192	-0.716547
nbg_ctrl_n566	CCGATTAACATCACGGGTCGGATTGATGTTAATCGG	0.479009	-0.449017	-0.936806	-0.43317	0.649701
nbg_ctrl_n463	CCGATTAACATCACTAATCTTTTTGATGTTAATCGG	-0.236659	0.584069	0.500769	-0.089134	-0.439741
nbg_ctrl_n1102	CCGATTAACATCAGAGAGACACTTGATGTTAATCGG	-0.499643	-1.12475	-1.4074	-0.618783	-0.635612
nbg_ctrl_n280	CCGATTAACATCATTAGGGTATTTGATGTTAATCGG	3.97895	0.0217454	0.325237	1.59671	0.747104
nbg_ctrl_n940	CCGATTAACATCATTACATGACGTGATGTTAATCGG	-0.242927	0.0569678	0.189938	0.372722	-0.374535
nbg_ctrl_n423	CCGATTAACATCACCCAAAAGCATGATGTTAATCGG	-0.0320596	0.0269859	-0.228279	-0.673267	0.249485
nbg_ctrl_n52	CCGATTAACATCAGGCTAGGCTTTGATGTTAATCGG	-1.02404	-0.962254	-0.723525	-1.19608	-1.2716
nbg_ctrl_n1111	CCGATTAACATCAAGTAATTTTCTGATGTTAATCGG	0.124006	1.77096	1.05848	1.24929	-0.0369008
nbg_ctrl_n552	CCGATTAACATCAACCGAACTTTTGATGTTAATCGG	0.343393	0.334429	-0.154586	-0.439771	0.395833
nbg_ctrl_n1126	CCGATTAACATCAACTGCTCACATGATGTTAATCGG	-1.01608	-0.451605	0.203364	-0.210049	-0.347423
nbg_ctrl_n1199	CCGATTAACATCAATTCTTTCACTGATGTTAATCGG	0.0155604	0.180699	1.54984	0.240991	-0.0257695
nbg_ctrl_n1143	CCGATTAACATCACGAGAGAGGATGATGTTAATCGG	0.20836	-0.54925	-0.806521	-0.157452	0.113603
nbg_ctrl_n72	CCGATTAACATCATCTTACGATATGATGTTAATCGG	-0.33431	0.0200901	-0.19731	0.096633	-0.51796
nbg_ctrl_n428	CCGATTAACATCAGAAATGACCTTGATGTTAATCGG	-0.08309	0.0636059	-0.339079	0.524015	-0.305262
nbg_ctrl_n636	CCGATTAACATCAAGCCGGCAATTGATGTTAATCGG	0.257171	-0.105248	0.0513598	-0.864368	-1.07206
nbg_ctrl_n915	CCGATTAACATCATCAACATACATGATGTTAATCGG	0.161528	-0.0636147	0.383065	-0.724138	0.211053
nbg_ctrl_n702	CCGATTAACATCACCAAATCAGATGATGTTAATCGG	-0.0760144	0.37944	-0.474445	-0.272679	0.0465136
nbg_ctrl_n144	CCGATTAACATCATGATGTTCCGTGATGTTAATCGG	-0.0775477	0.185879	0.723149	1.79836	0.00982111
nbg_ctrl_n345	CCGATTAACATCAAAACGTACAGTGATGTTAATCGG	-0.230666	0.0561373	-0.58129	0.213852	0.136726
nbg_ctrl_n1139	CCGATTAACATCAATTCCGGCGCTGATGTTAATCGG	-0.319196	0.57312	1.12092	-0.862654	0.0663426
nbg_ctrl_n487	CCGATTAACATCAGTCTGGAACTTGATGTTAATCGG	-0.0715879	0.25642	0.0393505	1.30972	-0.267572
nbg_ctrl_n745	CCGATTAACATCAGCTCTCCGGATGATGTTAATCGG	-0.388172	-0.398516	-0.62048	-0.131431	-0.839463
nbg_ctrl_n215	CCGATTAACATCATCCATAGTGCTGATGTTAATCGG	-0.554707	-0.606467	-0.615538	-0.956196	-0.423857
nbg_ctrl_n1116	CCGATTAACATCACGCGTTTTAGTGATGTTAATCGG	-0.055904	0.0530512	2.06069	0.319358	-0.335502
nbg_ctrl_n760	CCGATTAACATCATCAAGTGCAGTGATGTTAATCGG	0.00254011	-0.355284	0.094692	-0.367118	-0.436923
nbg_ctrl_n419	CCGATTAACATCACAAACGACAGTGATGTTAATCGG	0.173094	-0.0513629	-0.3378	-0.0385409	-0.242478
nbg_ctrl_n1164	CCGATTAACATCATACTTGACTCTGATGTTAATCGG	-0.103539	0.251099	0.763997	-0.978006	-0.436857
nbg_ctrl_n386	CCGATTAACATCATTATAACTTATGATGTTAATCGG	-0.0812366	-0.635114	0.00669621	0.458774	-0.332112
nbg_ctrl_n1130	CCGATTAACATCAGTCTTAGTCGTGATGTTAATCGG	-0.410717	-0.020013	-0.131183	-0.744589	0.112725
nbg_ctrl_n846	CCGATTAACATCAATCCGGAAAATGATGTTAATCGG	0.128926	1.19846	0.2333	1.63392	-0.794989
nbg_ctrl_n62	CCGATTAACATCAGCTAACTGCTTGATGTTAATCGG	-0.708287	-0.947235	-1.04115	-0.896609	-1.16393
nbg_ctrl_n1071	CCGATTAACATCACAAACGGGGCTGATGTTAATCGG	2.74651	2.2619	2.57133	2.15626	1.29974
nbg_ctrl_n248	CCGATTAACATCAACAAAAAGCGTGATGTTAATCGG	-0.422007	-0.415363	-0.853673	-0.178055	0.912309
nbg_ctrl_n857	CCGATTAACATCAACGGGTCCCTTGATGTTAATCGG	1.83567	0.0664279	1.04566	1.81113	-0.486567
nbg_ctrl_n152	CCGATTAACATCAGAACATGCGTTGATGTTAATCGG	-0.970171	-0.854108	-1.58217	-0.775439	-0.551158
nbg_ctrl_n1180	CCGATTAACATCACTCTGGCTCTTGATGTTAATCGG	-0.122083	-0.152054	1.83521	0.549033	-0.289714
nbg_ctrl_n349	CCGATTAACATCAAAATTCGTCATGATGTTAATCGG	-0.139507	0.854906	0.442642	-0.130746	-0.177649
nbg_ctrl_n849	CCGATTAACATCACAGTGTCTTCTGATGTTAATCGG	-0.276348	-0.230692	0.730493	-1.13817	-0.692849
nbg_ctrl_n1185	CCGATTAACATCATCGGAATACGTGATGTTAATCGG	-0.485427	2.07626	0.78812	-0.936282	-0.0903702
nbg_ctrl_n929	CCGATTAACATCAAGTACTGGATTGATGTTAATCGG	0.416041	0.0230411	-0.332398	0.0374074	-0.339494
nbg_ctrl_n694	CCGATTAACATCAACATGTAGGATGATGTTAATCGG	-0.230049	-0.521022	-1.20408	-0.231151	0.240536
nbg_ctrl_n663	CCGATTAACATCAGACTTGAGTATGATGTTAATCGG	-0.587521	-0.371126	-0.631726	-1.48972	-0.175203
nbg_ctrl_n815	CCGATTAACATCATCGAGAGTGCTGATGTTAATCGG	0.0189703	-0.0839299	-0.642726	-0.455281	-0.339703
nbg_ctrl_n391	CCGATTAACATCAGAACGGTTAATGATGTTAATCGG	0.12053	-0.054184	-0.199601	-0.132491	0.445717
nbg_ctrl_n338	CCGATTAACATCAGAAGCGGTAGTGATGTTAATCGG	0.275498	-1.29876	-0.84984	0.268124	0.829529
nbg_ctrl_n922	CCGATTAACATCATTGGCGGTCATGATGTTAATCGG	0.0868141	-0.261655	0.447545	-1.60821	-0.443894
nbg_ctrl_n679	CCGATTAACATCATGGACTGCTTTGATGTTAATCGG	-0.280079	-0.43419	-0.462054	-0.720935	-0.149045
nbg_ctrl_n40	CCGATTAACATCAGATTTACCGCTGATGTTAATCGG	0.309294	0.860772	0.0845731	1.06899	0.383388
nbg_ctrl_n398	CCGATTAACATCATTAAATCTCATGATGTTAATCGG	-0.0898774	0.0871103	-0.489162	1.04168	-0.708065
nbg_ctrl_n668	CCGATTAACATCATGCATCCGTATGATGTTAATCGG	-0.581773	-0.537047	-0.792602	-2.26654	-0.85328
nbg_ctrl_n177	CCGATTAACATCAAACGAGACTATGATGTTAATCGG	0.498178	-0.920502	-0.631741	-0.345079	0.146187
nbg_ctrl_n275	CCGATTAACATCATGGACGAATTTGATGTTAATCGG	-0.108939	0.0843415	-0.306521	1.64167	0.361723
nbg_ctrl_n235	CCGATTAACATCAGCGCCTGTGCTGATGTTAATCGG	-1.15332	-0.193822	-0.791861	-1.36481	-1.17993
nbg_ctrl_n475	CCGATTAACATCATTGCTGAGAATGATGTTAATCGG	-0.528523	-0.482065	-0.222764	0.758191	-0.12497
nbg_ctrl_n807	CCGATTAACATCAACCCCGTTTCTGATGTTAATCGG	1.28625	1.44429	1.33989	1.79678	1.62895
nbg_ctrl_n157	CCGATTAACATCACGATCAGCAGTGATGTTAATCGG	-0.401337	-0.168733	0.371259	-0.925992	0.54321
nbg_ctrl_n127	CCGATTAACATCAGGGCTGGACATGATGTTAATCGG	-0.256915	-0.822398	-0.908783	-0.603845	-0.496785
nbg_ctrl_n795	CCGATTAACATCAACGAAAATGGTGATGTTAATCGG	0.338298	-0.285248	-0.631734	0.374042	0.655646
nbg_ctrl_n737	CCGATTAACATCACGACCCGGGCTGATGTTAATCGG	-0.555074	1.20406	-0.0921329	-0.306636	0.545858
nbg_ctrl_n376	CCGATTAACATCATCTATTAGTCTGATGTTAATCGG	-0.367052	-0.668162	-0.184482	-0.30323	-0.473212
nbg_ctrl_n8	CCGATTAACATCAAACGCCCATCTGATGTTAATCGG	-0.165268	0.816172	1.05911	-1.31423	-0.29821
nbg_ctrl_n884	CCGATTAACATCATGTAACTTGATGATGTTAATCGG	-0.138402	-0.626264	0.00649688	-0.645824	-1.09664
nbg_ctrl_n705	CCGATTAACATCAATCAGCGGGGTGATGTTAATCGG	0.524463	-0.397326	0.372266	0.505621	2.42963
nbg_ctrl_n616	CCGATTAACATCAGTGTGTCGGATGATGTTAATCGG	-0.477655	-0.794217	-0.223143	0.444664	0.368942
nbg_ctrl_n1100	CCGATTAACATCAGCAATCCTTGTGATGTTAATCGG	-0.499383	-0.286342	-0.237149	-0.997924	-0.0492525
nbg_ctrl_n1132	CCGATTAACATCAACACGCGCGATGATGTTAATCGG	-0.523941	0.231761	0.538008	0.174999	-0.325663
nbg_ctrl_n1076	CCGATTAACATCAAAAAACCGTTTGATGTTAATCGG	0.233071	1.99269	0.287159	0.231911	-0.126855
nbg_ctrl_n210	CCGATTAACATCAGTGGTCATTCTGATGTTAATCGG	-0.457784	0.56244	0.446461	0.132264	-0.143802
nbg_ctrl_n299	CCGATTAACATCACCAAGTATAGTGATGTTAATCGG	-0.0470964	-0.0118451	-0.335303	-1.09106	1.41503
nbg_ctrl_n787	CCGATTAACATCATTCGACATGTTGATGTTAATCGG	-0.384041	-0.0405429	-0.0431221	-0.444323	-0.437866
nbg_ctrl_n1032	CCGATTAACATCAACGACCATCTTGATGTTAATCGG	-0.579624	-1.04805	-0.242615	-0.741982	-0.51169
nbg_ctrl_n1211	CCGATTAACATCACGTTGCAAATTGATGTTAATCGG	-0.530698	-0.225317	0.0117846	0.00664348	-0.467748
nbg_ctrl_n888	CCGATTAACATCACTGACGCAGTTGATGTTAATCGG	-0.530672	-0.758005	-0.256377	0.865236	-1.28501
nbg_ctrl_n713	CCGATTAACATCAACACCTGCCCTGATGTTAATCGG	-0.107994	0.855953	1.32725	-0.944753	0.258189
nbg_ctrl_n864	CCGATTAACATCAGCTAAGCATGTGATGTTAATCGG	-0.418299	-0.633809	-1.04349	0.183698	-0.732003
nbg_ctrl_n496	CCGATTAACATCAAATGGTAGTCTGATGTTAATCGG	0.0106184	-0.16077	-0.7444	0.126031	-0.157044
nbg_ctrl_n645	CCGATTAACATCAATGTCGGCCGTGATGTTAATCGG	-0.141243	-0.645291	0.157643	0.940352	-0.703507
nbg_ctrl_n1	CCGATTAACATCAGTCTACAACCTGATGTTAATCGG	-1.20348	-0.325834	-0.505696	1.29469	-1.33
nbg_ctrl_n1051	CCGATTAACATCACTGGCTTGAATGATGTTAATCGG	-0.910105	-0.0896997	-0.185773	-1.439	0.0478701
nbg_ctrl_n500	CCGATTAACATCAGAGAAACCAATGATGTTAATCGG	-0.154214	-0.612399	-1.39167	0.134126	-0.0331001
nbg_ctrl_n602	CCGATTAACATCATTTGACTTGCTGATGTTAATCGG	-0.222665	-0.0255343	0.905873	0.267175	-0.151222
nbg_ctrl_n326	CCGATTAACATCAGATAGGTACTTGATGTTAATCGG	0.403932	-1.31424	-1.3315	0.460174	-0.642779
nbg_ctrl_n329	CCGATTAACATCAATAATTTGTATGATGTTAATCGG	-0.461851	0.094093	-0.545945	-0.154972	0.40321
nbg_ctrl_n919	CCGATTAACATCAAGTTGTAACCTGATGTTAATCGG	-0.504132	-1.20894	-0.912731	0.124028	-0.829491
nbg_ctrl_n430	CCGATTAACATCACTAGGGTGCATGATGTTAATCGG	0.349368	-0.453435	-0.108606	-0.566141	0.907435
nbg_ctrl_n696	CCGATTAACATCACGCTTTAGGCTGATGTTAATCGG	-0.439637	0.0862858	-0.526115	-0.972226	-0.375838
nbg_ctrl_n286	CCGATTAACATCAAGACCACTGTTGATGTTAATCGG	0.296771	-0.450623	-0.603316	-0.48915	-0.360353
nbg_ctrl_n623	CCGATTAACATCAGCGTTTCTCTTGATGTTAATCGG	-0.344948	0.222875	1.25581	-0.273035	-0.450136
nbg_ctrl_n829	CCGATTAACATCACTAAAATTATTGATGTTAATCGG	-0.309764	0.77811	0.0175887	1.12302	-0.580749
nbg_ctrl_n873	CCGATTAACATCAAACACTGCTTTGATGTTAATCGG	-0.848878	-1.06803	0.15867	-0.276821	-0.756759
nbg_ctrl_n717	CCGATTAACATCAATGGACCGTTTGATGTTAATCGG	0.480583	-0.298525	-0.509156	0.190536	-0.551273
nbg_ctrl_n850	CCGATTAACATCAAGCGCTTCAATGATGTTAATCGG	0.0187699	-0.229909	-0.0187347	1.17041	-2.02507
nbg_ctrl_n63	CCGATTAACATCACTACTTGCTCTGATGTTAATCGG	-0.582959	0.0668421	1.04033	0.192739	-0.016569
nbg_ctrl_n149	CCGATTAACATCATGGTGCTTAATGATGTTAATCGG	0.301551	1.13237	0.625657	1.50655	-0.88553
nbg_ctrl_n108	CCGATTAACATCACAGCAGTACCTGATGTTAATCGG	0.442485	0.69462	-0.239942	1.22613	-0.731227
nbg_ctrl_n361	CCGATTAACATCACTTGTTGCGTTGATGTTAATCGG	-0.0963377	0.600414	2.21111	0.709064	0.941948
nbg_ctrl_n574	CCGATTAACATCAATGGCGATGATGATGTTAATCGG	-0.320291	-0.0907031	-0.976702	-0.248151	-0.0604986
nbg_ctrl_n944	CCGATTAACATCATGGGGCATGCTGATGTTAATCGG	0.431497	0.406325	1.06627	0.162129	0.140719
nbg_ctrl_n520	CCGATTAACATCAAGGCAAAGGCTGATGTTAATCGG	-0.264657	-1.16958	-1.83644	-1.87476	-0.51403
nbg_ctrl_n749	CCGATTAACATCATAAGTGGCGTTGATGTTAATCGG	-0.553556	-1.29216	-0.325015	0.415732	-0.381267
nbg_ctrl_n454	CCGATTAACATCACCGAACTAACTGATGTTAATCGG	-0.0576259	-0.159584	-0.0197687	0.717603	0.300575
nbg_ctrl_n1129	CCGATTAACATCAGCGCTCGGCCTGATGTTAATCGG	0.0425989	-0.477931	-0.217186	-2.15015	-0.930233
nbg_ctrl_n516	CCGATTAACATCATTAGTCTCGTTGATGTTAATCGG	0.443215	-1.01044	0.373071	0.713561	-0.158523
nbg_ctrl_n115	CCGATTAACATCAGTCCGTATTATGATGTTAATCGG	0.536129	0.621728	1.32775	1.21334	0.0672761
nbg_ctrl_n91	CCGATTAACATCATCAAGTTGGGTGATGTTAATCGG	0.113261	-0.944851	-0.857373	-0.653379	0.306672
nbg_ctrl_n988	CCGATTAACATCACGTAACTTGATGATGTTAATCGG	-0.609566	0.198343	0.567575	0.1038	-0.429716
nbg_ctrl_n544	CCGATTAACATCATCCGAAATAATGATGTTAATCGG	-0.717154	-0.286042	-0.867044	-0.727108	-0.539543
nbg_ctrl_n312	CCGATTAACATCACCTTGAACGGTGATGTTAATCGG	1.55909	0.812738	0.545223	0.469748	0.330207
nbg_ctrl_n605	CCGATTAACATCACTTGATAATCTGATGTTAATCGG	0.0685633	-0.120091	0.283987	-0.279911	-0.187944
nbg_ctrl_n750	CCGATTAACATCATTGGAACGCATGATGTTAATCGG	-0.379599	-0.0175972	-1.16275	-1.36908	-0.330492
nbg_ctrl_n1202	CCGATTAACATCACTAGGCGGGATGATGTTAATCGG	-0.412064	0.498781	1.33324	1.13301	1.92394
nbg_ctrl_n1195	CCGATTAACATCAGGACTCAGTATGATGTTAATCGG	-1.2604	-1.1931	-1.31674	0.146628	-0.496067
nbg_ctrl_n1174	CCGATTAACATCAAAAACGTAGATGATGTTAATCGG	-0.272253	-0.730275	-1.04559	-0.0918183	0.324889
nbg_ctrl_n877	CCGATTAACATCAGCCCTAGATTTGATGTTAATCGG	-0.363495	0.0144815	-0.285282	0.359621	-0.204217
nbg_ctrl_n1046	CCGATTAACATCATGTCGGGTGATGATGTTAATCGG	-0.00993246	-0.00220892	0.216809	0.192157	1.25918
nbg_ctrl_n221	CCGATTAACATCACACCCGCAACTGATGTTAATCGG	-0.118482	0.658229	0.950574	-0.183046	1.53965
nbg_ctrl_n1043	CCGATTAACATCACCTGGTCGGGTGATGTTAATCGG	0.83446	-0.50517	-0.271914	-0.135929	1.5017
nbg_ctrl_n1015	CCGATTAACATCACAATTTGGACTGATGTTAATCGG	-0.495579	0.0192324	0.155189	-0.511774	0.312986
nbg_ctrl_n441	CCGATTAACATCACGACGATCCATGATGTTAATCGG	-0.642068	-0.367537	-0.252412	0.588475	0.00596444
nbg_ctrl_n701	CCGATTAACATCATGGTGGTACCTGATGTTAATCGG	0.581094	-0.974721	-0.383824	0.527845	-0.312586
nbg_ctrl_n583	CCGATTAACATCATGCCAATAGTTGATGTTAATCGG	0.139199	-1.00705	-0.78999	-2.11539	-0.152202
nbg_ctrl_n1097	CCGATTAACATCATGCTACTATCTGATGTTAATCGG	-0.0154557	-0.671335	0.726437	0.640239	-0.435643
nbg_ctrl_n350	CCGATTAACATCACGTGCTAGCCTGATGTTAATCGG	-0.378484	-0.0244052	0.241186	0.108737	-1.3466
nbg_ctrl_n654	CCGATTAACATCATATTCGTAGCTGATGTTAATCGG	-0.285322	-0.330276	-0.23789	-0.776684	0.412896
nbg_ctrl_n185	CCGATTAACATCATGTTTAGTCCTGATGTTAATCGG	0.000488636	0.275045	0.232976	0.921156	-0.442818
nbg_ctrl_n952	CCGATTAACATCACCCCGAACGCTGATGTTAATCGG	0.139613	0.417554	0.823447	0.881107	2.0197
nbg_ctrl_n957	CCGATTAACATCATAATCCATTGTGATGTTAATCGG	-0.824311	-0.337589	-0.650709	-1.00875	-0.20021
nbg_ctrl_n978	CCGATTAACATCAGGGAGCGGTTTGATGTTAATCGG	0.133347	-0.836584	-0.197118	0.0723092	1.06907
nbg_ctrl_n610	CCGATTAACATCAACGCCCTGCCTGATGTTAATCGG	-0.481889	-0.37082	0.174317	-0.346343	0.105828
nbg_ctrl_n822	CCGATTAACATCATAGTGGCTAATGATGTTAATCGG	0.123749	-0.362575	-0.101797	0.0155963	0.11812
nbg_ctrl_n166	CCGATTAACATCAAAACCTTTTGTGATGTTAATCGG	-0.499484	0.555212	-0.0409741	1.14319	0.163458
nbg_ctrl_n55	CCGATTAACATCAACAAACCATTTGATGTTAATCGG	-0.128794	-0.0273091	0.0822478	1.0741	0.207363
nbg_ctrl_n788	CCGATTAACATCAGGAGATTCACTGATGTTAATCGG	-0.255365	1.86267	0.382683	0.122365	-1.15308
nbg_ctrl_n993	CCGATTAACATCAAAGAGATACGTGATGTTAATCGG	-0.0784917	-0.944775	-1.71722	0.126982	0.340521
nbg_ctrl_n1025	CCGATTAACATCATTCCACCAGGTGATGTTAATCGG	-0.556814	0.61865	0.820419	-0.0708597	0.491614
nbg_ctrl_n1024	CCGATTAACATCAGTATACGACGTGATGTTAATCGG	-1.02176	-0.691654	-0.987493	-0.370449	-0.395437
nbg_ctrl_n406	CCGATTAACATCATTGGTACGTTTGATGTTAATCGG	-0.105004	-0.381275	0.0430429	0.599295	0.295611
nbg_ctrl_n196	CCGATTAACATCAGACGAGACCGTGATGTTAATCGG	-0.143454	-0.0159069	-0.55869	-0.429455	-0.0899557
nbg_ctrl_n284	CCGATTAACATCACAATGGAGAGTGATGTTAATCGG	0.0811282	0.0676903	-0.300482	0.775468	0.705925
nbg_ctrl_n331	CCGATTAACATCACTGCTGAGACTGATGTTAATCGG	-0.0965973	-0.390239	0.185928	-0.118743	0.18846
nbg_ctrl_n16	CCGATTAACATCATTTCTTACGGTGATGTTAATCGG	0.378015	0.105738	1.13751	0.448648	0.65766
nbg_ctrl_n400	CCGATTAACATCAGAGCGGGTTTTGATGTTAATCGG	0.649115	0.524509	0.0449864	-0.542243	-0.240155
nbg_ctrl_n1106	CCGATTAACATCATAGACACGTGTGATGTTAATCGG	-0.469386	-1.22788	-0.993579	-2.01008	-0.55427
nbg_ctrl_n893	CCGATTAACATCATATAAGGGCCTGATGTTAATCGG	-0.119415	-0.709389	-0.607309	-0.649176	-1.17542
nbg_ctrl_n32	CCGATTAACATCAAAGTTTAGTATGATGTTAATCGG	0.0213108	-0.397657	-1.34313	0.222827	-0.312158
nbg_ctrl_n1001	CCGATTAACATCAAGCACATGATTGATGTTAATCGG	-0.201953	-0.0786581	-0.402458	0.296741	-1.27295
nbg_ctrl_n84	CCGATTAACATCAGGGTCTTATATGATGTTAATCGG	1.2614	-0.243479	-0.215826	-0.283015	0.14238
nbg_ctrl_n1190	CCGATTAACATCATGAGTTCCAATGATGTTAATCGG	-0.325154	0.775295	0.368454	0.00566225	-0.199309
nbg_ctrl_n728	CCGATTAACATCATATGAGGACCTGATGTTAATCGG	-0.632292	-0.402507	-0.991052	-0.444918	0.258126
nbg_ctrl_n202	CCGATTAACATCACTCTTCTCGGTGATGTTAATCGG	1.04953	0.216084	1.67987	-0.424254	0.813082
nbg_ctrl_n29	CCGATTAACATCAGCGTGCGACGTGATGTTAATCGG	-0.479038	-0.495642	-0.323886	-0.823835	-0.210353
nbg_ctrl_n426	CCGATTAACATCAACCAGTAGACTGATGTTAATCGG	-0.642427	-0.431612	-1.13358	-0.494801	-0.294273
nbg_ctrl_n554	CCGATTAACATCAGCTACCGCTTTGATGTTAATCGG	-0.392146	-0.588376	-0.0566812	0.0622027	0.0443777
nbg_ctrl_n182	CCGATTAACATCATCGATGGCCTTGATGTTAATCGG	-0.128105	-0.721723	0.0334242	1.05816	-1.01041
nbg_ctrl_n503	CCGATTAACATCACAATAACGGGTGATGTTAATCGG	0.440766	-0.027995	-0.34708	0.56018	1.25781
nbg_ctrl_n1146	CCGATTAACATCAGTGCGGTCTGTGATGTTAATCGG	-0.144003	-0.462308	-0.24246	0.476899	0.302734
nbg_ctrl_n1084	CCGATTAACATCACTTACATTGGTGATGTTAATCGG	-0.05734	0.586353	1.39471	0.610544	0.147693
nbg_ctrl_n561	CCGATTAACATCACATTTAGGACTGATGTTAATCGG	0.245718	-0.343066	-0.0129193	-0.00758681	-0.329962
nbg_ctrl_n446	CCGATTAACATCACGGCATGTGTTGATGTTAATCGG	-0.266843	-0.639359	-0.163591	-1.03415	-0.0449128
nbg_ctrl_n833	CCGATTAACATCACCATGATCGATGATGTTAATCGG	-0.286807	0.109313	-0.450693	-1.17331	0.19251
nbg_ctrl_n528	CCGATTAACATCACTTGCTTGCGTGATGTTAATCGG	-0.253583	-0.621544	-0.303704	0.19786	-0.562936
nbg_ctrl_n39	CCGATTAACATCACCGTTTAAGCTGATGTTAATCGG	0.954217	-0.324665	-0.315276	0.365366	-0.493435
nbg_ctrl_n721	CCGATTAACATCAGCCCCGGTGTTGATGTTAATCGG	0.893354	-0.0439237	-0.736185	1.89796	1.61201
nbg_ctrl_n225	CCGATTAACATCAGTGGAAAGTATGATGTTAATCGG	0.087298	1.44029	0.0339459	0.225182	0.544407
nbg_ctrl_n837	CCGATTAACATCAGTTAGGCCCATGATGTTAATCGG	-0.67964	-0.617619	-0.312899	0.958904	-0.694162
nbg_ctrl_n635	CCGATTAACATCAATCGCCTCTCTGATGTTAATCGG	0.514565	0.696573	1.61653	0.230666	-0.626082
nbg_ctrl_n68	CCGATTAACATCACAATGTGGCGTGATGTTAATCGG	-0.109706	0.576668	0.145891	-1.61526	0.368925
nbg_ctrl_n959	CCGATTAACATCAAGTGCTGAAGTGATGTTAATCGG	-0.45406	-0.608899	-0.545532	-1.35623	0.247305
nbg_ctrl_n163	CCGATTAACATCATAGGTTCTCGTGATGTTAATCGG	-0.971817	-0.125952	-0.409327	0.579825	0.510626
nbg_ctrl_n414	CCGATTAACATCAGACACCAACCTGATGTTAATCGG	0.325566	0.0388574	-0.557544	-1.9514	-0.135167
nbg_ctrl_n932	CCGATTAACATCAAAGTCACTGTTGATGTTAATCGG	-0.701529	-0.622892	0.195925	1.7472	-0.358694
nbg_ctrl_n1149	CCGATTAACATCATTGGCGGATATGATGTTAATCGG	-0.176853	-0.00943397	0.436636	-1.09107	0.269873
nbg_ctrl_n529	CCGATTAACATCAAAGCCACGAGTGATGTTAATCGG	-0.735194	-0.704148	-1.73862	-1.46529	-0.468892
nbg_ctrl_n1061	CCGATTAACATCAGTTCCTAATATGATGTTAATCGG	0.503403	-0.106522	0.0273384	1.2711	0.50762
nbg_ctrl_n727	CCGATTAACATCAATGCCATTCGTGATGTTAATCGG	-0.710575	-0.270281	0.736297	-1.13299	-0.628664
nbg_ctrl_n443	CCGATTAACATCATCTCACATGTTGATGTTAATCGG	-0.544737	0.418026	0.176574	-0.119068	0.189242
nbg_ctrl_n310	CCGATTAACATCACATTGTTGGATGATGTTAATCGG	0.169163	0.943201	0.490084	-0.366833	-0.22459
nbg_ctrl_n180	CCGATTAACATCAAAAGACGGACTGATGTTAATCGG	-0.535781	-0.0677676	-0.337787	-1.08237	-0.0368775
nbg_ctrl_n521	CCGATTAACATCACAAACTAGCCTGATGTTAATCGG	-0.274844	0.0707657	0.176804	0.184514	0.114154
nbg_ctrl_n206	CCGATTAACATCAGCATACCGAGTGATGTTAATCGG	-0.178609	-0.593313	-0.103488	-0.0661036	0.185767
nbg_ctrl_n1004	CCGATTAACATCAACTGGCCGTCTGATGTTAATCGG	-0.79686	0.228915	0.878112	-0.210814	-1.21489
nbg_ctrl_n323	CCGATTAACATCAATGCGGTGCGTGATGTTAATCGG	-0.138988	-1.03349	-0.970541	-2.04422	-0.628023
nbg_ctrl_n1140	CCGATTAACATCAACCAACTTATTGATGTTAATCGG	0.178186	-0.170569	-0.00620968	-0.490172	-0.614041
nbg_ctrl_n76	CCGATTAACATCAATGATCACTCTGATGTTAATCGG	0.119363	-0.0274906	0.355	-0.963269	-0.0997381
nbg_ctrl_n1120	CCGATTAACATCAATTAGGTGGGTGATGTTAATCGG	0.544858	0.315007	0.886058	0.552886	1.12735
nbg_ctrl_n139	CCGATTAACATCAGCTGCCTCCATGATGTTAATCGG	-0.906581	-0.112467	1.28582	-0.503448	-0.18076
nbg_ctrl_n1040	CCGATTAACATCATATAGGTCCGTGATGTTAATCGG	0.257231	0.249966	-0.0746767	0.200026	0.0846085
nbg_ctrl_n420	CCGATTAACATCATGCGCTTTGATGATGTTAATCGG	0.122404	-0.305029	-0.148737	0.124335	-0.46343
nbg_ctrl_n197	CCGATTAACATCAAAGCGTACTGTGATGTTAATCGG	-1.2102	-0.648728	-0.772922	1.42417	-0.6182
nbg_ctrl_n720	CCGATTAACATCATACACGATGATGATGTTAATCGG	0.597163	-0.565178	0.0219164	1.35023	0.154789
nbg_ctrl_n278	CCGATTAACATCAAAAACAGCATTGATGTTAATCGG	-0.0965231	-0.384041	-0.83988	0.996532	-0.0286385
nbg_ctrl_n409	CCGATTAACATCAGACCTGTGCCTGATGTTAATCGG	-1.06926	-1.21817	-1.29478	-0.517142	-1.15533
nbg_ctrl_n784	CCGATTAACATCATACTAGTTCCTGATGTTAATCGG	-0.141927	-0.223267	0.297263	-0.443239	0.324906
nbg_ctrl_n827	CCGATTAACATCAACGCCGGCATTGATGTTAATCGG	0.364045	1.08843	1.18302	0.932551	-1.04044
nbg_ctrl_n975	CCGATTAACATCAGTGGTACTTGTGATGTTAATCGG	0.241499	-0.421164	-0.164748	1.05416	0.413994
nbg_ctrl_n269	CCGATTAACATCACAGCGAATCCTGATGTTAATCGG	-0.263666	-0.353975	1.20369	0.523274	-0.703973
nbg_ctrl_n12	CCGATTAACATCATGCCGGTATATGATGTTAATCGG	-0.641079	0.354371	0.196057	0.725364	-0.881664
nbg_ctrl_n335	CCGATTAACATCAACACGACAAGTGATGTTAATCGG	-0.00521182	-0.326224	-0.752056	0.0678272	0.389837
nbg_ctrl_n569	CCGATTAACATCAGTTGACATAGTGATGTTAATCGG	0.0898355	0.0107849	-0.447089	0.0596043	-0.308989
nbg_ctrl_n1193	CCGATTAACATCAACTGCCAAGATGATGTTAATCGG	-0.157703	-0.718012	-1.9513	-1.64551	-0.566549
nbg_ctrl_n1022	CCGATTAACATCACACCCCAACATGATGTTAATCGG	0.334996	0.456171	0.737285	0.0673924	2.16043
nbg_ctrl_n971	CCGATTAACATCATGGATTAATGTGATGTTAATCGG	-0.247086	-0.370754	-0.545735	-0.709743	-0.193319
nbg_ctrl_n192	CCGATTAACATCAAAGAGGAGTCTGATGTTAATCGG	1.23163	-0.945553	-1.02022	-0.870699	0.440511
nbg_ctrl_n560	CCGATTAACATCATATGTCAGTCTGATGTTAATCGG	-1.07638	-1.51648	-1.34783	-0.548493	-0.579874
nbg_ctrl_n925	CCGATTAACATCAGGTCGGAGCCTGATGTTAATCGG	0.297232	0.11308	-0.576554	-1.73147	-1.00456
nbg_ctrl_n65	CCGATTAACATCATCCATACTCTTGATGTTAATCGG	0.314893	0.799438	2.00926	-0.380658	0.284478
nbg_ctrl_n998	CCGATTAACATCATGACTCCTGTTGATGTTAATCGG	-0.258823	-0.596361	0.115657	-0.657916	0.223875
nbg_ctrl_n954	CCGATTAACATCAGGCACTAGTCTGATGTTAATCGG	-0.750165	-0.711834	-1.26926	-0.571342	-0.872281
nbg_ctrl_n792	CCGATTAACATCATTTGCGGTGCTGATGTTAATCGG	-0.227261	-0.417466	-0.0867531	0.354828	-0.0282087
nbg_ctrl_n41	CCGATTAACATCAGGAAGGGCGGTGATGTTAATCGG	0.21958	-0.590382	-0.00748879	-0.907827	1.07653
nbg_ctrl_n1093	CCGATTAACATCAACAGTCGATGTGATGTTAATCGG	-0.12298	-0.221787	0.629445	-1.16665	-0.744156
nbg_ctrl_n656	CCGATTAACATCAGTAACTCCCTTGATGTTAATCGG	2.67166	0.748161	1.36997	1.44056	1.16
nbg_ctrl_n585	CCGATTAACATCAGCATAATATATGATGTTAATCGG	-0.0480535	0.158408	-0.453699	-1.5668	0.574746
nbg_ctrl_n130	CCGATTAACATCAGTCCAAAGCATGATGTTAATCGG	-0.34135	-0.0342946	-1.26713	1.31376	-0.377111
nbg_ctrl_n34	CCGATTAACATCAGACATTTTTCTGATGTTAATCGG	-0.275345	1.13797	0.0572695	0.65013	-0.945883
nbg_ctrl_n1112	CCGATTAACATCAATTCCCCAGGTGATGTTAATCGG	5.44027	3.7932	2.07154	2.77931	6.18011
nbg_ctrl_n1089	CCGATTAACATCAGTGCTGACCGTGATGTTAATCGG	0.00688356	-0.691985	-0.128921	-0.339659	0.223437
nbg_ctrl_n273	CCGATTAACATCATGAGCAGGGATGATGTTAATCGG	-0.399457	-0.885813	-1.36589	-0.800574	0.511387
nbg_ctrl_n1156	CCGATTAACATCAGCAATAGGCTTGATGTTAATCGG	-0.028411	-0.979982	-1.63484	-0.883449	-0.195144
nbg_ctrl_n651	CCGATTAACATCATACCTCCCGTTGATGTTAATCGG	0.434003	-0.0273898	0.469241	-0.127137	1.01176
nbg_ctrl_n989	CCGATTAACATCATGTTTGCGGGTGATGTTAATCGG	-0.0900921	-0.10038	2.09031	-0.0749148	1.01697
nbg_ctrl_n682	CCGATTAACATCATTTCAGCCCTTGATGTTAATCGG	-0.187015	0.420892	1.5056	-0.0981242	0.440517
nbg_ctrl_n1047	CCGATTAACATCAGCCTGCCCACTGATGTTAATCGG	-0.35656	0.417046	0.784269	-0.316311	-0.40722
nbg_ctrl_n546	CCGATTAACATCAACCGGAGCAATGATGTTAATCGG	-0.902692	-0.068725	-0.648087	0.263542	-0.182837
nbg_ctrl_n984	CCGATTAACATCATAGGCGTAGTTGATGTTAATCGG	0.0319971	-0.1963	-0.802698	-1.10008	-0.225971
nbg_ctrl_n818	CCGATTAACATCAGGGTGTAGTTTGATGTTAATCGG	0.134011	-0.446297	-0.440021	-0.828555	1.14452
nbg_ctrl_n677	CCGATTAACATCACGGTACGGGGTGATGTTAATCGG	0.740659	0.0263884	-0.0395244	1.23653	2.20358
nbg_ctrl_n1205	CCGATTAACATCACGGGCAGTGGTGATGTTAATCGG	0.122355	-0.688654	-0.502378	-1.21053	1.24773
nbg_ctrl_n201	CCGATTAACATCAGGAACTATCCTGATGTTAATCGG	0.458726	0.771177	-0.870956	-0.823013	-0.514211
nbg_ctrl_n872	CCGATTAACATCAAGGCAGTCGATGATGTTAATCGG	-0.7593	-0.723056	-1.14525	-1.71702	-0.234943
nbg_ctrl_n291	CCGATTAACATCACGTGACTTATTGATGTTAATCGG	-0.490767	0.27694	1.53292	0.0654534	0.0465021
nbg_ctrl_n802	CCGATTAACATCAGCGGTTGCTGTGATGTTAATCGG	-0.441366	-0.735955	-1.17263	-0.631551	-0.501067
nbg_ctrl_n380	CCGATTAACATCACAAGCCGCCTTGATGTTAATCGG	-0.0381447	-0.392636	-0.284002	-1.14035	-0.562086
nbg_ctrl_n691	CCGATTAACATCAGTGAGTTCTATGATGTTAATCGG	-0.398799	-0.567999	-0.367701	1.0956	-0.124823
nbg_ctrl_n252	CCGATTAACATCAGGGGATGAATTGATGTTAATCGG	4.36559	-0.110883	1.69361	2.21719	4.98678
nbg_ctrl_n448	CCGATTAACATCACGATTCGATGTGATGTTAATCGG	-0.6138	-0.163228	0.819035	0.803904	-0.837886
nbg_ctrl_n227	CCGATTAACATCAGTAATCAATTTGATGTTAATCGG	0.468899	-0.287329	-0.379266	0.75068	-0.303034
nbg_ctrl_n910	CCGATTAACATCAACGTCCTGATTGATGTTAATCGG	0.104259	-0.0474491	-0.290159	1.58374	-0.049555
nbg_ctrl_n628	CCGATTAACATCATGGACCTTTCTGATGTTAATCGG	0.0211319	-0.060706	-0.222372	0.171586	-0.0945043
nbg_ctrl_n102	CCGATTAACATCAGGCCCGTTTGTGATGTTAATCGG	0.0461726	-0.53229	0.512858	0.0654086	0.256101
nbg_ctrl_n743	CCGATTAACATCAAAGTCTCCAATGATGTTAATCGG	-0.0214884	1.71732	-0.0304356	-0.780681	0.00405881
nbg_ctrl_n317	CCGATTAACATCATGTGCAGTCTTGATGTTAATCGG	0.32216	-1.15652	-0.47007	-0.754722	-0.509888
nbg_ctrl_n283	CCGATTAACATCACTTACGAATTTGATGTTAATCGG	-0.0653818	-0.0967898	0.331365	-0.688316	0.238707
nbg_ctrl_n673	CCGATTAACATCACCGCAGGCATTGATGTTAATCGG	-0.246946	-0.986643	-1.31576	-0.395316	-0.616413
nbg_ctrl_n800	CCGATTAACATCAGCCGCGGCTGTGATGTTAATCGG	-0.647081	0.070273	0.650969	-1.40841	-0.880399
nbg_ctrl_n770	CCGATTAACATCATATACTAATCTGATGTTAATCGG	-0.0186263	-0.416337	-0.590169	-0.0244932	0.0844416
nbg_ctrl_n9	CCGATTAACATCATCCGCGGGAGTGATGTTAATCGG	0.45038	0.237863	0.022169	-1.08175	1.37565
nbg_ctrl_n964	CCGATTAACATCAAAGCTTATCTTGATGTTAATCGG	-0.643759	-0.721247	-0.92202	-1.25904	-0.781344
nbg_ctrl_n99	CCGATTAACATCATGGCTAACCTTGATGTTAATCGG	-0.0594293	-0.772289	-1.58459	-2.6519	-1.05308
nbg_ctrl_n502	CCGATTAACATCAATTGACGATTTGATGTTAATCGG	-0.365072	-0.34585	-0.459972	-0.808138	-0.718183
nbg_ctrl_n2	CCGATTAACATCACTAACATTCCTGATGTTAATCGG	0.00590606	1.94834	0.960991	-0.0839735	0.875906
nbg_ctrl_n609	CCGATTAACATCACGGAATGTGATGATGTTAATCGG	-0.637159	-0.0542449	-0.822673	0.148891	-0.385011
nbg_ctrl_n343	CCGATTAACATCAACTTCTTGGATGATGTTAATCGG	0.0331023	-0.212438	-0.652611	-1.52275	0.130565
nbg_ctrl_n304	CCGATTAACATCAAGGCGCTCTATGATGTTAATCGG	-0.201072	-0.309104	0.738089	-0.44732	-1.02937
nbg_ctrl_n507	CCGATTAACATCAAGAACTAATTTGATGTTAATCGG	0.396984	-0.108537	-1.03082	0.285659	-0.441081
nbg_ctrl_n936	CCGATTAACATCAGATATAGTACTGATGTTAATCGG	-0.6826	-0.0375692	-0.284067	1.7293	-0.386058
nbg_ctrl_n1215	CCGATTAACATCACGTTCGTTTCTGATGTTAATCGG	-0.220716	0.212333	1.6837	0.367687	-0.235776
nbg_ctrl_n665	CCGATTAACATCATGACTTAGAATGATGTTAATCGG	-0.217582	-0.775108	-0.710717	-0.349578	-0.226579
nbg_ctrl_n571	CCGATTAACATCATGATTGTTTATGATGTTAATCGG	0.18564	-0.512047	-0.114872	0.198879	-0.512059
nbg_ctrl_n497	CCGATTAACATCAATGCCCGAGTTGATGTTAATCGG	-0.00767235	0.503033	-0.288641	0.0118902	0.0825023
nbg_ctrl_n125	CCGATTAACATCACACACTCAGATGATGTTAATCGG	0.588717	1.00198	0.359349	0.463809	0.971471
nbg_ctrl_n591	CCGATTAACATCAAGAGAGAAAGTGATGTTAATCGG	0.674628	-1.0969	-1.66191	-0.797244	1.15718
nbg_ctrl_n256	CCGATTAACATCATGTACGCTGCTGATGTTAATCGG	-0.354337	0.196794	0.412605	-0.161556	-0.318457
nbg_ctrl_n159	CCGATTAACATCATACAACTCCATGATGTTAATCGG	-0.476739	0.627204	1.0684	1.16693	0.229011
nbg_ctrl_n969	CCGATTAACATCATGAACATTTATGATGTTAATCGG	0.11894	0.0161389	-0.542563	-0.657494	-0.479493
nbg_ctrl_n648	CCGATTAACATCAACATTCATAATGATGTTAATCGG	-1.0081	0.0511905	-0.794092	-0.522069	-0.986565
nbg_ctrl_n146	CCGATTAACATCACGTGTGTAGGTGATGTTAATCGG	0.709867	0.291831	0.658572	1.18349	0.466647
nbg_ctrl_n908	CCGATTAACATCAAGTTGTACAATGATGTTAATCGG	-0.23147	0.120681	0.24143	-0.268817	-0.65187
nbg_ctrl_n990	CCGATTAACATCATTACAGGCCGTGATGTTAATCGG	-0.538919	0.122005	0.454964	2.11164	-0.190787
nbg_ctrl_n492	CCGATTAACATCAATTTCACAGGTGATGTTAATCGG	-0.24233	0.0308473	0.0424148	0.57677	0.833743
nbg_ctrl_n296	CCGATTAACATCAAATGACGGAATGATGTTAATCGG	0.314441	-0.113991	-0.153141	1.55587	0.122813
nbg_ctrl_n473	CCGATTAACATCACAGACCCAGCTGATGTTAATCGG	-0.377854	0.575585	-0.146754	0.245918	-0.738678
nbg_ctrl_n615	CCGATTAACATCATGCAAGAACTTGATGTTAATCGG	0.00555381	-0.574405	-1.43471	-1.50513	0.0533634
nbg_ctrl_n889	CCGATTAACATCACTGTACGCCTTGATGTTAATCGG	-0.54665	0.266871	0.886821	0.93688	0.0850113
nbg_ctrl_n885	CCGATTAACATCACCCGAGTGCGTGATGTTAATCGG	-0.520648	0.807367	0.894606	0.356943	0.856036
nbg_ctrl_n1055	CCGATTAACATCACATGTTGTTTTGATGTTAATCGG	0.0565448	0.0951511	0.893478	0.954952	0.351287
nbg_ctrl_n643	CCGATTAACATCATCATAGTCTTTGATGTTAATCGG	0.0931342	-0.699908	0.313902	-0.756267	0.0743387
nbg_ctrl_n71	CCGATTAACATCACGACTAGTTCTGATGTTAATCGG	-0.380901	-0.132111	0.302405	1.38165	-0.713436
nbg_ctrl_n1103	CCGATTAACATCATAGTGAGGGGTGATGTTAATCGG	0.878575	0.135048	1.29927	1.47434	1.74441
nbg_ctrl_n593	CCGATTAACATCAACCTGAGCGGTGATGTTAATCGG	0.215348	-0.478111	-0.452346	-0.535921	0.822835
nbg_ctrl_n217	CCGATTAACATCAAAGAGTCCTATGATGTTAATCGG	-0.598996	1.38484	-0.345108	-0.06644	-0.219278
nbg_ctrl_n370	CCGATTAACATCAACTTTTATGCTGATGTTAATCGG	-0.0830087	-0.224049	-0.837584	-0.353027	-0.303812
nbg_ctrl_n51	CCGATTAACATCACCCGTTAGCTTGATGTTAATCGG	-0.0506195	-0.534065	0.0104513	-0.169624	0.700775
nbg_ctrl_n476	CCGATTAACATCACTATTGTACATGATGTTAATCGG	-0.802979	0.967706	1.80867	-0.296406	0.377976
nbg_ctrl_n124	CCGATTAACATCAGTGAACCACATGATGTTAATCGG	-0.39118	0.0512697	-1.26776	-0.746185	-0.625667
nbg_ctrl_n89	CCGATTAACATCAATCCTAACAATGATGTTAATCGG	-0.246721	-0.825934	-0.634043	0.643736	-0.182049
nbg_ctrl_n438	CCGATTAACATCATATACTGGAATGATGTTAATCGG	-0.65705	0.556669	0.0826857	-0.580521	0.77821
nbg_ctrl_n858	CCGATTAACATCACAAGGCGTTATGATGTTAATCGG	-0.33565	-0.851187	0.269251	-0.4935	-0.210766
nbg_ctrl_n418	CCGATTAACATCAGTCTACGTGCTGATGTTAATCGG	-0.764396	-0.882028	-0.378496	-0.572295	-0.689756
nbg_ctrl_n558	CCGATTAACATCAGGATCCAAGGTGATGTTAATCGG	-0.440715	-0.658117	-1.78788	-1.17385	0.185117
nbg_ctrl_n1142	CCGATTAACATCAAGCAGGATATTGATGTTAATCGG	0.0564953	-0.334788	-0.383536	-0.16389	0.0759396
nbg_ctrl_n366	CCGATTAACATCAGCGGATCCGTTGATGTTAATCGG	-0.133546	-0.967171	0.207555	-0.431531	-1.72668
nbg_ctrl_n764	CCGATTAACATCACCCCAAACGCTGATGTTAATCGG	0.47988	0.708916	0.739796	1.31064	1.79459
nbg_ctrl_n920	CCGATTAACATCACGACAGTAAATGATGTTAATCGG	0.724638	-1.02921	-0.970408	1.29199	0.408175
nbg_ctrl_n606	CCGATTAACATCATCATGTTAAATGATGTTAATCGG	-0.990499	-0.60089	-0.681845	0.499408	-0.380071
nbg_ctrl_n1037	CCGATTAACATCAGAGTCTGCTGTGATGTTAATCGG	-0.790953	-0.74978	-1.28321	0.360328	-0.846043
nbg_ctrl_n776	CCGATTAACATCAATGCGGCTAGTGATGTTAATCGG	-0.468755	-0.619198	-0.569976	-1.72242	-0.131142
nbg_ctrl_n639	CCGATTAACATCAATCGGTCTACTGATGTTAATCGG	-0.664845	0.472286	-0.334158	1.30829	0.0423453
nbg_ctrl_n233	CCGATTAACATCAGGGCGTTCAATGATGTTAATCGG	0.317966	-0.994788	-0.537624	-0.654509	-0.772909
nbg_ctrl_n731	CCGATTAACATCACGGGTCACTCTGATGTTAATCGG	0.208482	-0.0163093	-0.38076	-0.119503	0.874704
nbg_ctrl_n892	CCGATTAACATCAACCCTGGAAGTGATGTTAATCGG	-0.872447	-0.536114	-0.836395	-0.759132	0.529935
nbg_ctrl_n534	CCGATTAACATCATGTGGTTCTCTGATGTTAATCGG	-0.270118	0.189654	1.29891	-0.228144	0.00892364
nbg_ctrl_n61	CCGATTAACATCAGCACCCTCCATGATGTTAATCGG	0.589963	-0.423026	0.833988	0.396425	0.764832
nbg_ctrl_n630	CCGATTAACATCAGTGCTCGGTCTGATGTTAATCGG	0.218374	-0.781789	-0.300232	-0.0202656	-0.710326
nbg_ctrl_n176	CCGATTAACATCATGATTCTTGCTGATGTTAATCGG	-0.179324	-0.780655	-0.220356	0.039742	-0.101783
nbg_ctrl_n24	CCGATTAACATCAGCGCCTTACCTGATGTTAATCGG	-0.433533	-0.407848	0.537296	-1.0303	-0.27262
nbg_ctrl_n433	CCGATTAACATCATAATTGAGCATGATGTTAATCGG	-0.261107	-0.347744	-0.124902	-0.136753	0.115916
nbg_ctrl_n466	CCGATTAACATCACGTGCTCCCGTGATGTTAATCGG	-0.459382	0.207662	0.874511	0.104356	0.189715
nbg_ctrl_n457	CCGATTAACATCACTGCTACGTATGATGTTAATCGG	-0.888549	0.542919	0.623707	1.59744	-0.359786
nbg_ctrl_n1077	CCGATTAACATCAGTTGTCCCGCTGATGTTAATCGG	1.89275	1.20994	1.39792	2.14725	0.719063
nbg_ctrl_n847	CCGATTAACATCATTCTTTTAGATGATGTTAATCGG	-0.0832082	0.0810991	-0.657763	-0.0491567	-0.662235
nbg_ctrl_n397	CCGATTAACATCAACTGAGCTTGTGATGTTAATCGG	-0.149659	-0.73851	-0.10324	-1.39374	0.1196
nbg_ctrl_n844	CCGATTAACATCAACAGAAAGTTTGATGTTAATCGG	-0.292557	1.85927	-0.921098	-0.742509	-0.687707
nbg_ctrl_n212	CCGATTAACATCACACGTAAAGCTGATGTTAATCGG	-0.858873	0.707545	0.434693	1.12541	0.243915
nbg_ctrl_n1165	CCGATTAACATCAAGACACTTGGTGATGTTAATCGG	-0.467733	-1.37881	-1.23003	-1.86119	-0.229674
nbg_ctrl_n259	CCGATTAACATCACCTGGAGCGATGATGTTAATCGG	0.373635	0.00392262	-0.393779	1.07041	-0.277967
nbg_ctrl_n1187	CCGATTAACATCAAAGCACTTTTTGATGTTAATCGG	0.126834	0.381307	0.317066	0.893741	-0.512814
nbg_ctrl_n46	CCGATTAACATCACTTTCGGCAATGATGTTAATCGG	0.024386	0.0719085	1.426	-0.266406	-0.114412
nbg_ctrl_n1177	CCGATTAACATCACATTGTGATCTGATGTTAATCGG	-0.382301	-0.743579	-0.332735	-0.465457	-0.746473
nbg_ctrl_n621	CCGATTAACATCACCGCAGCATGTGATGTTAATCGG	0.310833	0.404087	-0.105156	-1.03383	-0.29941
nbg_ctrl_n243	CCGATTAACATCAGTGACTCAGTTGATGTTAATCGG	-0.299634	-0.8801	-0.365724	1.60305	-1.05595
nbg_ctrl_n17	CCGATTAACATCAAGTCAACGGGTGATGTTAATCGG	0.218785	-1.24049	-1.64821	0.0419555	0.796217
nbg_ctrl_n755	CCGATTAACATCAACAGGTCCACTGATGTTAATCGG	-0.772987	-0.0822945	-0.883653	-0.466506	-0.35105
nbg_ctrl_n1030	CCGATTAACATCACTTGCGCTATTGATGTTAATCGG	0.0650139	-0.278861	0.965808	0.718505	-0.0206605
nbg_ctrl_n897	CCGATTAACATCAAGTCTGCGATTGATGTTAATCGG	-0.277241	-0.182462	-0.739305	-0.746403	-1.40386
nbg_ctrl_n1125	CCGATTAACATCAGTAGCGCAATTGATGTTAATCGG	-0.738754	0.59057	1.08906	0.482371	-0.718263
nbg_ctrl_n1008	CCGATTAACATCAACCCGAGTCGTGATGTTAATCGG	-0.289079	-0.190507	-0.326931	-1.11167	0.850842
nbg_ctrl_n47	CCGATTAACATCATGGCATTGCGTGATGTTAATCGG	-0.793722	-0.493951	-0.993769	0.165821	-0.385179
nbg_ctrl_n1134	CCGATTAACATCATATCAAGTAGTGATGTTAATCGG	-0.820121	-0.746666	-0.506452	-1.00838	0.438036
nbg_ctrl_n480	CCGATTAACATCAAACATTGCCATGATGTTAATCGG	-0.0868886	0.410199	-0.145879	-1.31374	-0.055695
nbg_ctrl_n21	CCGATTAACATCAGGCCCTCCACTGATGTTAATCGG	-0.486338	-0.20656	0.279611	-0.0369544	-0.767054
nbg_ctrl_n135	CCGATTAACATCAGAGGAAGTGATGATGTTAATCGG	0.337421	-0.569605	-0.981834	0.269756	0.641313
nbg_ctrl_n1000	CCGATTAACATCACTGGAAAGGATGATGTTAATCGG	-0.206022	0.754027	-0.666791	0.881499	0.377976
nbg_ctrl_n1026	CCGATTAACATCAAGTACCAGGGTGATGTTAATCGG	-0.37627	-0.86104	-1.2924	0.76772	0.70833
nbg_ctrl_n1196	CCGATTAACATCAGAGTGCGAACTGATGTTAATCGG	-0.208054	-1.12279	-1.27508	-1.17761	-1.1241
nbg_ctrl_n205	CCGATTAACATCAGATGGATCGATGATGTTAATCGG	-0.407821	-0.637773	-0.335091	-0.685096	-0.576312
nbg_ctrl_n37	CCGATTAACATCATTCATTGACCTGATGTTAATCGG	-0.113066	-0.531449	0.0432522	-0.489725	0.0275309
nbg_ctrl_n634	CCGATTAACATCATAAGTCCGAATGATGTTAATCGG	-0.648932	-0.231348	-0.167817	0.423059	-0.288663
nbg_ctrl_n1191	CCGATTAACATCACGGTGAACAGTGATGTTAATCGG	-0.707054	0.664103	0.802129	0.459369	-0.296428
nbg_ctrl_n427	CCGATTAACATCAACTCTAAGACTGATGTTAATCGG	-0.206804	-0.905085	-1.1477	0.308051	-0.470097
nbg_ctrl_n564	CCGATTAACATCACCCAGTTGCTTGATGTTAATCGG	0.0326246	0.658401	0.779324	0.0893357	0.680615
nbg_ctrl_n1085	CCGATTAACATCATGTAGGAACCTGATGTTAATCGG	-0.690233	-0.468622	-0.944548	-0.86588	-0.712496
nbg_ctrl_n405	CCGATTAACATCATGCTCACGCCTGATGTTAATCGG	-1.06134	-0.578957	-0.914796	0.199005	-1.13999
nbg_ctrl_n327	CCGATTAACATCACAGAGAACCTTGATGTTAATCGG	-0.151513	-0.290507	-0.905533	0.364842	0.14791
nbg_ctrl_n262	CCGATTAACATCACCTCTCGCGCTGATGTTAATCGG	-0.206658	0.12329	2.08749	-0.405128	0.0509517
nbg_ctrl_n780	CCGATTAACATCAGGTCAACAAGTGATGTTAATCGG	-0.16448	-0.561282	-0.304373	-0.865344	0.139344
nbg_ctrl_n979	CCGATTAACATCATTGTGTTTTGTGATGTTAATCGG	-0.359346	0.0915053	1.83802	0.460583	0.556581
nbg_ctrl_n1101	CCGATTAACATCATCATCTCCATTGATGTTAATCGG	0.120162	0.0052039	1.29937	-0.0887307	0.266784
nbg_ctrl_n525	CCGATTAACATCATGAAGACCCCTGATGTTAATCGG	1.17978	0.131592	-0.271433	0.913026	0.156253
nbg_ctrl_n825	CCGATTAACATCATGTGGCCTAATGATGTTAATCGG	-0.648309	0.757376	0.747939	0.248319	-1.06352
nbg_ctrl_n332	CCGATTAACATCACAACTCACATTGATGTTAATCGG	-0.575622	0.500027	1.00938	0.379661	0.296477
nbg_ctrl_n167	CCGATTAACATCACCCCGCATGCTGATGTTAATCGG	0.374104	0.766036	1.58352	0.612579	1.96934
nbg_ctrl_n1210	CCGATTAACATCAAGTATCTCGTTGATGTTAATCGG	0.369861	-0.0252923	0.467469	1.74082	0.00372283
nbg_ctrl_n577	CCGATTAACATCAAACCATGCGGTGATGTTAATCGG	-0.592822	-0.718582	-1.35503	-1.34215	-0.149509
nbg_ctrl_n1064	CCGATTAACATCATTCGTACGCATGATGTTAATCGG	-0.438986	0.134408	0.461347	-0.937958	-1.75396
nbg_ctrl_n836	CCGATTAACATCAAGCCTATTTGTGATGTTAATCGG	-0.81588	0.160222	0.198318	-0.186813	0.167477
nbg_ctrl_n375	CCGATTAACATCACTACGTACCGTGATGTTAATCGG	-0.0012183	0.567293	1.53504	1.06908	-0.215077
nbg_ctrl_n255	CCGATTAACATCAGTTGCTCTCATGATGTTAATCGG	0.0370994	0.271928	1.08029	0.296301	-0.0210204
nbg_ctrl_n909	CCGATTAACATCATTACAACGCTTGATGTTAATCGG	-0.047374	-0.459512	0.215747	-0.822672	-0.75592
nbg_ctrl_n744	CCGATTAACATCAGCGCAGCGGCTGATGTTAATCGG	0.0571252	-1.24386	-1.18974	-2.10014	-1.55501
nbg_ctrl_n806	CCGATTAACATCATTCCGGTATGTGATGTTAATCGG	-0.43189	1.33613	0.587211	-0.360455	-0.262821
nbg_ctrl_n1128	CCGATTAACATCAGGTTCATTGTTGATGTTAATCGG	-0.537027	-0.701613	0.248144	0.17547	-0.716892
nbg_ctrl_n985	CCGATTAACATCAACTCTATAAGTGATGTTAATCGG	-0.366175	-0.802384	-0.671578	0.582737	-0.535944
nbg_ctrl_n695	CCGATTAACATCACCTTGTGATCTGATGTTAATCGG	-0.389193	-0.672205	-0.0314485	0.593374	-0.118092
nbg_ctrl_n660	CCGATTAACATCATGTGCAGCGATGATGTTAATCGG	-0.52602	-0.756925	-1.46543	-0.719291	-1.50088
nbg_ctrl_n249	CCGATTAACATCACGCTGCACGCTGATGTTAATCGG	-0.688936	0.298537	0.900117	0.0331058	-1.03257
nbg_ctrl_n960	CCGATTAACATCACTGCTCAGGATGATGTTAATCGG	-1.08049	-1.53076	-1.21772	-0.649401	-0.327515
nbg_ctrl_n1009	CCGATTAACATCACGATCTCTGTTGATGTTAATCGG	-0.991122	0.424679	0.669043	0.527628	-0.516237
nbg_ctrl_n851	CCGATTAACATCAGCTGAGTAGGTGATGTTAATCGG	-0.229917	-0.46468	-1.47891	-0.974057	-0.627718
nbg_ctrl_n580	CCGATTAACATCACCCAACTATTTGATGTTAATCGG	-0.392292	0.779042	1.0937	0.352592	0.464367
nbg_ctrl_n80	CCGATTAACATCAGCCAGCACTCTGATGTTAATCGG	-0.373695	-0.528038	-0.196614	0.197998	-0.911828
nbg_ctrl_n1067	CCGATTAACATCATCGCGCCTTCTGATGTTAATCGG	-0.973715	-0.310463	0.969789	1.50107	-0.834675
nbg_ctrl_n313	CCGATTAACATCACGCCGACTTTTGATGTTAATCGG	0.00349702	0.8199	1.56929	0.0248659	-0.184355
nbg_ctrl_n110	CCGATTAACATCATCAGTTTCCCTGATGTTAATCGG	3.15865	0.814307	1.3299	2.16968	2.69476
nbg_ctrl_n276	CCGATTAACATCAGGTATATTAATGATGTTAATCGG	-0.155422	-0.286364	-0.070851	-0.763072	-0.429217
nbg_ctrl_n1080	CCGATTAACATCAACGTAGTGCGTGATGTTAATCGG	-0.221632	0.425802	-1.10095	-0.512026	-0.107903
nbg_ctrl_n655	CCGATTAACATCATGTATTCCGATGATGTTAATCGG	-0.165578	1.60181	1.06896	-0.270692	-0.0710557
nbg_ctrl_n188	CCGATTAACATCACGAAGAGGCATGATGTTAATCGG	0.141752	0.196966	-0.895846	-1.84402	0.512725
nbg_ctrl_n339	CCGATTAACATCATTCTCTTAAGTGATGTTAATCGG	-0.452605	-0.0677269	0.0526905	0.205818	-0.259209
nbg_ctrl_n582	CCGATTAACATCAATTCTAGTGGTGATGTTAATCGG	-0.264774	-0.460183	-0.318036	-0.0909897	0.767192
nbg_ctrl_n761	CCGATTAACATCAACTTCGCACCTGATGTTAATCGG	-0.31764	-0.392504	0.821938	1.1886	0.187022
nbg_ctrl_n387	CCGATTAACATCACTGCGAAAAGTGATGTTAATCGG	0.0804958	0.400864	0.280919	0.855197	-0.870337
nbg_ctrl_n543	CCGATTAACATCACGAATCAAACTGATGTTAATCGG	0.69691	0.483786	-0.278853	0.577801	0.210467
nbg_ctrl_n439	CCGATTAACATCACTCGCCTTCTTGATGTTAATCGG	-0.257873	1.14403	3.32441	0.467399	0.563463
nbg_ctrl_n1145	CCGATTAACATCAACCACAGATGTGATGTTAATCGG	-0.298601	0.288295	-0.597088	-0.852058	-0.037761
nbg_ctrl_n1153	CCGATTAACATCAGCTCGCGTATTGATGTTAATCGG	-0.493076	-0.697873	-0.378543	-0.902609	0.151819
nbg_ctrl_n30	CCGATTAACATCACCTCAACCAATGATGTTAATCGG	-0.088871	0.181428	0.244973	0.384674	0.877334
nbg_ctrl_n980	CCGATTAACATCACACGAGGCTTTGATGTTAATCGG	-0.251235	-0.0301746	0.587547	0.0471051	-0.476189
nbg_ctrl_n308	CCGATTAACATCATAGACATGACTGATGTTAATCGG	-0.162792	-0.506142	-0.699829	-0.212979	-0.673852
nbg_ctrl_n617	CCGATTAACATCACTTACCTTGTTGATGTTAATCGG	0.441862	0.195378	1.84757	0.197656	0.442964
nbg_ctrl_n1151	CCGATTAACATCATAGAACTCGATGATGTTAATCGG	-0.426145	-0.394772	-1.17728	-0.272987	-0.351706
nbg_ctrl_n1011	CCGATTAACATCAATGAGACTTATGATGTTAATCGG	-0.0815614	0.0957977	-0.432476	-0.494198	-0.354838
nbg_ctrl_n575	CCGATTAACATCATTTCAACGTATGATGTTAATCGG	-0.697715	-0.113291	-0.247649	0.870483	-0.472935
nbg_ctrl_n814	CCGATTAACATCAGTTTAGTTCGTGATGTTAATCGG	0.0638488	-0.174536	1.01832	1.1204	0.612055
nbg_ctrl_n669	CCGATTAACATCATGTCTACCAGTGATGTTAATCGG	-1.01648	0.0479818	-0.285622	-0.27189	0.412902
nbg_ctrl_n1044	CCGATTAACATCAGTGTCATCCCTGATGTTAATCGG	-0.510764	-0.653267	0.116467	0.289898	0.227146
nbg_ctrl_n178	CCGATTAACATCAGAATCTCCTCTGATGTTAATCGG	-0.212653	1.99702	0.563291	-0.21025	-0.633176
nbg_ctrl_n158	CCGATTAACATCATAAGGGGTGTTGATGTTAATCGG	0.956441	-0.0530675	2.23583	1.25144	1.08804
nbg_ctrl_n1201	CCGATTAACATCATAAAGTCATGTGATGTTAATCGG	-0.0480389	-0.628894	-1.19803	-0.559553	0.604678
nbg_ctrl_n1107	CCGATTAACATCAGACAGTGTCTTGATGTTAATCGG	0.323204	-0.55222	0.0946567	-0.597092	-0.129174
nbg_ctrl_n351	CCGATTAACATCAACGGACAACTTGATGTTAATCGG	0.274664	0.608519	0.214976	-0.040378	0.150343
nbg_ctrl_n1059	CCGATTAACATCATACGAGACCCTGATGTTAATCGG	-0.064258	-0.146862	-0.0945589	-1.12323	-0.109254
nbg_ctrl_n211	CCGATTAACATCATGAAAGAGGCTGATGTTAATCGG	-0.197705	-0.812027	-1.2811	-1.08344	0.0279125
nbg_ctrl_n840	CCGATTAACATCAAATTCTTTCCTGATGTTAATCGG	0.323231	2.09345	1.76194	1.44132	0.170528
nbg_ctrl_n881	CCGATTAACATCAACCACGCATTTGATGTTAATCGG	0.454722	0.305103	0.884035	-0.593651	0.151842
nbg_ctrl_n687	CCGATTAACATCAAAAGCTTAGTTGATGTTAATCGG	-0.839063	0.137124	-0.0656065	-1.40271	-0.707094
nbg_ctrl_n611	CCGATTAACATCAACGTTCAGGTTGATGTTAATCGG	0.524033	-1.05124	-1.05712	1.32998	-0.624709
nbg_ctrl_n860	CCGATTAACATCAATCCCGAGCATGATGTTAATCGG	0.302969	0.317089	-0.254685	-0.922643	0.877975
nbg_ctrl_n58	CCGATTAACATCAGCGCCGGGTTTGATGTTAATCGG	-0.147112	-0.966414	-0.298973	-1.42461	0.175589
nbg_ctrl_n767	CCGATTAACATCATAGGAATGATTGATGTTAATCGG	0.49756	-0.620267	-0.529887	0.75619	-0.00321893
nbg_ctrl_n467	CCGATTAACATCACCGCAGCCTTTGATGTTAATCGG	-0.188181	-0.28939	0.336604	-0.15971	-0.640341
nbg_ctrl_n25	CCGATTAACATCAGGAAACAATGTGATGTTAATCGG	-0.115333	-0.15195	-0.792736	0.238378	0.917343
nbg_ctrl_n706	CCGATTAACATCACGAGGTTGACTGATGTTAATCGG	-1.11098	-0.395542	-0.186835	-0.621793	-0.286533
nbg_ctrl_n914	CCGATTAACATCACGTTTTAGTGTGATGTTAATCGG	-0.0848853	0.737582	0.374461	0.0398632	-0.0745301
nbg_ctrl_n1173	CCGATTAACATCATGCGATTATTTGATGTTAATCGG	0.090403	-0.268102	0.627907	-0.130993	-0.301061
nbg_ctrl_n796	CCGATTAACATCACGAAGCTCATTGATGTTAATCGG	-0.666415	-0.582248	-0.468814	-1.54606	-0.673889
nbg_ctrl_n921	CCGATTAACATCAGGTTCTTACCTGATGTTAATCGG	0.949168	0.261865	-0.811935	-0.616366	-1.60076
nbg_ctrl_n789	CCGATTAACATCACTGCTTAAGATGATGTTAATCGG	-0.657473	-1.05709	-0.346795	-0.292942	0.186195
nbg_ctrl_n181	CCGATTAACATCAGTTTCTATTCTGATGTTAATCGG	0.401639	0.367613	0.827587	0.761622	-0.364808
nbg_ctrl_n943	CCGATTAACATCAACCCACCAGGTGATGTTAATCGG	-0.166972	0.28191	-1.46408	1.13153	0.0309935
nbg_ctrl_n644	CCGATTAACATCACTGGTTGCTATGATGTTAATCGG	-0.198126	0.260735	1.3373	0.430743	0.624624
nbg_ctrl_n506	CCGATTAACATCACCTCCGTATCTGATGTTAATCGG	0.0998683	0.530625	2.01106	0.731289	0.407211
nbg_ctrl_n697	CCGATTAACATCAATCCCCACATTGATGTTAATCGG	4.02756	0.651233	0.993004	2.31587	2.61221
nbg_ctrl_n597	CCGATTAACATCAGCGTGAGTTGTGATGTTAATCGG	-0.302563	-1.0708	-0.697953	0.686168	0.193907
nbg_ctrl_n67	CCGATTAACATCAGGGTTGCAACTGATGTTAATCGG	-0.267711	-0.0126692	-0.062627	-1.05977	-0.578135
nbg_ctrl_n904	CCGATTAACATCAAGCGAAAGAATGATGTTAATCGG	0.526328	-0.972902	-1.90512	0.479149	-0.606672
nbg_ctrl_n222	CCGATTAACATCACGATAGCTATTGATGTTAATCGG	-0.0463513	0.598937	0.646449	0.819273	-0.216888
nbg_ctrl_n98	CCGATTAACATCAAATAGATGGCTGATGTTAATCGG	-0.822516	-0.250238	-0.588837	-0.924171	-0.223179
nbg_ctrl_n716	CCGATTAACATCAAGTGAAAGCATGATGTTAATCGG	0.025951	-0.824568	-1.59454	-0.124706	-0.472983
nbg_ctrl_n539	CCGATTAACATCAGCACGGCATGTGATGTTAATCGG	0.333454	-0.619825	-1.39429	-2.67717	-0.0423016
nbg_ctrl_n453	CCGATTAACATCACACATGCCCCTGATGTTAATCGG	1.37414	1.79334	2.58202	0.559432	1.12491
nbg_ctrl_n1117	CCGATTAACATCAAGTCCCCCAATGATGTTAATCGG	3.65884	1.07962	0.867935	2.24444	3.84084
nbg_ctrl_n462	CCGATTAACATCATCGAGACAAATGATGTTAATCGG	-0.177043	-0.456897	-0.944993	-0.484707	-0.666073
nbg_ctrl_n911	CCGATTAACATCAACGCGTAACTTGATGTTAATCGG	-0.734374	-0.278347	-0.0045372	0.18895	-0.585621
nbg_ctrl_n1184	CCGATTAACATCATGGTGCTAAGTGATGTTAATCGG	0.125046	-0.828838	0.183947	0.579473	0.60864
nbg_ctrl_n622	CCGATTAACATCAGCCTTGTCAGTGATGTTAATCGG	-0.272136	-0.819133	-0.0445303	0.0182563	0.374375
nbg_ctrl_n493	CCGATTAACATCACCGCTTCCCTTGATGTTAATCGG	1.8591	1.22557	2.36233	1.76496	1.45527
nbg_ctrl_n486	CCGATTAACATCAAGATTCATATTGATGTTAATCGG	-0.796887	-0.0236594	-1.29358	-0.632126	-1.09996
nbg_ctrl_n625	CCGATTAACATCACTCGCAATTGTGATGTTAATCGG	-0.0219596	0.276058	0.783975	1.82227	0.365485
nbg_ctrl_n116	CCGATTAACATCAGCGTGGGAACTGATGTTAATCGG	0.620048	0.529583	-0.209356	-0.212099	0.72624
nbg_ctrl_n13	CCGATTAACATCACCGAGTTAGTTGATGTTAATCGG	1.15018	-0.288531	-0.478957	0.373073	0.422793
nbg_ctrl_n748	CCGATTAACATCACGGGATTTGGTGATGTTAATCGG	1.92986	1.23799	1.23876	1.36201	1.16583
nbg_ctrl_n905	CCGATTAACATCAAAGTCCTGTTTGATGTTAATCGG	-0.846911	1.11327	0.142643	0.191235	-1.25561
nbg_ctrl_n811	CCGATTAACATCACCTTAGGTTTTGATGTTAATCGG	0.0646609	0.684722	-0.0306796	1.36559	-0.0701523
nbg_ctrl_n346	CCGATTAACATCAGGCGGTAAGGTGATGTTAATCGG	0.0229131	-0.978287	-1.74856	0.393485	-0.0200452
nbg_ctrl_n483	CCGATTAACATCACTCAATTCGTTGATGTTAATCGG	-0.84244	-0.0123275	0.405117	0.324007	-0.0200975
nbg_ctrl_n155	CCGATTAACATCACGATGAATCCTGATGTTAATCGG	0.363362	1.24893	0.745047	1.43103	-1.01885
nbg_ctrl_n85	CCGATTAACATCAGAGAGGTATTTGATGTTAATCGG	-0.655292	-0.43579	-0.673571	-0.115263	0.349401
nbg_ctrl_n958	CCGATTAACATCAGGTGTGTGCCTGATGTTAATCGG	-0.485553	-0.79199	-0.656759	-0.229644	-1.2485
nbg_ctrl_n751	CCGATTAACATCACATCTGGTCGTGATGTTAATCGG	0.08626	-0.176793	0.922877	0.279279	0.346012
nbg_ctrl_n301	CCGATTAACATCAATACGAGGACTGATGTTAATCGG	0.893168	0.00606454	0.40739	-0.546871	0.00133596
nbg_ctrl_n768	CCGATTAACATCATCGCGCGACATGATGTTAATCGG	0.251052	1.02753	0.985334	0.217662	-0.969808
nbg_ctrl_n1099	CCGATTAACATCATTACAAGTTATGATGTTAATCGG	-0.455566	0.402248	0.529593	0.154836	-0.461461
nbg_ctrl_n1168	CCGATTAACATCAGGACCTGAAGTGATGTTAATCGG	0.016535	-0.92657	-1.44092	1.01837	-0.300669
nbg_ctrl_n896	CCGATTAACATCAGACTATGCGGTGATGTTAATCGG	-0.538596	-1.19526	-1.12683	0.390789	0.332101
nbg_ctrl_n362	CCGATTAACATCACGTGGGGCGTTGATGTTAATCGG	1.35758	0.814257	2.42574	1.1414	0.689971
nbg_ctrl_n530	CCGATTAACATCAGTTTGTATTCTGATGTTAATCGG	-0.0694983	-0.238788	0.720946	1.17629	-0.334227
nbg_ctrl_n1138	CCGATTAACATCAGTCCATTCTCTGATGTTAATCGG	-0.419936	0.561844	1.57409	0.409338	-0.330284
nbg_ctrl_n1033	CCGATTAACATCATCGGCCTTAATGATGTTAATCGG	0.220274	-0.21364	-0.0653478	-1.34979	-1.55578
nbg_ctrl_n442	CCGATTAACATCACAACCTGGGCTGATGTTAATCGG	0.108213	0.201343	-0.110918	-1.66078	0.310039
nbg_ctrl_n193	CCGATTAACATCACGCGCGAATCTGATGTTAATCGG	-0.665833	-0.566301	0.127032	0.146369	-0.777858
nbg_ctrl_n828	CCGATTAACATCAATCAGACGCATGATGTTAATCGG	-1.18874	-1.07075	-0.40932	0.0488741	-0.371875
nbg_ctrl_n1096	CCGATTAACATCATGATATCCGGTGATGTTAATCGG	0.241653	-0.0220675	0.173445	-0.618698	0.189133
nbg_ctrl_n390	CCGATTAACATCAACAAGCCCACTGATGTTAATCGG	0.189232	0.0215858	0.144372	-0.887804	0.0983415
nbg_ctrl_n138	CCGATTAACATCACTCAATTACGTGATGTTAATCGG	0.416167	1.45594	1.50149	-0.294232	0.111657
nbg_ctrl_n1113	CCGATTAACATCACCAGGAAAGTTGATGTTAATCGG	0.639877	1.86049	0.305634	0.274912	0.462499
nbg_ctrl_n765	CCGATTAACATCACCGTTTAGGTTGATGTTAATCGG	0.291188	0.0125437	-0.843218	0.53919	-0.242354
nbg_ctrl_n810	CCGATTAACATCAGATCACACACTGATGTTAATCGG	-0.0742534	-0.0458684	-0.0397385	-1.7072	0.040457
nbg_ctrl_n1157	CCGATTAACATCAAAGGGAATAGTGATGTTAATCGG	2.75714	0.141855	-0.893392	1.47812	1.97958
nbg_ctrl_n69	CCGATTAACATCAGTGCAGTCTATGATGTTAATCGG	0.235016	-0.321353	-0.0427732	0.524482	-0.332583
nbg_ctrl_n230	CCGATTAACATCAGATACAGGACTGATGTTAATCGG	-0.125193	-0.30533	-1.02056	-1.67561	-0.234606
nbg_ctrl_n379	CCGATTAACATCAGAAGTCATACTGATGTTAATCGG	-1.14091	-0.502345	-1.59198	-1.09364	-0.439381
nbg_ctrl_n589	CCGATTAACATCACGGGCATCCTTGATGTTAATCGG	-0.19493	-0.155193	-1.88395	-0.935638	-0.547501
nbg_ctrl_n793	CCGATTAACATCACACTGAACTTTGATGTTAATCGG	-0.427597	0.291532	0.716191	0.138672	0.255971
nbg_ctrl_n657	CCGATTAACATCAACGACACCACTGATGTTAATCGG	-0.899243	-0.2486	0.313196	0.462793	-0.606044
nbg_ctrl_n1054	CCGATTAACATCATATTTCAGGTTGATGTTAATCGG	-0.871864	0.660285	-0.0521928	-0.349084	-0.0387841
nbg_ctrl_n1048	CCGATTAACATCATGATATGCTTTGATGTTAATCGG	0.250058	0.708967	0.435624	0.241125	0.336796
nbg_ctrl_n367	CCGATTAACATCAGCAGTCTCCGTGATGTTAATCGG	-0.136682	-0.222316	0.737087	-0.38502	-0.279853
nbg_ctrl_n555	CCGATTAACATCATTAGTCAACCTGATGTTAATCGG	-1.29972	-0.346373	-0.205492	-0.715213	-0.515614
nbg_ctrl_n756	CCGATTAACATCATCAACTAATTTGATGTTAATCGG	-0.784408	-0.525108	-0.0587522	-0.00129499	-0.886615
nbg_ctrl_n279	CCGATTAACATCACTCAACGGAATGATGTTAATCGG	-1.03621	0.410871	-0.701465	0.796942	-0.277025
nbg_ctrl_n1018	CCGATTAACATCAGGGCCAAAAATGATGTTAATCGG	0.256252	-0.647909	-1.55403	0.573013	-0.325527
nbg_ctrl_n647	CCGATTAACATCATATGGGATCGTGATGTTAATCGG	-1.05497	-0.766079	-0.329508	-0.944287	0.161955
nbg_ctrl_n607	CCGATTAACATCACTACCCCGGATGATGTTAATCGG	0.464244	0.195321	0.0309347	0.418107	3.19403
nbg_ctrl_n545	CCGATTAACATCACACTATCTACTGATGTTAATCGG	0.123597	0.126636	1.44024	-0.184999	0.470594
nbg_ctrl_n572	CCGATTAACATCAGCACTTGGTTTGATGTTAATCGG	-0.200705	-0.514107	-0.490038	-0.997002	-0.105319
nbg_ctrl_n31	CCGATTAACATCACACTGGTTATTGATGTTAATCGG	-0.86629	0.561844	1.40125	-0.293602	-0.159621
nbg_ctrl_n1074	CCGATTAACATCAATAGAACGCTTGATGTTAATCGG	-0.593944	-0.706898	-0.748785	-1.10451	0.386262
nbg_ctrl_n224	CCGATTAACATCACGCATACGTATGATGTTAATCGG	-0.197544	-0.826178	-0.583617	0.482042	-0.236266
nbg_ctrl_n218	CCGATTAACATCAAGGGTGTAAGTGATGTTAATCGG	0.47777	-0.692765	-0.120056	-0.472048	0.742217
nbg_ctrl_n798	CCGATTAACATCAGTTCTCCGGGTGATGTTAATCGG	0.0598205	-0.120132	-0.0671033	0.828091	0.831596
nbg_ctrl_n1204	CCGATTAACATCAATGCGGTGCGTGATGTTAATCGG	-0.335483	-0.764227	-1.15474	-1.44955	-0.769666
nbg_ctrl_n945	CCGATTAACATCACGTATCAAATTGATGTTAATCGG	0.169711	0.674527	0.251839	0.80206	0.163161
nbg_ctrl_n456	CCGATTAACATCAATTTCCATAATGATGTTAATCGG	0.213587	1.6612	0.588415	-0.0294695	0.0776843
nbg_ctrl_n1003	CCGATTAACATCACCCGCGCTCATGATGTTAATCGG	0.691565	-0.438147	0.949182	0.150572	0.662949
nbg_ctrl_n388	CCGATTAACATCAGTCCCGCACTTGATGTTAATCGG	1.94746	0.483608	0.141647	1.23493	0.932881
nbg_ctrl_n258	CCGATTAACATCAATCGGGAGCGTGATGTTAATCGG	0.832566	-0.675264	-0.240878	0.172775	0.286753
nbg_ctrl_n117	CCGATTAACATCATATTTGACACTGATGTTAATCGG	-0.216713	0.0535657	0.757485	1.52176	-0.18326
nbg_ctrl_n45	CCGATTAACATCACAACGGAATGTGATGTTAATCGG	0.63524	0.556704	0.498557	-0.336162	0.00554163
nbg_ctrl_n156	CCGATTAACATCAGAAGTAGGGTTGATGTTAATCGG	0.37287	-0.696501	-0.913288	-0.77048	0.257514
nbg_ctrl_n620	CCGATTAACATCAAAGTTTAGTCTGATGTTAATCGG	-0.215267	-0.822861	-1.08152	0.0110104	-0.951662
nbg_ctrl_n244	CCGATTAACATCATTAAGAAAGCTGATGTTAATCGG	-0.150752	0.321194	-0.914649	-0.517268	0.365963
nbg_ctrl_n666	CCGATTAACATCACATATCAATGTGATGTTAATCGG	-0.633742	-0.202562	-0.0900433	0.664265	-0.875134
nbg_ctrl_n432	CCGATTAACATCAGCAACTGGCCTGATGTTAATCGG	-0.680791	0.555334	-0.221672	-0.0864697	-0.552159
nbg_ctrl_n1176	CCGATTAACATCAGCCATGGTGATGATGTTAATCGG	-0.574353	-0.519003	-0.705149	0.954096	0.0829224
nbg_ctrl_n465	CCGATTAACATCATCCGATAAGTTGATGTTAATCGG	-0.36467	0.340348	-1.04264	-0.72887	-0.186043
nbg_ctrl_n951	CCGATTAACATCAGTGAGCGCCATGATGTTAATCGG	0.0699031	0.0219647	0.142427	0.587612	-0.108248
nbg_ctrl_n393	CCGATTAACATCAGGACTCTTATTGATGTTAATCGG	-0.0157668	1.26348	0.638158	-0.655875	0.252249
nbg_ctrl_n164	CCGATTAACATCATTAGCCCTTCTGATGTTAATCGG	-0.373276	-0.520341	0.443282	-0.519808	0.00101729
nbg_ctrl_n1212	CCGATTAACATCACGAGTCGAGATGATGTTAATCGG	-0.25045	-0.0993748	1.17092	2.0017	-0.385568
nbg_ctrl_n1148	CCGATTAACATCACAAAAAATTTTGATGTTAATCGG	-0.094173	4.49096	1.44666	1.06193	-0.376256
nbg_ctrl_n633	CCGATTAACATCAGTAATACTATTGATGTTAATCGG	-0.0714702	-0.135773	-0.736023	-0.646056	0.0457401
nbg_ctrl_n515	CCGATTAACATCACATTGATGATTGATGTTAATCGG	-0.851593	-0.434301	-0.294668	-0.441583	-0.170078
nbg_ctrl_n200	CCGATTAACATCAGTTGTCTACGTGATGTTAATCGG	-0.322801	0.150217	-0.0961233	0.565793	-0.608372
nbg_ctrl_n832	CCGATTAACATCACTGTCGCGGATGATGTTAATCGG	0.0728063	-0.0479153	0.603688	-0.32178	-0.0473675
nbg_ctrl_n900	CCGATTAACATCAAAATCAGCTTTGATGTTAATCGG	-0.134018	-0.324253	-0.359028	-0.928654	0.1824
nbg_ctrl_n318	CCGATTAACATCATTCTCATAGATGATGTTAATCGG	-0.677125	0.133592	-0.0903099	-0.153937	0.0363443
nbg_ctrl_n522	CCGATTAACATCACTGGCTTCACTGATGTTAATCGG	-1.05467	-0.236646	0.770301	0.0742495	-0.284616
nbg_ctrl_n303	CCGATTAACATCAACGTGATTTGTGATGTTAATCGG	-0.421532	0.139258	0.540176	1.222	1.10669
nbg_ctrl_n501	CCGATTAACATCAGTGGATGCAATGATGTTAATCGG	-0.0198216	-0.573624	-0.838289	-1.32473	-0.220381
nbg_ctrl_n54	CCGATTAACATCACGCGAGCAAGTGATGTTAATCGG	-0.332652	0.0284393	0.398848	-0.192214	-0.886365
nbg_ctrl_n74	CCGATTAACATCATGGAGGGAGGTGATGTTAATCGG	1.61572	0.558494	0.328812	0.395518	1.1359
nbg_ctrl_n1104	CCGATTAACATCACGCCTCGCGATGATGTTAATCGG	-0.716401	-0.655	-1.72214	0.209646	-1.84124
nbg_ctrl_n421	CCGATTAACATCAGACGCTATAATGATGTTAATCGG	0.00670389	-0.529652	0.0593783	0.893071	-0.380023
nbg_ctrl_n23	CCGATTAACATCATACGAGCAGTTGATGTTAATCGG	-0.162316	-0.163853	-0.432245	-0.237967	0.160096
nbg_ctrl_n408	CCGATTAACATCAGCATTCCCAATGATGTTAATCGG	1.29196	2.34466	1.37456	0.183213	1.08434
nbg_ctrl_n638	CCGATTAACATCAGTAACTGTACTGATGTTAATCGG	-0.123406	0.378011	-0.256079	-1.37547	-0.152671
nbg_ctrl_n403	CCGATTAACATCACTAAAGTGTGTGATGTTAATCGG	0.288893	1.10729	0.498346	1.6934	-0.0282668
nbg_ctrl_n107	CCGATTAACATCATTTCTCCTATTGATGTTAATCGG	-0.0265083	0.543359	2.10865	0.835582	0.422345
nbg_ctrl_n826	CCGATTAACATCAAGAACCTTCTTGATGTTAATCGG	1.01727	-0.113929	-0.537373	-0.427435	-0.394832
nbg_ctrl_n700	CCGATTAACATCATGGTTCAATTTGATGTTAATCGG	-0.323794	-0.374433	0.237327	1.0357	-0.0645642
nbg_ctrl_n1023	CCGATTAACATCATTAGGGGAAGTGATGTTAATCGG	5.40463	-0.221978	2.03295	3.10404	3.41446
nbg_ctrl_n612	CCGATTAACATCATTCGCATTTTTGATGTTAATCGG	-0.415348	0.116239	1.269	0.737635	-0.183207
nbg_ctrl_n191	CCGATTAACATCACCATCTGACCTGATGTTAATCGG	-0.253778	0.680872	1.20537	-0.9158	0.117988
nbg_ctrl_n775	CCGATTAACATCACTCACGGAACTGATGTTAATCGG	-0.0570689	-0.390503	0.197503	-0.97296	0.518567
nbg_ctrl_n972	CCGATTAACATCATCCGTCAAATTGATGTTAATCGG	0.300171	0.0745871	0.509941	-0.376231	-0.24783
nbg_ctrl_n726	CCGATTAACATCACGTCTCCATGTGATGTTAATCGG	0.755516	0.0717903	1.11505	-0.736817	0.175977
nbg_ctrl_n994	CCGATTAACATCACGTAACTCCATGATGTTAATCGG	-0.0918986	0.278966	0.760955	-0.421277	-0.0875507
nbg_ctrl_n261	CCGATTAACATCAGATATTTCGATGATGTTAATCGG	-0.669866	-0.477437	-0.891224	0.555042	-0.200145
nbg_ctrl_n444	CCGATTAACATCACACAAGGCGATGATGTTAATCGG	-0.954512	-0.621777	-0.724385	-1.06449	0.238837
nbg_ctrl_n685	CCGATTAACATCAGGCCTTTAACTGATGTTAATCGG	-0.0759186	-0.287866	0.014299	-0.243	-1.07158
nbg_ctrl_n568	CCGATTAACATCATCAACACATTTGATGTTAATCGG	-0.207901	0.299023	0.172179	0.0868347	0.123685
nbg_ctrl_n550	CCGATTAACATCAACATAGAGTATGATGTTAATCGG	-0.365321	0.117291	-0.597024	-1.53045	0.204309
nbg_ctrl_n976	CCGATTAACATCACCGCCACGCATGATGTTAATCGG	-0.509898	-0.177546	-0.663955	1.04783	0.0660025
nbg_ctrl_n336	CCGATTAACATCACAACGACCCCTGATGTTAATCGG	1.29731	0.0926817	0.912983	0.602246	1.2781
nbg_ctrl_n1086	CCGATTAACATCAAAGGTTGCGTTGATGTTAATCGG	-0.340639	-0.568274	-0.959745	0.0228504	-0.602219
nbg_ctrl_n384	CCGATTAACATCAGCAGTGCTGATGATGTTAATCGG	0.0849199	-0.253323	-0.873403	-0.108745	-1.01387
nbg_ctrl_n762	CCGATTAACATCAACTAGTACATTGATGTTAATCGG	0.00852164	0.780241	0.3645	-0.449401	-0.155876
nbg_ctrl_n1166	CCGATTAACATCACTTCTAACATTGATGTTAATCGG	-0.0639422	0.579498	0.0901233	0.383998	-0.218399
nbg_ctrl_n1133	CCGATTAACATCATCTGTGAGCCTGATGTTAATCGG	-0.242438	-0.396952	-0.671404	-1.37516	-0.240717
nbg_ctrl_n859	CCGATTAACATCACGTCTCCACATGATGTTAATCGG	0.503044	0.138385	-0.230712	-0.190048	-0.128378
nbg_ctrl_n474	CCGATTAACATCAAAAATCCGGTTGATGTTAATCGG	0.0719187	3.36358	1.16885	0.623852	-0.725546
nbg_ctrl_n344	CCGATTAACATCACGGATTTAATTGATGTTAATCGG	-0.135699	1.18293	0.266148	0.205332	0.118441
nbg_ctrl_n891	CCGATTAACATCAGACTAGCCCATGATGTTAATCGG	-1.04157	-0.216044	0.148061	-0.194865	-0.0772941
nbg_ctrl_n1092	CCGATTAACATCAGTCATGCAGGTGATGTTAATCGG	-0.0492595	-0.966868	-0.362488	-1.0907	-0.0230754
nbg_ctrl_n1038	CCGATTAACATCACCGAACGCTTTGATGTTAATCGG	-0.506753	-0.438681	0.0614323	-0.0730324	-0.216764
nbg_ctrl_n901	CCGATTAACATCATCGCGGGTAGTGATGTTAATCGG	0.0390356	-0.796832	0.0825674	-1.03321	1.37115
nbg_ctrl_n1171	CCGATTAACATCAAATTGGACGCTGATGTTAATCGG	-0.175417	0.098696	-0.277386	1.75545	-0.140067
nbg_ctrl_n678	CCGATTAACATCAAGCAAGGGCGTGATGTTAATCGG	-0.097161	-0.997125	-1.70402	-3.21259	-0.202461
nbg_ctrl_n533	CCGATTAACATCACTTGGCCCAATGATGTTAATCGG	0.0292931	1.75672	1.33585	1.40407	-0.713578
nbg_ctrl_n1066	CCGATTAACATCATAAAACGTTGTGATGTTAATCGG	-0.237426	-0.130374	-0.12325	-0.319837	-0.13733
nbg_ctrl_n928	CCGATTAACATCACACAAGGCTTTGATGTTAATCGG	-0.175994	-0.0583683	-0.381524	1.24016	-1.02108
nbg_ctrl_n712	CCGATTAACATCAGCCATATTTGTGATGTTAATCGG	-0.207026	-0.187279	0.481655	-0.0121628	1.12855
nbg_ctrl_n396	CCGATTAACATCAGCAATGTAGGTGATGTTAATCGG	-0.00786725	-0.716799	-1.52286	-0.381376	-0.118221
nbg_ctrl_n437	CCGATTAACATCAGTAGGTTCTTTGATGTTAATCGG	-0.149862	-0.53969	-0.134676	0.119678	0.092282
nbg_ctrl_n449	CCGATTAACATCATAGAGACACGTGATGTTAATCGG	-0.329315	-1.21858	-1.58583	-0.295443	0.185459
nbg_ctrl_n1050	CCGATTAACATCAATTTCTTATATGATGTTAATCGG	0.425341	0.379403	0.563739	0.981429	0.868634
nbg_ctrl_n282	CCGATTAACATCAGTAAGCAAGCTGATGTTAATCGG	-0.0615786	-0.897187	-1.02318	-1.31077	-1.12442
nbg_ctrl_n805	CCGATTAACATCATGTAACGGAGTGATGTTAATCGG	-0.518699	-0.506617	-0.433319	-1.17956	0.0955076
nbg_ctrl_n674	CCGATTAACATCATCTGAAGATTTGATGTTAATCGG	-0.852322	0.0527741	0.700817	0.955434	-1.13276
nbg_ctrl_n277	CCGATTAACATCACATCCTTATTTGATGTTAATCGG	-1.26346	-0.169588	0.174328	0.985554	-0.0131402
nbg_ctrl_n603	CCGATTAACATCACGCCGTCGGATGATGTTAATCGG	-0.392673	-0.903569	-0.810596	-1.48104	-0.985226
nbg_ctrl_n1181	CCGATTAACATCAGGTTCATACCTGATGTTAATCGG	0.457667	-0.186043	-0.841943	0.357164	-1.17068
nbg_ctrl_n730	CCGATTAACATCAGGTCCAAGGTTGATGTTAATCGG	-0.535119	-0.985452	-1.28264	-0.0267001	-0.445614
nbg_ctrl_n719	CCGATTAACATCACCAACCCGAGTGATGTTAATCGG	0.60276	-0.295901	-0.00537334	0.00953453	0.499617
nbg_ctrl_n742	CCGATTAACATCAACGATATGGTTGATGTTAATCGG	-0.11902	0.831409	-0.10916	-0.298716	-0.279029
nbg_ctrl_n482	CCGATTAACATCAAATAGGCTCATGATGTTAATCGG	-0.661434	-0.867047	-0.413503	-0.338282	-0.437494
nbg_ctrl_n251	CCGATTAACATCACTCCTGAAACTGATGTTAATCGG	-0.36955	0.394537	0.481299	0.0848438	0.328216
nbg_ctrl_n1124	CCGATTAACATCAGCGCCAGAGATGATGTTAATCGG	-1.06472	-1.03844	-1.60978	-0.104675	-1.33473
nbg_ctrl_n292	CCGATTAACATCACACTACATCGTGATGTTAATCGG	-0.285471	0.0444534	0.123831	1.69067	-0.81905
nbg_ctrl_n18	CCGATTAACATCAAGCGGTATTATGATGTTAATCGG	-0.153565	-0.587892	0.0816262	-0.729714	-0.448242
nbg_ctrl_n739	CCGATTAACATCAACAGAGTGCGTGATGTTAATCGG	-0.267476	-0.96369	-0.741756	-0.356854	0.0114016
nbg_ctrl_n963	CCGATTAACATCAAGCGATCTCCTGATGTTAATCGG	-0.712909	-0.583376	-0.2099	-1.31703	-0.66352
nbg_ctrl_n489	CCGATTAACATCAAGCCTGTCCCTGATGTTAATCGG	1.26948	-0.348354	-0.568355	1.06529	0.0799755
nbg_ctrl_n151	CCGATTAACATCACGATAGGCCGTGATGTTAATCGG	-0.211831	-0.0241432	0.146415	-0.465394	-1.10927
nbg_ctrl_n179	CCGATTAACATCACGTAAGGGATTGATGTTAATCGG	1.3444	-0.953769	-0.679499	0.931888	0.529065
nbg_ctrl_n3	CCGATTAACATCACCATGATAGCTGATGTTAATCGG	-0.536145	-0.0974667	0.150276	-1.10494	0.384388
nbg_ctrl_n594	CCGATTAACATCACTCATATGCTTGATGTTAATCGG	-0.00752798	0.193044	0.685732	0.855851	-0.626546
nbg_ctrl_n413	CCGATTAACATCAGCTGTTGCAATGATGTTAATCGG	-0.35396	-0.404558	-0.942654	-1.60659	-0.774039
nbg_ctrl_n228	CCGATTAACATCATACCGGGCTTTGATGTTAATCGG	-0.634519	0.432823	0.141536	-0.887867	-1.16212
nbg_ctrl_n771	CCGATTAACATCAATAGTTGTACTGATGTTAATCGG	-0.908214	-0.199304	-0.455367	-0.203619	-0.15806
nbg_ctrl_n642	CCGATTAACATCAAGAGAGTTGCTGATGTTAATCGG	-0.42023	-0.347047	-1.30738	-1.16159	0.0232114
nbg_ctrl_n863	CCGATTAACATCAGTTCTCCGGATGATGTTAATCGG	-1.4297	-0.395696	-0.187446	-0.208423	-0.537646
nbg_ctrl_n652	CCGATTAACATCAAATCATCAGATGATGTTAATCGG	-0.716562	-1.38343	-1.96896	-0.463227	-0.960374
nbg_ctrl_n662	CCGATTAACATCAGGTCAAAGCCTGATGTTAATCGG	-0.292274	-1.26794	-1.91887	-2.38945	-1.83346
nbg_ctrl_n871	CCGATTAACATCAACGTTTCTGTTGATGTTAATCGG	-0.25265	0.138191	0.0866783	1.47899	-0.311587
nbg_ctrl_n592	CCGATTAACATCAGCTAGTCCCTTGATGTTAATCGG	3.62589	-0.313075	0.343072	2.86679	0.223494
nbg_ctrl_n845	CCGATTAACATCATATTGGATCTTGATGTTAATCGG	-0.405188	-0.552403	-0.440239	-0.0626988	-0.50242
nbg_ctrl_n147	CCGATTAACATCACTTAGTACGGTGATGTTAATCGG	-0.349879	0.214257	1.29223	0.732605	0.763075
nbg_ctrl_n886	CCGATTAACATCAACCAGACAGTTGATGTTAATCGG	-0.466745	0.0272049	-1.02467	-1.60396	-0.318129
nbg_ctrl_n498	CCGATTAACATCAGCCGGTTCGATGATGTTAATCGG	-0.791475	-0.540967	-0.877491	-1.1624	-1.02665
nbg_ctrl_n268	CCGATTAACATCACAGATCTTTGTGATGTTAATCGG	-1.01672	0.923927	0.839706	0.206897	-1.22239
nbg_ctrl_n60	CCGATTAACATCATATCCTTTTGTGATGTTAATCGG	0.197264	0.688637	1.12138	-0.259302	0.835381
nbg_ctrl_n559	CCGATTAACATCACATCATTTTGTGATGTTAATCGG	-0.0887082	1.4274	0.57422	-0.772305	-0.40737
nbg_ctrl_n270	CCGATTAACATCACAAGGTCACATGATGTTAATCGG	0.0870666	-0.322846	-0.54776	-1.46247	0.0672588
nbg_ctrl_n999	CCGATTAACATCAGTGCATCTCGTGATGTTAATCGG	-0.39623	-0.358535	-0.18384	0.391312	-0.670501
nbg_ctrl_n297	CCGATTAACATCAGGGGTAGGTTTGATGTTAATCGG	1.65422	-0.0711908	1.63866	1.92214	3.22393
nbg_ctrl_n785	CCGATTAACATCAAGCACAGCGATGATGTTAATCGG	-0.876235	-0.1873	-1.96015	-1.38578	-0.870811
nbg_ctrl_n320	CCGATTAACATCATCAGGGTTTGTGATGTTAATCGG	-0.424653	-0.262402	0.127453	1.42715	0.654263
nbg_ctrl_n214	CCGATTAACATCAAGTGCGCCCTTGATGTTAATCGG	0.389785	-0.131097	1.00156	-0.222793	-1.06706
nbg_ctrl_n75	CCGATTAACATCAAAAATATTAGTGATGTTAATCGG	-0.361516	1.19356	0.2647	0.446765	0.307887
nbg_ctrl_n1118	CCGATTAACATCAACCTCAGCGCTGATGTTAATCGG	-4.42e-05	-0.646085	-0.151603	-1.62124	-0.259908
nbg_ctrl_n354	CCGATTAACATCACACTGTTCAGTGATGTTAATCGG	0.980477	1.06115	0.456704	0.132382	-0.621902
nbg_ctrl_n1154	CCGATTAACATCACGGTGTGGGTTGATGTTAATCGG	-0.465924	-0.400037	0.0181187	-0.742234	1.37495
nbg_ctrl_n20	CCGATTAACATCACCAATGATACTGATGTTAATCGG	-0.0208578	-0.359474	0.579993	-0.221909	-0.339554
nbg_ctrl_n452	CCGATTAACATCATAGCCTGAGCTGATGTTAATCGG	-0.864875	-0.838933	-1.35195	-0.169306	-0.68044
nbg_ctrl_n113	CCGATTAACATCAGCACAGACTTTGATGTTAATCGG	-0.362087	-0.385008	0.0882092	0.0281169	-0.393425
nbg_ctrl_n698	CCGATTAACATCATTATCTCATATGATGTTAATCGG	-0.318164	-0.370623	-0.0807254	-0.712251	-0.249693
nbg_ctrl_n363	CCGATTAACATCATCGGACCGGCTGATGTTAATCGG	-0.95668	-0.253962	-0.811649	-0.108293	-0.98754
nbg_ctrl_n576	CCGATTAACATCAATTGGGTTCCTGATGTTAATCGG	-0.394865	-0.491292	-0.574591	-0.0240024	-0.112002
nbg_ctrl_n49	CCGATTAACATCAAGCGAATGTATGATGTTAATCGG	-0.260904	-0.824105	-1.46949	1.0693	-0.153434
nbg_ctrl_n106	CCGATTAACATCAGTAAAACGATTGATGTTAATCGG	-0.558871	-1.37249	-2.04113	-0.742189	-0.264699
nbg_ctrl_n1127	CCGATTAACATCACAGAAATGGATGATGTTAATCGG	0.136568	-0.87035	-0.59836	0.241031	0.356683
nbg_ctrl_n514	CCGATTAACATCAAGAAAAGCTATGATGTTAATCGG	0.150706	-1.04857	-1.27954	0.322435	0.302937
nbg_ctrl_n769	CCGATTAACATCAGAATCTTTGGTGATGTTAATCGG	-0.97081	0.0713174	-1.19832	-0.476327	0.0686532
nbg_ctrl_n1209	CCGATTAACATCACTTTCGACCATGATGTTAATCGG	-0.541916	0.287659	1.45612	0.869404	0.350037
nbg_ctrl_n588	CCGATTAACATCATTAATGTAGATGATGTTAATCGG	0.094429	-0.0912561	-0.125997	0.271524	-0.634171
nbg_ctrl_n240	CCGATTAACATCACGCACGGACATGATGTTAATCGG	-0.522573	0.130465	-0.420691	1.05463	-1.06853
nbg_ctrl_n624	CCGATTAACATCAGATGCACACATGATGTTAATCGG	-0.242989	-0.434501	-0.600037	0.471298	-0.00416954
nbg_ctrl_n715	CCGATTAACATCACTATAGGCCGTGATGTTAATCGG	0.207103	0.612089	0.480475	-0.684576	-0.128911
nbg_ctrl_n852	CCGATTAACATCATAAGAGAGCATGATGTTAATCGG	0.0692826	-0.401735	-1.07855	0.227999	-0.202025
nbg_ctrl_n461	CCGATTAACATCACCCGCTTTATTGATGTTAATCGG	0.262035	0.682218	1.95832	0.63725	1.22756
nbg_ctrl_n364	CCGATTAACATCAACTCCTTGGCTGATGTTAATCGG	0.414105	0.131029	-0.178809	-0.172564	-0.239056
nbg_ctrl_n707	CCGATTAACATCACCCATGTATTTGATGTTAATCGG	-0.141679	0.415612	1.43372	0.304154	0.874704
nbg_ctrl_n307	CCGATTAACATCAGCCTTATAAATGATGTTAATCGG	-0.411729	-0.362924	-0.0526899	1.3764	0.28664
nbg_ctrl_n950	CCGATTAACATCAAATCGCAGCCTGATGTTAATCGG	-1.11537	-1.75087	-1.71156	-1.32858	-0.621274
nbg_ctrl_n1095	CCGATTAACATCAAGTACAACGGTGATGTTAATCGG	0.33076	-0.533018	-1.25539	0.795168	0.0234254
nbg_ctrl_n1108	CCGATTAACATCATTCCGGAATATGATGTTAATCGG	0.173989	2.79369	1.58075	-0.233734	-0.781894
nbg_ctrl_n581	CCGATTAACATCATAGATGTGTCTGATGTTAATCGG	-0.285715	-1.22861	-1.33137	0.571154	-0.727602
nbg_ctrl_n352	CCGATTAACATCATCCGCCCTCCTGATGTTAATCGG	-0.134776	0.421363	2.03772	0.372736	0.873249
nbg_ctrl_n542	CCGATTAACATCAACCCCAGCTCTGATGTTAATCGG	1.20712	0.597668	-0.439925	0.0366599	1.80225
nbg_ctrl_n93	CCGATTAACATCAAAAGGGGATATGATGTTAATCGG	5.63105	-0.0597504	2.07271	4.06924	2.08561
nbg_ctrl_n288	CCGATTAACATCAAATGTACTAATGATGTTAATCGG	0.163598	1.67381	1.15896	0.116927	0.295527
nbg_ctrl_n314	CCGATTAACATCAATATTCTCTCTGATGTTAATCGG	0.0370495	0.783186	1.4582	0.833031	-0.350561
nbg_ctrl_n752	CCGATTAACATCACGTGAGCGGCTGATGTTAATCGG	-0.300842	0.472912	0.650791	-1.51213	-0.293364
nbg_ctrl_n519	CCGATTAACATCATTTGGCTGACTGATGTTAATCGG	-0.41583	-0.326679	-0.29076	-1.81874	0.349959
nbg_ctrl_n1200	CCGATTAACATCAAAATGCATGATGATGTTAATCGG	-0.0857279	0.732635	0.122684	0.538706	-0.338642
nbg_ctrl_n512	CCGATTAACATCAGATGGCGACTTGATGTTAATCGG	-0.786741	-0.579877	-0.24893	-0.00229879	-0.567284
nbg_ctrl_n875	CCGATTAACATCAGCTGATAGGTTGATGTTAATCGG	-0.93319	-1.99725	-2.04879	-0.806735	-1.235
nbg_ctrl_n38	CCGATTAACATCACCGCCCCACGTGATGTTAATCGG	1.7253	0.448541	0.609246	0.934259	1.39861
nbg_ctrl_n194	CCGATTAACATCAACGCCACTACTGATGTTAATCGG	-0.665268	1.23874	1.16867	-0.0514706	-0.239464
nbg_ctrl_n1014	CCGATTAACATCATCGATGCGTCTGATGTTAATCGG	-0.607139	-1.00626	-0.534627	0.217781	-1.63754
nbg_ctrl_n986	CCGATTAACATCATGGGCTCCGATGATGTTAATCGG	-0.281522	-0.711264	-0.273301	1.02066	-1.00137
nbg_ctrl_n1041	CCGATTAACATCAGCGCGATTTCTGATGTTAATCGG	0.00338192	0.30583	0.272993	-0.318078	-0.658764
nbg_ctrl_n333	CCGATTAACATCATACTGGGCGCTGATGTTAATCGG	-0.657446	-0.394309	0.559185	-2.12755	-0.142864
nbg_ctrl_n70	CCGATTAACATCATATTGTGAGATGATGTTAATCGG	0.0238999	-0.56715	-1.07869	-1.68825	-0.0998725
nbg_ctrl_n1197	CCGATTAACATCAGAGCCGGCTTTGATGTTAATCGG	0.147141	-0.0355475	0.276045	-1.48376	-1.9805
nbg_ctrl_n223	CCGATTAACATCAACTCACCGTCTGATGTTAATCGG	0.117536	0.453419	0.734449	-0.451332	-0.318593
nbg_ctrl_n824	CCGATTAACATCATGTTTAGTTTTGATGTTAATCGG	0.240843	0.183366	0.998821	-0.664361	0.125566
nbg_ctrl_n1179	CCGATTAACATCACGTTGACTCGTGATGTTAATCGG	-0.981465	0.552348	0.407846	-0.160111	-1.55065
nbg_ctrl_n424	CCGATTAACATCATCGGAATTCGTGATGTTAATCGG	-0.71926	2.08935	1.30009	0.290426	-0.368069
nbg_ctrl_n565	CCGATTAACATCACAACGTCTTATGATGTTAATCGG	-0.636967	0.501343	0.518522	-0.0934477	-0.100989
nbg_ctrl_n168	CCGATTAACATCACACCGCATACTGATGTTAATCGG	0.308743	0.138753	0.812881	0.34354	0.952899
nbg_ctrl_n839	CCGATTAACATCACTATCCTTGGTGATGTTAATCGG	0.475024	-0.129216	0.204051	0.861083	0.724876
nbg_ctrl_n817	CCGATTAACATCATGCACTAAAGTGATGTTAATCGG	-0.954676	0.211056	-0.0360341	-0.304548	0.365772
nbg_ctrl_n404	CCGATTAACATCATGCATGCCGGTGATGTTAATCGG	-0.205983	-0.0427695	0.364115	-0.211233	-0.698348
nbg_ctrl_n1027	CCGATTAACATCACTCCAGTTACTGATGTTAATCGG	-0.491611	0.586545	0.939611	-0.156327	-0.182101
nbg_ctrl_n1082	CCGATTAACATCAAGAATCGCAGTGATGTTAATCGG	-0.405408	0.485037	-0.838577	-0.853261	0.0977035
nbg_ctrl_n686	CCGATTAACATCATCGGATCTGTTGATGTTAATCGG	-0.837929	0.291139	0.0205927	0.016046	-1.3652
nbg_ctrl_n563	CCGATTAACATCATTACTAGACGTGATGTTAATCGG	-0.00343793	0.299676	0.118249	0.441618	-0.563276
nbg_ctrl_n879	CCGATTAACATCAGCCTCAAGTGTGATGTTAATCGG	-0.521509	-0.986365	-1.42891	0.652795	0.0565994
nbg_ctrl_n835	CCGATTAACATCATAAAGATTTATGATGTTAATCGG	-1.12077	1.14599	0.107418	0.441234	-1.59406
nbg_ctrl_n991	CCGATTAACATCAAATCATGATCTGATGTTAATCGG	-0.830696	0.326871	0.686285	-0.705535	-2.32834
nbg_ctrl_n942	CCGATTAACATCACTGAACGCGTTGATGTTAATCGG	-0.294187	0.613614	0.105966	-0.951372	-0.560471
nbg_ctrl_n134	CCGATTAACATCATGCTGACGTGTGATGTTAATCGG	-1.24546	-0.175351	0.537416	-0.969906	0.21958
nbg_ctrl_n933	CCGATTAACATCAGCGTGACTTTTGATGTTAATCGG	-0.325981	0.104643	1.07692	0.558284	0.234365
nbg_ctrl_n254	CCGATTAACATCATTGCGGCTCATGATGTTAATCGG	0.212379	-0.0417775	0.582427	0.094127	-0.739467
nbg_ctrl_n371	CCGATTAACATCATGGATCAAGTTGATGTTAATCGG	0.0691839	-1.33589	-1.02996	1.09603	-0.880505
nbg_ctrl_n955	CCGATTAACATCAGAGAGTGTATTGATGTTAATCGG	0.633215	-0.86621	-0.140798	-0.962312	0.638961
nbg_ctrl_n184	CCGATTAACATCATCTTTTTACTTGATGTTAATCGG	0.914854	0.837555	2.0001	0.412008	0.986257
nbg_ctrl_n913	CCGATTAACATCACCTAACTTGATGATGTTAATCGG	-0.0189088	-0.730108	-0.787664	0.190596	0.645521
nbg_ctrl_n526	CCGATTAACATCAATGTCATAGATGATGTTAATCGG	0.119835	-0.707207	-0.888074	-1.65055	-0.133779
nbg_ctrl_n57	CCGATTAACATCAGGCTGTAGAGTGATGTTAATCGG	0.0827858	-0.00742577	-1.05666	-0.177646	-0.210737
nbg_ctrl_n204	CCGATTAACATCATTTTTTTAAGTGATGTTAATCGG	0.0408569	0.64864	-0.755397	0.163003	-0.181984
nbg_ctrl_n505	CCGATTAACATCACCTGAACTATTGATGTTAATCGG	0.485177	-0.0950674	0.791821	0.487586	0.611576
nbg_ctrl_n692	CCGATTAACATCAGCTGACTTCTTGATGTTAATCGG	-0.728966	-0.310269	0.321725	0.696683	-0.47026
nbg_ctrl_n111	CCGATTAACATCAATAGCTAGTATGATGTTAATCGG	0.00250413	-0.199913	-0.28787	1.14298	0.298037
nbg_ctrl_n417	CCGATTAACATCAAGCTTACTCATGATGTTAATCGG	-0.0610209	0.436383	0.271975	0.615752	-0.634727
nbg_ctrl_n246	CCGATTAACATCACGCTGGACGCTGATGTTAATCGG	-1.35394	-0.57737	-0.160766	0.804845	-0.551352
nbg_ctrl_n172	CCGATTAACATCAAAATCATTCGTGATGTTAATCGG	-0.219714	0.291064	-0.572015	-1.21199	-0.146019
nbg_ctrl_n27	CCGATTAACATCAACTCAGTTACTGATGTTAATCGG	-0.0736568	-0.0134332	-0.135699	-0.118664	-0.31691
nbg_ctrl_n1073	CCGATTAACATCAGGGTTTTTAGTGATGTTAATCGG	1.29789	2.82323	1.57875	2.18353	0.427984
nbg_ctrl_n169	CCGATTAACATCAGGTCACCCCATGATGTTAATCGG	0.399096	0.62178	0.050357	1.7409	2.51029
nbg_ctrl_n1183	CCGATTAACATCAGAGGGCAAGATGATGTTAATCGG	-0.0762871	-0.00917285	-0.825058	-0.152933	0.562318
nbg_ctrl_n237	CCGATTAACATCAGCTTTATTTCTGATGTTAATCGG	-0.302049	0.237087	1.22976	0.825894	-0.359691
nbg_ctrl_n1078	CCGATTAACATCAATTTAGACGGTGATGTTAATCGG	0.00547472	-0.624078	-0.195084	-0.0189945	-0.286729
nbg_ctrl_n661	CCGATTAACATCAATTCGTGTAATGATGTTAATCGG	-0.369002	0.0978345	-0.0111952	-0.236675	-0.182466
nbg_ctrl_n150	CCGATTAACATCAGGATAGATGGTGATGTTAATCGG	-0.017323	-0.476472	-1.1362	0.510666	0.953504
nbg_ctrl_n1121	CCGATTAACATCAAGGAAGGAGTTGATGTTAATCGG	0.580605	-0.0137348	0.112342	-0.66704	0.237326
nbg_ctrl_n485	CCGATTAACATCAGTCTATGTGCTGATGTTAATCGG	-0.868326	-0.442131	-0.360308	-1.53543	-0.97063
nbg_ctrl_n809	CCGATTAACATCAGACCATTTCGTGATGTTAATCGG	-0.127371	0.104975	-0.183154	0.438425	0.522812
nbg_ctrl_n347	CCGATTAACATCAAGTATGTGAATGATGTTAATCGG	0.137058	-0.358295	-0.665604	0.39904	0.075145
nbg_ctrl_n747	CCGATTAACATCAAGCATTATAATGATGTTAATCGG	-0.864753	-0.496454	-0.438183	-0.643216	-0.91056
nbg_ctrl_n14	CCGATTAACATCACGCCCGAGAATGATGTTAATCGG	-0.251927	-0.639056	-0.704856	-0.870923	-0.0367613
nbg_ctrl_n723	CCGATTAACATCATAATCTATCATGATGTTAATCGG	-0.446222	-0.368806	-0.675616	-0.819832	-1.07067
nbg_ctrl_n19	CCGATTAACATCAGTAATATTTATGATGTTAATCGG	0.109272	1.10122	0.863158	0.735093	-0.236367
nbg_ctrl_n300	CCGATTAACATCAATGGCAAGGTTGATGTTAATCGG	-0.675232	-0.26917	-1.07843	-0.145266	-0.101246
nbg_ctrl_n209	CCGATTAACATCACTGTAAGCCTTGATGTTAATCGG	-1.03796	-0.579647	-0.31084	0.0394914	-0.586922
nbg_ctrl_n855	CCGATTAACATCAACTATCCCGCTGATGTTAATCGG	0.787614	0.438984	0.69689	1.79017	1.37334
nbg_ctrl_n1162	CCGATTAACATCAATCGATTGGGTGATGTTAATCGG	-1.14655	-0.241419	-0.871384	-1.09107	0.580618
nbg_ctrl_n536	CCGATTAACATCACTTCTGCTGCTGATGTTAATCGG	-0.438311	0.60189	1.52872	0.230563	0.435208
nbg_ctrl_n340	CCGATTAACATCAGGTTAGTAGATGATGTTAATCGG	-0.557932	-0.536979	-0.766902	-0.859134	-0.386076
nbg_ctrl_n477	CCGATTAACATCATGTCTATCGGTGATGTTAATCGG	0.446265	-0.420167	0.0452494	0.53318	0.653862
nbg_ctrl_n735	CCGATTAACATCAGCTTATCAACTGATGTTAATCGG	-0.140431	-0.435523	-0.224415	-0.360622	-0.863203
nbg_ctrl_n895	CCGATTAACATCAGCTTTCTGACTGATGTTAATCGG	0.450304	-0.0946985	0.323168	0.388118	-1.61472
nbg_ctrl_n1034	CCGATTAACATCACCAGGTTAGGTGATGTTAATCGG	1.09781	0.0101852	0.0150886	-0.212274	0.425076
nbg_ctrl_n142	CCGATTAACATCAGACAAGTTGGTGATGTTAATCGG	0.100141	-0.176605	-0.22572	-0.707769	-0.575273
nbg_ctrl_n1137	CCGATTAACATCAGTCTGTCAATTGATGTTAATCGG	0.100623	-0.642207	0.485747	1.82197	-0.257084
nbg_ctrl_n368	CCGATTAACATCATAAGTCCTAGTGATGTTAATCGG	0.172206	-0.0859341	-0.270749	-0.787476	-0.266156
nbg_ctrl_n470	CCGATTAACATCAGAACGGATAATGATGTTAATCGG	0.0490756	-0.289261	-0.600165	0.28478	0.274321
nbg_ctrl_n1091	CCGATTAACATCAAAGGCGGCTCTGATGTTAATCGG	-0.498025	0.341106	-0.0661361	0.401186	-1.25784
nbg_ctrl_n758	CCGATTAACATCAACCGTGGATATGATGTTAATCGG	-0.410268	-0.420854	-0.598033	-0.149523	0.396938
nbg_ctrl_n820	CCGATTAACATCATTGAGACGCTTGATGTTAATCGG	-0.403787	-0.421474	-0.72008	-0.188359	-1.2529
nbg_ctrl_n42	CCGATTAACATCACGAACGGTAGTGATGTTAATCGG	0.258376	0.493242	0.594409	-0.451479	0.188049
nbg_ctrl_n538	CCGATTAACATCAGCGTAGCGAATGATGTTAATCGG	-0.541839	-0.954725	-2.33507	-2.34982	-1.53029
nbg_ctrl_n1160	CCGATTAACATCAGTGCGCGTGTTGATGTTAATCGG	0.00785357	-0.0536155	0.358371	-0.354989	-0.207099
nbg_ctrl_n100	CCGATTAACATCAGCCTATACCCTGATGTTAATCGG	-0.0736715	0.082534	1.03621	-0.33961	0.571983
nbg_ctrl_n882	CCGATTAACATCAGACGAATGCCTGATGTTAATCGG	-0.349271	-0.15222	-1.4021	-0.976015	-1.65937
nbg_ctrl_n358	CCGATTAACATCAAAAAGACTAATGATGTTAATCGG	-0.647783	-0.476831	-0.868587	1.12348	-0.820855
nbg_ctrl_n265	CCGATTAACATCAAATGCTTTTCTGATGTTAATCGG	0.233379	0.252062	0.746265	0.00727663	0.432765
nbg_ctrl_n1169	CCGATTAACATCACCTTTATCCATGATGTTAATCGG	-0.863872	0.258229	1.81937	0.410698	0.346491
nbg_ctrl_n50	CCGATTAACATCACAATGTGTGATGATGTTAATCGG	-0.286878	0.127045	-1.2724	0.0739712	-0.801049
nbg_ctrl_n949	CCGATTAACATCAATCACCAGGATGATGTTAATCGG	-0.180008	0.409654	-0.905201	-0.985278	-0.184372
nbg_ctrl_n357	CCGATTAACATCAATGAGCTCTTTGATGTTAATCGG	0.173203	0.108844	1.44386	-0.325038	-0.807379
nbg_ctrl_n324	CCGATTAACATCAACCTGATGGATGATGTTAATCGG	0.401422	-0.573394	-0.780151	0.364992	-0.882232
nbg_ctrl_n781	CCGATTAACATCAGATGATATCATGATGTTAATCGG	-1.08604	-1.20625	-0.31658	-0.6357	-1.69707
nbg_ctrl_n374	CCGATTAACATCAGATAAAAGAATGATGTTAATCGG	0.641092	-0.247282	-1.16815	-0.358369	-0.0592698
nbg_ctrl_n1065	CCGATTAACATCACGACTTCTATTGATGTTAATCGG	-0.293533	0.236632	0.958396	-0.42677	0.352249
nbg_ctrl_n996	CCGATTAACATCACACAAGAGAATGATGTTAATCGG	-0.186466	-0.0982667	-0.628552	-1.1537	0.41789
nbg_ctrl_n618	CCGATTAACATCAGGCCGCCCGCTGATGTTAATCGG	-0.339817	0.499635	-0.226279	-0.227619	-0.428101
nbg_ctrl_n797	CCGATTAACATCATCGTGACCCATGATGTTAATCGG	0.163591	0.627601	0.469134	-1.56915	-0.079802
nbg_ctrl_n1172	CCGATTAACATCACAGGCCCGGCTGATGTTAATCGG	-0.957634	-0.887545	-1.02071	-1.74735	-0.111651
nbg_ctrl_n968	CCGATTAACATCAATCATGAGGCTGATGTTAATCGG	0.0980096	-1.2012	-0.571189	-1.63526	-0.204653
nbg_ctrl_n456_o2	CCGATTAACATCATTATGGAAATTGATGTTAATCGG	nan	1.6612	0.588415	-0.0294695	nan
nbg_ctrl_n866	CCGATTAACATCAAAGGGGCTACTGATGTTAATCGG	3.07658	-0.795476	0.689259	1.97028	0.894565
nbg_ctrl_n121	CCGATTAACATCATCCGCGAGCCTGATGTTAATCGG	-0.145403	0.120272	1.05556	-0.344238	-0.680054
nbg_ctrl_n981	CCGATTAACATCACTTAGATTAGTGATGTTAATCGG	-0.456666	0.715953	0.520932	0.114247	-0.661567
nbg_ctrl_n173	CCGATTAACATCACTTGTCGCTTTGATGTTAATCGG	-0.402965	-0.0914199	2.3293	0.434687	0.159124
nbg_ctrl_n841	CCGATTAACATCAGCGCCGTGTGTGATGTTAATCGG	-0.43493	-0.37393	0.478262	-1.29722	-0.345032
nbg_ctrl_n494	CCGATTAACATCACTGCATGAAGTGATGTTAATCGG	0.291115	-0.0646729	-0.0459635	1.09974	-1.64895
nbg_ctrl_n924	CCGATTAACATCACGTGTCACGCTGATGTTAATCGG	0.234097	-0.0163294	0.193674	0.113337	-1.10025
nbg_ctrl_n6	CCGATTAACATCATTTGGACTTATGATGTTAATCGG	-0.83503	1.15881	0.456977	0.0993969	-0.461666
nbg_ctrl_n97	CCGATTAACATCAAACATTATCTTGATGTTAATCGG	-0.348125	0.0111847	0.376092	0.979061	0.260389
nbg_ctrl_n1058	CCGATTAACATCAGGGCTATGGATGATGTTAATCGG	-0.175409	-1.11121	-0.920315	-0.469227	0.6026
nbg_ctrl_n917	CCGATTAACATCATTTTACCTTGTGATGTTAATCGG	0.931863	0.880126	1.72942	2.23461	0.859199
nbg_ctrl_n1114	CCGATTAACATCATTACGCCACGTGATGTTAATCGG	0.148786	-0.0512209	-0.25385	-0.785308	0.44355
t1000_n2546	CCGATTAACATCAGGAATTCTCCTGATGTTAATCGG	0.786651	3.66121	0.932316	0.450627	-0.269491
t1000_n3281	CCGATTAACATCACATTTTCCCATGATGTTAATCGG	3.67727	4.13316	3.22789	2.20307	3.97757
t1000_n442	CCGATTAACATCAACTCGGGAAATGATGTTAATCGG	2.74795	2.55061	2.11949	1.85055	3.32135
t1000_n2142	CCGATTAACATCAAATTCCCAACTGATGTTAATCGG	3.55815	4.62625	3.1617	2.0061	2.14827
t1000_n1313	CCGATTAACATCAGGGAATTCGATGATGTTAATCGG	3.99423	3.3985	3.00288	2.40173	2.25222
t1000_n2319	CCGATTAACATCAAATTCCCAGGTGATGTTAATCGG	3.11331	5.02247	2.80448	1.72959	3.5349
t1000_n2919	CCGATTAACATCAGAATTTTCCCTGATGTTAATCGG	7.42396	5.39621	3.61609	3.77598	5.08244
t1000_n1787	CCGATTAACATCAGAAAATGCCCTGATGTTAATCGG	2.3271	3.60472	1.79931	1.0576	0.802243
t1000_n664	CCGATTAACATCACGGATTGCCCTGATGTTAATCGG	-0.511673	4.41339	0.881438	0.0493076	0.124499
t1000_n1235	CCGATTAACATCAGGAATTTCCATGATGTTAATCGG	0.670479	16.9962	nan	1.13535	-0.177155
t1000_n1605	CCGATTAACATCAGAAGTTCCCATGATGTTAATCGG	2.30163	6.70561	3.99037	0.907733	2.4393
t1000_n611	CCGATTAACATCAGGACACTCCATGATGTTAATCGG	0.0866808	3.83955	1.91773	-0.966907	-0.507278
t1000_n1765	CCGATTAACATCAACAATTTCCCTGATGTTAATCGG	5.03707	2.52434	2.06219	2.95402	4.63348
t1000_n2683	CCGATTAACATCAAGGGATTTCCTGATGTTAATCGG	5.1166	9.95176	4.88116	3.56002	1.32002
t1000_n213	CCGATTAACATCAAATCTTTCCCTGATGTTAATCGG	5.2497	2.12325	1.48073	2.29011	5.78336
t1000_n1690	CCGATTAACATCAGGGAGTTTACTGATGTTAATCGG	4.14458	3.53285	1.70651	2.35546	1.36627
t1000_n1677	CCGATTAACATCAGGGCATTACCTGATGTTAATCGG	1.87448	1.94524	0.548541	0.626611	-0.121007
t1000_n641	CCGATTAACATCAGGGATCACCCTGATGTTAATCGG	2.89599	1.25588	-0.684549	1.24574	1.0201
t1000_n634	CCGATTAACATCAAAATTCCCAGTGATGTTAATCGG	5.06905	10.7804	7.35721	2.58241	4.86725
t1000_n2959	CCGATTAACATCACCAATTTTCCTGATGTTAATCGG	0.480129	2.6263	1.54358	-0.0751684	0.601696
t1000_n2962	CCGATTAACATCAAATATACCCATGATGTTAATCGG	2.4055	1.15347	0.705977	0.726569	1.79857
t1000_n962	CCGATTAACATCAAAAATCACCCTGATGTTAATCGG	2.98012	1.79133	0.781631	2.07093	2.50266
t1000_n2990	CCGATTAACATCAGGGAGGGTAATGATGTTAATCGG	2.1469	1.45306	nan	1.63132	1.71497
t1000_n340	CCGATTAACATCAGGAGAGTACCTGATGTTAATCGG	2.32214	2.12021	0.644816	1.27025	-0.465579
t1000_n2895	CCGATTAACATCAAAAAATACCATGATGTTAATCGG	1.57668	3.9138	1.77695	1.4819	0.813397
t1000_n961	CCGATTAACATCAAATAATTCCCTGATGTTAATCGG	7.20565	4.13074	3.75566	2.96384	5.47682
t1000_n97	CCGATTAACATCAGGAAATTCACTGATGTTAATCGG	0.108798	7.01544	4.18422	0.45181	0.217258
t1000_n1010	CCGATTAACATCATTTTCCAAAATGATGTTAATCGG	0.0318473	3.1816	1.33416	1.14688	-1.30195
t1000_n372	CCGATTAACATCAGTATTTTCCATGATGTTAATCGG	0.252893	5.66502	3.81512	0.916276	0.7104
t1000_n154	CCGATTAACATCAAAAAAGACCCTGATGTTAATCGG	5.44464	1.70881	0.702822	1.74317	-0.067151
t1000_n2877	CCGATTAACATCAGGAAAAACACTGATGTTAATCGG	0.430973	3.47987	1.73161	1.10432	0.78098
t1000_n2102	CCGATTAACATCAGGACAGTCCCTGATGTTAATCGG	5.2279	3.87697	nan	2.54338	0.840609
t1000_n3080	CCGATTAACATCATGAAATTCCATGATGTTAATCGG	-0.146427	8.30976	4.23546	1.38041	-0.374415
t1000_n1050	CCGATTAACATCAACGGAATTTCTGATGTTAATCGG	0.447	9.67268	6.25777	0.188369	0.480042
t1000_n81	CCGATTAACATCACGTATTTTCCTGATGTTAATCGG	0.579682	6.59197	4.74957	0.416175	-0.0484961
t1000_n1214	CCGATTAACATCAGGGAGTTCACTGATGTTAATCGG	2.42406	2.02066	0.28485	1.29611	0.866493
t1000_n3035	CCGATTAACATCAGGTAACTACCTGATGTTAATCGG	0.778986	1.03609	-0.641338	0.877494	-1.13457
t1000_n1864	CCGATTAACATCAGAAGTGGGAATGATGTTAATCGG	1.99671	0.917343	nan	0.807652	2.77649
t1000_n2710	CCGATTAACATCAAGTTTTTTCCTGATGTTAATCGG	0.69585	2.97395	1.19386	0.454332	0.461935
t1000_n2874	CCGATTAACATCACGGAAGTCCCTGATGTTAATCGG	5.39352	5.92185	2.29442	2.33455	0.397616
t1000_n2677	CCGATTAACATCAGGAAGCTCCCTGATGTTAATCGG	1.37177	3.87734	0.65562	0.641843	-0.232981
t1000_n2305	CCGATTAACATCAGGAAATGTCCTGATGTTAATCGG	-0.441852	3.73214	1.38005	0.680362	-0.501091
t1000_n2491	CCGATTAACATCAGGAAATAACATGATGTTAATCGG	-0.237147	7.42102	3.05576	0.367144	0.70716
t1000_n2660	CCGATTAACATCAGGAATATCCATGATGTTAATCGG	-0.206589	7.61443	3.09601	0.133821	-0.801978
t1000_n75	CCGATTAACATCAATAATTTCCCTGATGTTAATCGG	6.38802	5.38286	4.01182	3.40327	4.82148
t1000_n1805	CCGATTAACATCAGGAATTTCTATGATGTTAATCGG	0.178862	8.08255	4.80639	0.852467	0.416967
t1000_n2043	CCGATTAACATCAAGTTATTTCCTGATGTTAATCGG	-0.52069	3.61994	1.26114	-0.427805	0.259238
t1000_n3010	CCGATTAACATCAGGGATATTTATGATGTTAATCGG	2.7047	2.43601	0.808033	1.64164	1.67924
t1000_n1856	CCGATTAACATCAAGAAAATCCCTGATGTTAATCGG	5.42534	5.52556	2.22488	3.07208	2.27289
t1000_n2654	CCGATTAACATCAGGAATTTCCCTGATGTTAATCGG	10.0794	18.1601	12.0872	5.07347	4.92685
t1000_n327	CCGATTAACATCAGGGAGGTACCTGATGTTAATCGG	2.58563	0.880679	0.378744	2.19295	0.824205
t1000_n2734	CCGATTAACATCAAGGGAATGCCTGATGTTAATCGG	3.58316	3.67387	1.38865	1.50587	1.05505
t1000_n2367	CCGATTAACATCAAAAATTACCATGATGTTAATCGG	1.73428	4.71403	2.50726	1.75915	-0.0194532
t1000_n13	CCGATTAACATCACGGAAAATTCTGATGTTAATCGG	-0.0524557	4.64453	3.08856	0.629986	0.522502
t1000_n930	CCGATTAACATCACGAATTTCCCTGATGTTAATCGG	5.71587	6.90615	6.9559	3.37492	4.32918
t1000_n2630	CCGATTAACATCAGGGAACCACCTGATGTTAATCGG	5.68354	1.77705	0.517242	3.52406	1.22167
t1000_n2268	CCGATTAACATCATATGGGAAAATGATGTTAATCGG	3.75945	4.25863	2.88066	2.50125	3.08993
t1000_n1838	CCGATTAACATCAGGAACTACCCTGATGTTAATCGG	2.7482	2.20279	0.600089	1.18621	1.3322
t1000_n1525	CCGATTAACATCAGGGAAAAATATGATGTTAATCGG	5.50678	2.45719	nan	3.13252	5.79425
t1000_n1321	CCGATTAACATCAGGCCTTTCCATGATGTTAATCGG	0.405982	4.61988	1.83894	-1.52036	-0.161677
t1000_n541	CCGATTAACATCAGGTCGGGAAATGATGTTAATCGG	2.5992	1.8343	1.65592	1.34329	3.09619
t1000_n1158	CCGATTAACATCAAACAATTCCCTGATGTTAATCGG	5.25657	2.2742	1.49746	2.18718	3.44719
t1000_n2562	CCGATTAACATCACAAAATTCCATGATGTTAATCGG	-0.693718	7.49385	4.20143	0.279732	-0.184055
t1000_n1577	CCGATTAACATCATGGTGGGAAATGATGTTAATCGG	2.68814	3.33188	3.20185	1.6523	2.93842
t1000_n1030	CCGATTAACATCAGGTACTTCCATGATGTTAATCGG	2.60125	2.44487	0.596363	2.17768	0.0968701
t1000_n562	CCGATTAACATCACGGGAAGTACTGATGTTAATCGG	1.42569	6.05234	3.85397	1.68344	1.56591
t1000_n1826	CCGATTAACATCAAAATTCCATATGATGTTAATCGG	-0.259135	7.06805	3.38456	0.750721	-0.664469
t1000_n1288	CCGATTAACATCAGGAAAAATACTGATGTTAATCGG	0.583223	2.39024	1.1044	0.974961	0.907806
t1000_n2123	CCGATTAACATCACAGGAATTTCTGATGTTAATCGG	0.602041	8.52144	4.0726	0.252758	0.442305
t1000_n1479	CCGATTAACATCAAAAATCCCACTGATGTTAATCGG	3.54888	8.67517	4.94992	2.57474	1.65382
t1000_n2941	CCGATTAACATCAAATTGGGAAATGATGTTAATCGG	2.54518	3.48633	1.76121	1.8107	1.89007
t1000_n1268	CCGATTAACATCACGTGGATTCCTGATGTTAATCGG	-0.497514	6.77895	2.89471	-0.00745543	0.37369
t1000_n1138	CCGATTAACATCACGGATATCCCTGATGTTAATCGG	0.744054	4.17822	1.97321	1.64939	1.14928
t1000_n1139	CCGATTAACATCAACTTTCCCAGTGATGTTAATCGG	2.0004	5.23608	3.91598	1.80082	3.83846
t1000_n1077	CCGATTAACATCAGGATTACCCATGATGTTAATCGG	2.6547	3.44857	0.551986	1.02306	1.66559
t1000_n2741	CCGATTAACATCATGCCCGGGAATGATGTTAATCGG	1.26732	2.0647	1.47521	0.661384	3.5051
t1000_n1670	CCGATTAACATCACGGAATGGCCTGATGTTAATCGG	-0.556362	4.00138	0.444807	-0.53835	0.198525
t1000_n3286	CCGATTAACATCAATGGGAATTCTGATGTTAATCGG	4.71734	8.30756	5.66173	2.85878	2.98239
t1000_n792	CCGATTAACATCAGGGAGTTCCATGATGTTAATCGG	3.30602	5.84609	1.33335	0.924564	0.630126
t1000_n2019	CCGATTAACATCAGGGAAACTACTGATGTTAATCGG	4.19969	5.86722	3.9837	2.94117	3.89056
t1000_n2036	CCGATTAACATCAGGAATGTACATGATGTTAATCGG	-0.0552961	8.90298	4.40785	0.319484	-0.232668
t1000_n2837	CCGATTAACATCACGGACTTTCCTGATGTTAATCGG	0.376333	13.1169	7.69764	0.566402	-0.240309
t1000_n2256	CCGATTAACATCACGGATATTCCTGATGTTAATCGG	0.132337	7.84179	3.51723	-0.112169	0.535724
t1000_n1088	CCGATTAACATCAGACATTTCCCTGATGTTAATCGG	4.74621	2.87795	1.77654	2.54257	3.17251
t1000_n1961	CCGATTAACATCATCTGGGAAAATGATGTTAATCGG	2.91414	4.43872	3.28608	2.3032	3.72606
t1000_n1953	CCGATTAACATCAGGAAAGACCCTGATGTTAATCGG	4.10575	3.97376	1.58073	1.74865	-1.06307
t1000_n966	CCGATTAACATCACGGGTTTTTCTGATGTTAATCGG	3.76466	5.18999	3.38273	2.66583	0.785466
t1000_n2882	CCGATTAACATCAAGGAAATTTCTGATGTTAATCGG	0.156369	7.75952	7.21194	1.30791	0.84036
t1000_n939	CCGATTAACATCAATAATTTTCCTGATGTTAATCGG	0.287125	2.42588	1.10179	0.502783	0.805826
t1000_n2945	CCGATTAACATCAGGGAAACTTATGATGTTAATCGG	6.27986	2.83423	2.00835	2.85022	5.54323
t1000_n2983	CCGATTAACATCAAAATTTTTCCTGATGTTAATCGG	0.934687	5.73431	3.41459	1.83808	1.06467
t1000_n2828	CCGATTAACATCAGGAATTAACATGATGTTAATCGG	-0.0528947	4.59258	1.58726	0.0121531	-0.168373
t1000_n675	CCGATTAACATCACCATTTTCCCTGATGTTAATCGG	4.65488	2.8503	nan	3.02289	3.65464
t1000_n1172	CCGATTAACATCACTTGGGAAACTGATGTTAATCGG	2.0473	2.86015	1.81504	1.79967	2.44094
t1000_n2405	CCGATTAACATCACGGACTTCCCTGATGTTAATCGG	2.62297	9.08765	4.67506	1.39625	0.973824
t1000_n848	CCGATTAACATCAGGAAAAAACATGATGTTAATCGG	0.490224	5.86562	3.76131	0.47273	0.834073
t1000_n351	CCGATTAACATCACAGAAAATCCTGATGTTAATCGG	-0.510545	3.69771	1.18791	0.632009	-0.185067
t1000_n909	CCGATTAACATCAGGAATTTGCATGATGTTAATCGG	0.449162	1.81253	0.412902	-0.236553	0.422166
t1000_n2866	CCGATTAACATCAAAAATTCCAATGATGTTAATCGG	-0.181492	11.8705	6.23204	0.782794	0.122107
t1000_n1062	CCGATTAACATCAGGGATTAACATGATGTTAATCGG	0.828948	2.27077	0.0979941	0.498719	0.409844
t1000_n469	CCGATTAACATCAGTAATTCCCATGATGTTAATCGG	4.30056	nan	nan	2.6706	5.41935
t1000_n1457	CCGATTAACATCAGGTGATCACCTGATGTTAATCGG	0.241365	0.960154	1.639	1.52779	-0.551097
t1000_n186	CCGATTAACATCAGGAAAGTACATGATGTTAATCGG	0.0183832	12.9279	7.82337	0.431371	0.382771
t1000_n2147	CCGATTAACATCAGGGTATTTACTGATGTTAATCGG	5.0484	2.65531	1.52956	2.01709	1.40091
t1000_n426_o1	CCGATTAACATCAGGAATTTCAATGATGTTAATCGG	nan	5.77507	2.54161	0.0359748	nan
t1000_n2440	CCGATTAACATCAGGTCTTTCCATGATGTTAATCGG	-0.0969607	4.6276	1.5409	1.05701	-0.505471
t1000_n1140	CCGATTAACATCACTATATTCCCTGATGTTAATCGG	3.15771	1.30119	1.34197	1.91238	3.19206
t1000_n1247	CCGATTAACATCAGGGAAGGCCCTGATGTTAATCGG	4.31201	2.68086	0.858629	1.75054	0.185105
t1000_n2788	CCGATTAACATCAACTAAATTCCTGATGTTAATCGG	-0.0331287	2.19228	0.767889	-0.652047	-0.17167
t1000_n2383	CCGATTAACATCAAAAAATTTTCTGATGTTAATCGG	0.635525	5.53572	3.81239	2.18112	-0.539809
t1000_n102	CCGATTAACATCAGGAGATTCCCTGATGTTAATCGG	5.47371	9.47956	5.18506	2.42281	2.77796
t1000_n1664	CCGATTAACATCAGGAATACACATGATGTTAATCGG	-0.584164	3.24223	0.745324	0.828187	-0.0778889
t1000_n1570	CCGATTAACATCAAAAATTTACCTGATGTTAATCGG	3.04416	3.70358	2.12285	2.11437	0.898455
t1000_n1393	CCGATTAACATCAGGAAACTTCCTGATGTTAATCGG	0.236249	4.92685	1.90539	-0.0734019	-0.295935
t1000_n44	CCGATTAACATCACGGCAAGTCCTGATGTTAATCGG	-0.118116	4.70404	0.253632	-0.743698	-0.328176
t1000_n703	CCGATTAACATCAGGGAACTCCCTGATGTTAATCGG	10.6273	9.71889	4.20136	3.94813	3.39184
t1000_n2843	CCGATTAACATCAGCGGAAATCCTGATGTTAATCGG	0.294369	5.0451	2.02167	0.579947	0.175183
t1000_n2861	CCGATTAACATCAGGATTTACCATGATGTTAATCGG	0.461843	3.21097	0.714159	0.515492	0.0234139
t1000_n302	CCGATTAACATCAGGCAGTTCCATGATGTTAATCGG	-0.0127869	3.82796	0.507692	-0.242482	-0.0087729
t1000_n2131	CCGATTAACATCAGGGAATCCTATGATGTTAATCGG	4.15511	3.19191	1.01864	1.83161	2.52288
t1000_n1316	CCGATTAACATCAGGACATACCCTGATGTTAATCGG	2.83973	1.54321	0.0610514	1.15074	0.242268
t1000_n883	CCGATTAACATCACGTGAATTCCTGATGTTAATCGG	-0.598088	7.36615	5.3358	0.526109	0.370049
t1000_n599	CCGATTAACATCAGGAAATTTCATGATGTTAATCGG	0.0379822	7.85403	4.50506	1.13603	-0.437374
t1000_n2025	CCGATTAACATCACGTAAAACCCTGATGTTAATCGG	-0.0161576	3.99838	1.58256	0.690274	0.599154
t1000_n1846	CCGATTAACATCAGTTTTTTCCATGATGTTAATCGG	0.893727	3.79992	nan	1.54082	0.421663
t1000_n3076	CCGATTAACATCACGGACATTCCTGATGTTAATCGG	-1.22626	9.70909	5.70714	0.0252202	0.234991
t1000_n239	CCGATTAACATCAAAATTCCGTATGATGTTAATCGG	-0.322459	7.82375	4.00576	0.3892	0.454047
t1000_n2752	CCGATTAACATCAAGGAAGTCCCTGATGTTAATCGG	5.94056	4.67597	0.780286	2.92853	0.928723
t1000_n497	CCGATTAACATCAGGAAATAACCTGATGTTAATCGG	3.03863	3.71451	1.21799	1.7269	-0.297022
t1000_n1919	CCGATTAACATCACCGGGAATTCTGATGTTAATCGG	5.09827	8.75484	6.45713	2.92943	5.49666
t1000_n2816	CCGATTAACATCACGGGATTTTCTGATGTTAATCGG	4.7691	6.71349	4.64336	3.00581	1.97775
t1000_n2518	CCGATTAACATCAGGGTTTTCCATGATGTTAATCGG	2.18411	11.7516	5.82445	1.90862	-0.184525
t1000_n2928	CCGATTAACATCAGGGAGATTTATGATGTTAATCGG	5.42344	1.18217	0.501986	2.28012	2.79932
t1000_n1370	CCGATTAACATCAACGGTGGAAATGATGTTAATCGG	-0.228597	1.61954	nan	1.0234	0.0750298
t1000_n1147	CCGATTAACATCAGGGAATACCCTGATGTTAATCGG	11.1534	9.98791	4.29114	5.08118	3.79271
t1000_n853	CCGATTAACATCATTAGGGAAAATGATGTTAATCGG	6.08165	2.79013	2.14798	3.35379	2.21293
t1000_n834	CCGATTAACATCACGGGCATTCCTGATGTTAATCGG	0.927593	9.6874	4.36673	-0.315142	0.157014
t1000_n364	CCGATTAACATCAGGAATAACCATGATGTTAATCGG	0.553947	4.67423	0.7967	0.01421	0.297206
t1000_n1610	CCGATTAACATCAGGGTATTTAATGATGTTAATCGG	4.26319	1.18098	0.375353	1.42035	1.36519
t1000_n3228	CCGATTAACATCAGACAATTCCCTGATGTTAATCGG	4.99914	2.17945	1.39856	2.78267	2.28397
t1000_n511	CCGATTAACATCAGAAATTTTCCTGATGTTAATCGG	0.764406	6.17612	3.78896	1.05367	0.177999
t1000_n67	CCGATTAACATCAGGAATTTATATGATGTTAATCGG	-0.589485	3.44099	1.44064	0.356174	0.349266
t1000_n1872	CCGATTAACATCAGGCAACTCCCTGATGTTAATCGG	2.4409	4.34186	0.413466	0.465621	1.0896
t1000_n1306	CCGATTAACATCAAATAATTTCCTGATGTTAATCGG	0.554081	3.63778	1.50843	0.324197	0.724079
t1000_n2693	CCGATTAACATCACGTAGTTTCCTGATGTTAATCGG	-0.0678658	6.51647	2.99296	0.101019	0.353285
t1000_n688	CCGATTAACATCAGGATGTTCCCTGATGTTAATCGG	1.7668	2.8299	0.686341	0.719168	1.41962
t1000_n948	CCGATTAACATCAGGACTTTCCATGATGTTAATCGG	0.332765	13.1899	7.45335	0.208786	-0.629213
t1000_n2153	CCGATTAACATCAGGGAAAATACTGATGTTAATCGG	6.08854	5.04996	3.93678	3.40807	4.48918
t1000_n282	CCGATTAACATCAGGACGTTCCCTGATGTTAATCGG	2.22112	2.84014	1.18021	1.52278	1.01026
t1000_n230	CCGATTAACATCAATTCCCAACCTGATGTTAATCGG	2.14599	2.58455	1.53298	0.591692	2.06151
t1000_n195	CCGATTAACATCAGGGAATGACCTGATGTTAATCGG	3.15716	4.12084	1.72703	2.09192	1.02673
t1000_n2614	CCGATTAACATCACGTAATTCCCTGATGTTAATCGG	4.95767	8.10657	5.63263	3.29424	4.02156
t1000_n1409	CCGATTAACATCAGGAAATACTATGATGTTAATCGG	-0.103628	2.06366	0.943371	0.661823	0.594692
t1000_n317	CCGATTAACATCAGGGACGTCCCTGATGTTAATCGG	7.12953	3.4107	3.01042	4.23859	1.076
t1000_n1902	CCGATTAACATCAATTTCCCACCTGATGTTAATCGG	3.37508	4.31158	3.51512	1.87918	2.84375
t1000_n335	CCGATTAACATCAATTTACCCACTGATGTTAATCGG	1.682	2.10972	1.38134	1.17588	2.34298
t1000_n19	CCGATTAACATCAGAATTACCCATGATGTTAATCGG	3.82049	3.64497	2.15931	1.79569	2.11858
t1000_n615	CCGATTAACATCAGGAAAGACCATGATGTTAATCGG	0.238835	4.68372	1.26281	-0.00142161	-0.293459
t1000_n1413	CCGATTAACATCATAATTCCCAATGATGTTAATCGG	3.53713	3.93449	2.78123	1.67805	2.94432
t1000_n2615	CCGATTAACATCAGGGAAAGTTATGATGTTAATCGG	6.93313	3.31365	2.70192	3.53278	4.07745
t1000_n1110	CCGATTAACATCACTAAAATCCCTGATGTTAATCGG	3.38053	2.64508	1.34613	2.42481	1.17542
t1000_n1298	CCGATTAACATCAAATTTCCCGCTGATGTTAATCGG	5.17118	7.44207	6.82825	2.79259	4.99383
t1000_n2052	CCGATTAACATCAGACATGGGAATGATGTTAATCGG	1.45881	1.51145	nan	1.1646	2.39928
t1000_n2777	CCGATTAACATCAGGGAAATACCTGATGTTAATCGG	8.81433	9.08239	5.45369	4.42537	3.06121
t1000_n1397	CCGATTAACATCAAAGATTTTCCTGATGTTAATCGG	0.00980711	3.31011	0.732243	0.533722	0.597996
t1000_n624	CCGATTAACATCAAAAATTCCGATGATGTTAATCGG	-0.0830383	11.5542	6.39936	0.559541	0.113477
t1000_n2669	CCGATTAACATCAAAATTCCAGGTGATGTTAATCGG	-0.572157	7.25772	4.16583	0.200042	0.0807411
t1000_n1390	CCGATTAACATCACAAGTTTCCCTGATGTTAATCGG	5.33003	3.92229	2.67189	3.509	4.91921
t1000_n2007	CCGATTAACATCAGGAAAAGCCATGATGTTAATCGG	-0.0860679	4.75894	2.21857	0.10152	0.305192
t1000_n889	CCGATTAACATCACCCATGGGAATGATGTTAATCGG	1.13152	1.20567	0.808413	0.619152	2.0469
t1000_n1450	CCGATTAACATCAAAATTCCCACTGATGTTAATCGG	5.6757	11.7341	7.3626	2.91601	4.31295
t1000_n1753	CCGATTAACATCAGGAAATCCACTGATGTTAATCGG	0.000445434	4.35824	1.39321	-0.0408134	0.0455727
t1000_n2556	CCGATTAACATCAATTGGGAAAATGATGTTAATCGG	2.96377	3.91187	2.79638	1.74757	2.46583
t1000_n1446	CCGATTAACATCAGAAATCCCACTGATGTTAATCGG	2.53636	5.75065	2.8136	1.88245	1.64836
t1000_n487	CCGATTAACATCAGGCAAAACCCTGATGTTAATCGG	0.406345	2.48084	-0.0147109	0.684455	-0.65997
t1000_n2720	CCGATTAACATCAGGGAAAATTATGATGTTAATCGG	7.77286	4.05624	3.32936	3.09699	6.44528
t1000_n2528	CCGATTAACATCAGTTGGGAAAATGATGTTAATCGG	3.61515	4.64217	2.79092	2.0058	2.63873
t1000_n2193	CCGATTAACATCAGGAAATTTCCTGATGTTAATCGG	1.72432	10.3389	7.95155	2.38256	0.735212
t1000_n645	CCGATTAACATCAGGAGATCCCATGATGTTAATCGG	0.934746	5.44488	1.33582	-0.105837	0.376414
t1000_n3269	CCGATTAACATCAGGAAATACCATGATGTTAATCGG	0.818459	6.95692	3.09859	0.81144	0.687453
t1000_n2315	CCGATTAACATCAAGGAAAACCCTGATGTTAATCGG	2.32611	9.0081	3.62159	1.90215	0.769171
t1000_n1128	CCGATTAACATCAGGAATTCCACTGATGTTAATCGG	0.52423	9.38061	6.44427	1.17756	-0.0139233
t1000_n982	CCGATTAACATCACGGGATCTCCTGATGTTAATCGG	0.527206	5.07078	1.02857	-0.0749195	0.247095
t1000_n2993	CCGATTAACATCAGGACATTCCCTGATGTTAATCGG	4.82234	9.68317	5.34514	2.16578	1.35611
t1000_n739	CCGATTAACATCAAATTTCCCATTGATGTTAATCGG	4.83132	8.3437	6.47055	3.51238	3.32186
t1000_n3216	CCGATTAACATCAAAACATTCCCTGATGTTAATCGG	5.46472	5.04383	2.42778	2.26807	4.17855
t1000_n421	CCGATTAACATCAAAATTCCAGATGATGTTAATCGG	-0.0708814	8.04458	4.38798	0.0212614	0.255738
t1000_n1482	CCGATTAACATCACGTACTTTCCTGATGTTAATCGG	0.0803483	10.9864	7.8389	0.536005	0.458192
t1000_n2859	CCGATTAACATCATGTACGGGAATGATGTTAATCGG	2.00005	2.20023	2.14515	1.445	2.70496
t1000_n3084	CCGATTAACATCAAAGGAATTCCTGATGTTAATCGG	0.710772	8.3789	7.03338	1.45619	0.354984
t1000_n1868	CCGATTAACATCAAAAAATTCCGTGATGTTAATCGG	0.95426	10.1701	6.15461	0.874968	1.3356
t1000_n2621	CCGATTAACATCAGATAAATTCCTGATGTTAATCGG	-0.397075	3.8077	nan	0.651157	-0.563725
t1000_n1046	CCGATTAACATCAGGGAACACCCTGATGTTAATCGG	4.73119	3.05155	-0.0342566	1.96401	2.3497
t1000_n760	CCGATTAACATCAAATATTCCCATGATGTTAATCGG	4.31241	7.80995	4.61391	2.02418	3.50563
t1000_n2232	CCGATTAACATCAGTAGTTTCCATGATGTTAATCGG	0.0874523	5.59574	2.38558	0.36511	0.559707
t1000_n242	CCGATTAACATCAGGGAAAACCCTGATGTTAATCGG	9.72112	12.5652	7.00287	5.39725	3.49415
t1000_n300	CCGATTAACATCAGAAAATCACCTGATGTTAATCGG	3.28001	1.79669	0.491203	2.51067	0.765103
t1000_n2587	CCGATTAACATCAAAAAAGTCCCTGATGTTAATCGG	11.6177	5.49875	3.6851	4.60262	2.41433
t1000_n93	CCGATTAACATCAGGGAATTCACTGATGTTAATCGG	5.33299	8.32854	nan	3.7268	3.01475
t1000_n384	CCGATTAACATCACCTTGGGAAATGATGTTAATCGG	1.69896	2.43948	1.51722	1.19594	2.79261
t1000_n3097	CCGATTAACATCATTTCCCAAAATGATGTTAATCGG	2.54773	3.4693	2.23352	2.41095	1.54246
t1000_n1330	CCGATTAACATCAAGTGGGAAAATGATGTTAATCGG	4.10915	5.06014	nan	2.44061	2.90969
t1000_n2530	CCGATTAACATCAAGGAAGTTCCTGATGTTAATCGG	0.051735	9.79157	5.36363	-0.527575	-0.685984
t1000_n856	CCGATTAACATCAGGAATTACACTGATGTTAATCGG	-0.573906	3.27417	1.80213	0.741198	-0.0929918
t1000_n311	CCGATTAACATCAAGGAAACTCCTGATGTTAATCGG	-0.615215	10.8637	5.06304	-0.404378	-0.0805195
t1000_n1929	CCGATTAACATCATAAAAAAAAATGATGTTAATCGG	0.588157	1.01067	-0.00693102	1.08314	-0.340495
t1000_n2832	CCGATTAACATCACGAAATTCCCTGATGTTAATCGG	6.78047	7.746	5.34154	3.06023	4.16922
t1000_n1183	CCGATTAACATCAAGGAATTCCGTGATGTTAATCGG	-0.0596713	8.54166	6.45492	0.629213	0.419642
t1000_n3116	CCGATTAACATCAAGGATTCCCGTGATGTTAATCGG	3.43241	3.38856	0.864377	1.78167	3.09749
t1000_n1655	CCGATTAACATCAATATAGTCCCTGATGTTAATCGG	4.77138	0.225402	0.198393	2.02577	1.14584
t1000_n1663	CCGATTAACATCAAGGAATTTTCTGATGTTAATCGG	1.08278	5.86197	3.42234	0.543582	-0.110026
t1000_n3153	CCGATTAACATCACGGCATTTCCTGATGTTAATCGG	0.220261	8.88684	4.12864	0.347538	-0.00452893
t1000_n3299	CCGATTAACATCAGGATTCTCCCTGATGTTAATCGG	4.70574	3.20788	0.767682	2.57654	1.78504
t1000_n638	CCGATTAACATCAGGAATGTACCTGATGTTAATCGG	1.98417	4.7666	2.29356	1.4893	-0.682525
t1000_n1762	CCGATTAACATCAGAATTTCCGCTGATGTTAATCGG	-0.15506	9.20664	6.74495	0.501731	-0.385077
t1000_n3015	CCGATTAACATCATGGGTGGGAATGATGTTAATCGG	1.79166	2.88404	5.04709	1.97559	2.62242
t1000_n216	CCGATTAACATCATTCCGGGAAATGATGTTAATCGG	2.86977	3.14598	2.13257	1.82375	2.74101
t1000_n965	CCGATTAACATCAGTATTTCCCATGATGTTAATCGG	3.64025	5.87344	4.06308	1.96616	3.65549
t1000_n534	CCGATTAACATCAATAAATACCCTGATGTTAATCGG	5.36353	1.30087	0.271277	2.27341	2.51071
t1000_n361	CCGATTAACATCAGGGAAAAGTATGATGTTAATCGG	4.49706	2.05283	2.17737	3.29065	4.73077
t1000_n2899	CCGATTAACATCAAATTCCCAGATGATGTTAATCGG	3.57182	5.37835	2.94872	1.59576	3.87155
t1000_n516	CCGATTAACATCAGGAATGTCCCTGATGTTAATCGG	5.34675	8.79236	5.11107	3.05752	0.775275
t1000_n770	CCGATTAACATCAAAAGTTTCCCTGATGTTAATCGG	7.18589	4.84292	2.69156	3.64031	6.98889
t1000_n766	CCGATTAACATCAGGGAAAAGAATGATGTTAATCGG	4.22325	2.08625	nan	2.3063	2.97385
t1000_n1118	CCGATTAACATCAAACTTTCCCATGATGTTAATCGG	4.82835	8.66509	5.69545	2.52007	4.07264
t1000_n3285	CCGATTAACATCAGGGAATTTAATGATGTTAATCGG	6.07037	4.31532	2.90391	3.50014	4.06936
t1000_n2089	CCGATTAACATCACGGAATTCACTGATGTTAATCGG	0.360227	7.65497	nan	0.746549	0.346907
t1000_n1141	CCGATTAACATCAAAAATATTCCTGATGTTAATCGG	0.481473	5.1678	2.01956	-0.0397547	0.0925753
t1000_n3063	CCGATTAACATCACGGGTTTTCCTGATGTTAATCGG	2.72562	10.8464	6.56349	1.79285	1.18357
t1000_n331	CCGATTAACATCAGGATTTTCCATGATGTTAATCGG	-0.682635	11.7546	6.503	0.909473	0.228635
t1000_n756	CCGATTAACATCAAGGAGTTCCCTGATGTTAATCGG	2.2907	6.82136	1.75488	0.990775	1.5229
t1000_n209	CCGATTAACATCACGTAAAATCCTGATGTTAATCGG	-0.191882	4.67548	2.21708	0.482572	0.359867
t1000_n170	CCGATTAACATCAGGGATTTCTATGATGTTAATCGG	4.03928	4.34296	1.16233	2.26881	1.21513
t1000_n2580	CCGATTAACATCAGGAATTTCACTGATGTTAATCGG	-0.188235	7.53824	3.98702	0.48926	0.440148
t1000_n566	CCGATTAACATCAGGGCATGCCCTGATGTTAATCGG	1.28953	4.9568	2.88837	0.721621	-0.315173
t1000_n1725	CCGATTAACATCACGGGATTTCCTGATGTTAATCGG	4.51256	12.2727	6.99524	2.46	1.3746
t1000_n2348	CCGATTAACATCACGGGAATCCCTGATGTTAATCGG	5.95709	9.98798	5.72239	2.57876	3.81013
t1000_n667	CCGATTAACATCAGGAATCCCACTGATGTTAATCGG	1.37024	4.49476	1.02217	0.7424	0.955795
t1000_n3000	CCGATTAACATCAGGGAGTCACCTGATGTTAATCGG	1.15916	0.717373	-0.200099	1.16427	0.991591
t1000_n356	CCGATTAACATCAGGAATTACCATGATGTTAATCGG	1.37506	8.45441	4.64579	1.29989	0.247271
t1000_n2599	CCGATTAACATCAAGAAATTTCCTGATGTTAATCGG	1.1096	8.18469	nan	1.45938	0.521675
t1000_n1544	CCGATTAACATCACGGGACTTCCTGATGTTAATCGG	6.02753	6.96467	2.67204	2.6951	0.0562245
t1000_n2800	CCGATTAACATCAAGGGAATCCCTGATGTTAATCGG	6.09516	8.45593	4.29212	2.91682	2.82738
t1000_n2002	CCGATTAACATCAAGGAAAATCCTGATGTTAATCGG	0.137604	8.65298	4.34989	0.58353	0.83862
t1000_n72	CCGATTAACATCAGAGAATTTCCTGATGTTAATCGG	-0.330055	7.4991	4.72017	0.884237	0.206787
t1000_n919	CCGATTAACATCAGGCTTTTCCCTGATGTTAATCGG	4.54406	6.67818	nan	2.97591	2.50798
t1000_n3139	CCGATTAACATCAATTTCCCGTATGATGTTAATCGG	4.11986	2.8532	2.51392	2.12647	3.10458
t1000_n295	CCGATTAACATCAGGGCATACCCTGATGTTAATCGG	3.25132	2.01989	-0.183955	0.964588	0.562407
t1000_n1557	CCGATTAACATCAGAAGATTCCCTGATGTTAATCGG	4.84903	3.23911	1.61623	2.37209	3.42683
t1000_n986	CCGATTAACATCAAAGTGGGAAATGATGTTAATCGG	3.30063	3.4067	nan	2.28194	2.53518
t1000_n1284	CCGATTAACATCAACATTTTCCCTGATGTTAATCGG	5.79463	3.14939	2.42503	3.2243	4.90517
t1000_n2509	CCGATTAACATCACGGGCACTCCTGATGTTAATCGG	-1.17585	4.82245	0.780444	0.535532	0.475764
t1000_n273	CCGATTAACATCAAGAAATTCCCTGATGTTAATCGG	8.18809	10.019	6.78418	3.6504	4.57271
t1000_n2634	CCGATTAACATCACGGGCATCCCTGATGTTAATCGG	0.511054	3.91607	0.945996	-0.572844	0.626891
t1000_n1937	CCGATTAACATCAGGAAACTCCATGATGTTAATCGG	-0.388715	12.9914	7.33461	-0.555815	0.28518
t1000_n2295	CCGATTAACATCATAATTTCCAATGATGTTAATCGG	-0.178099	3.40838	1.62685	-0.0163588	-0.112763
t1000_n1834	CCGATTAACATCAAAAATTGCCCTGATGTTAATCGG	1.83776	3.14753	1.46658	0.781048	1.78281
t1000_n135	CCGATTAACATCAGGGAAAATGATGATGTTAATCGG	4.26489	2.82257	2.29913	2.76735	3.41914
t1000_n1083	CCGATTAACATCACAAATGGGAATGATGTTAATCGG	1.95483	1.77763	1.40163	1.14818	1.92366
t1000_n2370	CCGATTAACATCAGGATAGTCCATGATGTTAATCGG	-0.467518	3.55246	0.816999	0.615572	-0.92038
t1000_n3262	CCGATTAACATCAGAAAATTTCCTGATGTTAATCGG	0.94899	9.29994	4.92158	2.15571	0.282973
t1000_n1533	CCGATTAACATCAGGGACTTCACTGATGTTAATCGG	4.27422	1.86385	0.571283	2.42017	-0.354206
t1000_n999	CCGATTAACATCAGGGAATTTACTGATGTTAATCGG	6.68558	8.92717	nan	3.54825	3.88586
t1000_n2364	CCGATTAACATCAAGAACTTCCCTGATGTTAATCGG	3.72543	4.82247	3.03569	2.05579	2.09811
t1000_n1741	CCGATTAACATCAGGGAGGGAAATGATGTTAATCGG	4.75668	2.25286	2.49745	2.72987	3.78657
t1000_n1821	CCGATTAACATCAGGGAAGTCCATGATGTTAATCGG	2.50714	9.15985	3.78055	1.14936	1.08283
t1000_n1752	CCGATTAACATCAGCGGAATTCCTGATGTTAATCGG	0.934324	8.82585	nan	0.866082	0.0469004
t1000_n2377	CCGATTAACATCAAATTCCCACTTGATGTTAATCGG	4.13019	5.62842	3.90905	2.59104	2.25579
t1000_n480	CCGATTAACATCAGAATCTCCCATGATGTTAATCGG	2.74149	4.05923	1.94095	1.06141	1.6406
t1000_n1034	CCGATTAACATCACAAAATTCCCTGATGTTAATCGG	8.61295	8.23622	5.46541	3.92363	5.00856
t1000_n3044	CCGATTAACATCAAATGGAAATTTGATGTTAATCGG	0.713363	6.36187	3.63167	0.802252	-0.489469
t1000_n1683	CCGATTAACATCAAAGTTTCCCATGATGTTAATCGG	4.28631	7.2385	3.88427	2.46821	4.65655
t1000_n2502	CCGATTAACATCAAAGAATTCCCTGATGTTAATCGG	7.25557	6.81881	nan	3.30908	4.52125
t1000_n1668	CCGATTAACATCACGGAAATACCTGATGTTAATCGG	0.416244	7.9365	3.67428	0.855645	0.0537557
t1000_n576	CCGATTAACATCAAGAGATTTCCTGATGTTAATCGG	-0.133973	1.88605	-0.480491	-0.271065	0.233195
t1000_n707	CCGATTAACATCAGAACTTCCCATGATGTTAATCGG	2.57741	6.47946	4.21112	0.574608	1.49932
t1000_n447	CCGATTAACATCAGGGACTTCTATGATGTTAATCGG	6.35055	1.10727	0.172549	2.79495	0.975385
t1000_n2648	CCGATTAACATCAGGATTTCCCATGATGTTAATCGG	5.22765	9.29749	5.87893	2.93382	3.17892
t1000_n453	CCGATTAACATCAGAAAGTTCCCTGATGTTAATCGG	4.73561	4.21612	1.81165	2.58589	3.54344
t1000_n2046	CCGATTAACATCAAGGAACTCCCTGATGTTAATCGG	3.81852	4.02767	0.654168	1.05919	1.48833
t1000_n2439	CCGATTAACATCAAATTTTCCGCTGATGTTAATCGG	-0.620927	6.02995	3.88631	0.855066	-0.0237779
t1000_n2717	CCGATTAACATCAAGGAAATCCCTGATGTTAATCGG	4.90603	10.0278	4.77973	2.94987	1.7706
t1000_n3301	CCGATTAACATCAAGGAGATTTGTGATGTTAATCGG	-0.103725	0.969982	0.63421	-0.520854	0.485504
t1000_n29	CCGATTAACATCAGAAATGGGAATGATGTTAATCGG	2.45071	1.2235	1.46625	1.3044	1.87494
t1000_n1425	CCGATTAACATCAGGATTGTCCCTGATGTTAATCGG	3.96388	3.23346	1.17648	2.66574	1.06441
t1000_n1277	CCGATTAACATCAAGGGAAATCCTGATGTTAATCGG	7.47048	7.57396	3.81938	4.22466	3.33357
t1000_n1177	CCGATTAACATCAAGGCATTTCCTGATGTTAATCGG	-0.789973	4.98804	1.35293	-0.644846	-0.189539
t1000_n600	CCGATTAACATCACAAAAGTCCCTGATGTTAATCGG	9.21954	4.10968	2.40309	3.94136	2.26611
t1000_n2416	CCGATTAACATCAGGAAAGTACCTGATGTTAATCGG	5.99343	8.26528	5.18203	3.29839	-0.478679
t1000_n398	CCGATTAACATCAAATTTCCCTATGATGTTAATCGG	6.49679	6.02141	nan	3.71272	3.01922
t1000_n3238	CCGATTAACATCAGGGAAAAGGATGATGTTAATCGG	3.40036	1.92013	nan	2.54449	2.7261
t1000_n2801	CCGATTAACATCAACGGAAATTCTGATGTTAATCGG	-1.2018	9.3843	7.01988	0.383666	1.34082
t1000_n1555	CCGATTAACATCAAAATTCCATTTGATGTTAATCGG	0.116223	8.64465	3.93764	0.65829	-0.615425
t1000_n2338	CCGATTAACATCACCAAAATCCCTGATGTTAATCGG	2.44934	3.97159	1.63058	2.2007	1.36243
t1000_n1104	CCGATTAACATCACTGGGAAAACTGATGTTAATCGG	2.35556	4.08238	3.10705	1.78526	5.24757
t1000_n1873	CCGATTAACATCACGGAATTCCCTGATGTTAATCGG	6.73582	15.0525	10.6443	3.61615	3.4
t1000_n2701	CCGATTAACATCAGGACTTTCCCTGATGTTAATCGG	10.2326	12.2287	8.25928	4.1298	1.86828
t1000_n777	CCGATTAACATCAAAATTTCCGCTGATGTTAATCGG	0.281492	9.43684	6.39172	0.829081	0.305469
t1000_n1238	CCGATTAACATCAAGAAAGTCCCTGATGTTAATCGG	8.85697	4.63829	2.60096	3.83602	1.38371
t1000_n1465	CCGATTAACATCACAAAACTCCCTGATGTTAATCGG	6.57812	3.98051	1.99953	2.65628	2.12976
t1000_n1210	CCGATTAACATCAGGGAGAGCCCTGATGTTAATCGG	3.58938	1.65411	-0.0264906	1.57176	0.794856
t1000_n700	CCGATTAACATCAAGGATTTTCCTGATGTTAATCGG	-0.0015425	9.36306	4.10921	1.07335	0.0973759
t1000_n1377	CCGATTAACATCACGGAAACCACTGATGTTAATCGG	-0.134003	6.24221	2.08115	-0.20539	0.747104
t1000_n2061_o1	CCGATTAACATCACGGGAATACCTGATGTTAATCGG	nan	5.23523	2.44983	2.16458	nan
t1000_n2666	CCGATTAACATCAGGGAAAGTAATGATGTTAATCGG	4.92657	2.1029	nan	2.37092	3.38055
t1000_n1206	CCGATTAACATCAGGATTTTTTATGATGTTAATCGG	-0.458893	5.12806	1.68645	0.681123	-0.0669413
t1000_n287	CCGATTAACATCAGGGTTTCCCATGATGTTAATCGG	3.27187	8.74467	3.75915	2.28468	2.83913
t1000_n182	CCGATTAACATCAGTTTCCCAAATGATGTTAATCGG	2.55568	3.57245	1.58566	2.13996	2.18787
t1000_n1418	CCGATTAACATCAGAGTATTCCCTGATGTTAATCGG	2.98219	1.88788	0.662479	1.78228	2.70749
t1000_n2401	CCGATTAACATCAGGAATTTCGATGATGTTAATCGG	0.543711	4.77213	2.65173	0.0705124	-0.746387
t1000_n3157	CCGATTAACATCACGGAAATGCCTGATGTTAATCGG	0.0236067	8.5758	3.7396	0.102724	0.425182
t1000_n1215	CCGATTAACATCAACCATGGGAATGATGTTAATCGG	1.17981	1.78325	0.637949	0.856853	1.66852
t1000_n3141	CCGATTAACATCACGTTTTTCCCTGATGTTAATCGG	4.59285	3.72343	3.49267	3.34406	5.98035
t1000_n1798	CCGATTAACATCAGGATTTTTCATGATGTTAATCGG	0.0772196	3.84816	0.438309	0.860571	-0.556302
t1000_n2197	CCGATTAACATCAGGTATTTCCATGATGTTAATCGG	0.664132	7.84626	3.32441	1.32676	0.258268
t1000_n2724	CCGATTAACATCACTATTTTCCCTGATGTTAATCGG	4.96419	2.65814	nan	3.63255	5.27337
t1000_n3025	CCGATTAACATCAAGGGAAATTCTGATGTTAATCGG	8.11945	10.5599	7.12197	3.45478	4.5659
t1000_n1001	CCGATTAACATCAGGAGTGTCCCTGATGTTAATCGG	2.47541	3.56405	0.998469	1.57526	1.04907
t1000_n2770	CCGATTAACATCAAGGTTTTTCCTGATGTTAATCGG	0.922013	4.96367	1.34453	1.01669	0.533068
t1000_n3207	CCGATTAACATCATTATGGGAAATGATGTTAATCGG	2.63123	4.15664	1.95167	1.59696	2.2124
t1000_n512	CCGATTAACATCAGAAATTCCTATGATGTTAATCGG	-0.668727	7.95815	4.80688	0.507484	0.234621
t1000_n179	CCGATTAACATCACGTACATTCCTGATGTTAATCGG	-0.814523	6.67414	3.9316	-0.819498	-0.559725
t1000_n655	CCGATTAACATCAGGAAATCTCCTGATGTTAATCGG	0.339785	3.85423	1.10366	0.443374	-1.10463
t1000_n1008	CCGATTAACATCAGAATATTCCATGATGTTAATCGG	-0.58815	3.9599	3.3888	0.769946	0.0694195
t1000_n838	CCGATTAACATCAGGGAAGTCCCTGATGTTAATCGG	11.7144	9.56249	5.09484	4.80308	1.97072
t1000_n2218	CCGATTAACATCACCCACTTCCCTGATGTTAATCGG	1.66799	0.786744	0.884679	0.479406	1.40102
t1000_n2325	CCGATTAACATCAAAATATTCCCTGATGTTAATCGG	7.35683	5.08167	2.81012	3.10048	4.81469
t1000_n1029	CCGATTAACATCACAGGGAAAAATGATGTTAATCGG	4.49131	2.75231	nan	2.89267	5.03052
t1000_n2965	CCGATTAACATCAGGAAAACACCTGATGTTAATCGG	3.60298	4.20297	1.64571	2.86951	-0.232379
t1000_n1231	CCGATTAACATCAAATTCCCAAATGATGTTAATCGG	3.62002	5.27788	3.03912	2.12753	2.55204
t1000_n1445	CCGATTAACATCACGGAATTTTATGATGTTAATCGG	-0.0517386	6.88232	4.29723	0.739101	0.215494
t1000_n859	CCGATTAACATCAGGAAGTTTTATGATGTTAATCGG	0.139647	4.89578	1.09599	-0.0887157	-0.249486
t1000_n783	CCGATTAACATCAGGAATGGCCATGATGTTAATCGG	-0.391886	6.0741	0.675913	-0.291984	-0.567581
t1000_n2795	CCGATTAACATCACCGTTTTCCCTGATGTTAATCGG	4.51133	2.10619	nan	3.1022	4.03283
t1000_n1984	CCGATTAACATCACGAATTTCCATGATGTTAATCGG	0.213344	6.54572	4.02357	-0.112985	0.647026
t1000_n3125	CCGATTAACATCACGGCCTTTCCTGATGTTAATCGG	-0.373292	5.91819	2.48768	0.156968	-0.510414
t1000_n1748	CCGATTAACATCAGGAATCTACCTGATGTTAATCGG	1.60801	3.72613	0.634363	1.13903	-0.307533
t1000_n1599	CCGATTAACATCAGGTTTTTCCATGATGTTAATCGG	-0.0888266	7.07164	2.78918	-0.233382	0.345105
t1000_n3241	CCGATTAACATCACCCATTTCCCTGATGTTAATCGG	3.0706	1.7901	2.18983	1.87728	3.00365
t1000_n1656	CCGATTAACATCAGGAATTTACCTGATGTTAATCGG	3.17759	8.0781	5.20081	2.35457	-0.158559
t1000_n2408	CCGATTAACATCAGGAAGTGCCCTGATGTTAATCGG	0.470927	3.50133	0.781822	-1.34965	-0.430394
t1000_n1882	CCGATTAACATCAAAATTCCCGATGATGTTAATCGG	6.04536	9.42221	6.16241	2.76929	4.54909
t1000_n15	CCGATTAACATCAAATTTCCAGCTGATGTTAATCGG	0.143269	6.24505	3.48981	0.226768	-0.102707
t1000_n2433	CCGATTAACATCAAAATTTCCGTTGATGTTAATCGG	0.00737938	10.2102	5.80135	0.953841	0.536821
t1000_n1082	CCGATTAACATCACCGAATTTCCTGATGTTAATCGG	0.172766	4.99871	4.0318	0.720684	0.318981
t1000_n2733	CCGATTAACATCAGTAAAATCCATGATGTTAATCGG	-0.266016	3.34321	1.75301	-0.0525789	0.494039
t1000_n2029	CCGATTAACATCAACAAATTCCCTGATGTTAATCGG	5.69244	4.44145	2.84254	2.91338	4.15986
t1000_n1850	CCGATTAACATCAAAAAAACACCTGATGTTAATCGG	4.02817	2.96793	1.7476	3.22846	0.722862
t1000_n2016	CCGATTAACATCAGAGTTTTCCCTGATGTTAATCGG	5.58096	2.80678	1.44146	2.88422	4.74866
t1000_n2291	CCGATTAACATCAGAGGATTCCCTGATGTTAATCGG	4.51992	3.56484	1.71045	2.42926	2.44352
t1000_n452	CCGATTAACATCAGGGACTTTTATGATGTTAATCGG	9.97155	3.66616	2.06352	4.00507	1.97413
t1000_n2575	CCGATTAACATCACGTGATTTCCTGATGTTAATCGG	-0.0524337	6.06936	3.42467	0.358423	0.753758
t1000_n2243	CCGATTAACATCAGGAACATTCCTGATGTTAATCGG	-0.0817091	3.93021	0.98877	0.618509	-0.784417
t1000_n2035	CCGATTAACATCAGGAAATTTTATGATGTTAATCGG	0.0371136	8.95678	4.30757	0.82236	0.299682
t1000_n1830	CCGATTAACATCAAAAATACCCATGATGTTAATCGG	6.46511	6.48382	3.14378	2.93626	2.49456
t1000_n1031	CCGATTAACATCAGGAATTTTCATGATGTTAATCGG	0.336166	7.61272	2.67384	0.847058	-0.038633
t1000_n931	CCGATTAACATCAGGGAATTTCATGATGTTAATCGG	7.17378	8.6021	4.98241	3.09434	3.60505
t1000_n2112	CCGATTAACATCAGGGTATACCCTGATGTTAATCGG	3.41747	2.88907	1.69371	2.23654	2.4842
t1000_n3211	CCGATTAACATCAAGGACTTCCCTGATGTTAATCGG	3.39393	6.70863	2.42495	1.54905	0.934769
t1000_n2817	CCGATTAACATCAGGGAATCACCTGATGTTAATCGG	6.62485	3.88208	1.05604	3.40649	2.45057
t1000_n2170	CCGATTAACATCAAAAAACTTCCTGATGTTAATCGG	-0.0606395	4.56327	1.71354	0.921964	0.381996
t1000_n1829	CCGATTAACATCAAAATTCCCATTGATGTTAATCGG	6.02799	10.3378	7.1404	2.85968	3.56004
t1000_n116	CCGATTAACATCAGGTAATTACCTGATGTTAATCGG	4.17718	3.65344	2.87473	3.3766	-0.140477
t1000_n663	CCGATTAACATCAACATGGGAAATGATGTTAATCGG	2.51436	2.33384	nan	1.79063	1.82051
t1000_n1912	CCGATTAACATCAATCGGGAAATTGATGTTAATCGG	3.44817	3.0902	1.83672	1.77416	2.19168
t1000_n971	CCGATTAACATCAGGAAAATCCCTGATGTTAATCGG	7.69747	11.5424	6.72706	4.44359	2.51109
t1000_n59	CCGATTAACATCAAAAAGTTCCCTGATGTTAATCGG	5.30119	4.58707	2.58161	2.62238	4.37027
t1000_n750	CCGATTAACATCAGGGTATTACCTGATGTTAATCGG	6.01804	1.99804	0.557372	2.31363	1.57021
t1000_n172	CCGATTAACATCACGGAACTTCCTGATGTTAATCGG	-0.0520313	13.0729	nan	-0.104828	0.0012085
t1000_n2571	CCGATTAACATCAGGAAAAATCCTGATGTTAATCGG	-0.169747	5.10466	1.80286	0.861966	-0.107774
t1000_n266	CCGATTAACATCAAATTTCCAATTGATGTTAATCGG	-0.0161938	7.15481	2.92452	1.14006	-0.578464
t1000_n1629	CCGATTAACATCAGAGATTTCCCTGATGTTAATCGG	5.69462	3.25871	1.31817	3.2928	3.91869
t1000_n2942	CCGATTAACATCAGACTGGGAAATGATGTTAATCGG	1.91571	3.07043	2.62014	1.21012	3.05173
t1000_n1282	CCGATTAACATCAAGAGTTTCCCTGATGTTAATCGG	5.34459	4.15976	2.39304	2.05918	3.97547
t1000_n520	CCGATTAACATCAGGGACTTCCATGATGTTAATCGG	5.50451	6.55186	1.659	2.45335	-0.23626
t1000_n678	CCGATTAACATCAGGGATTTTCATGATGTTAATCGG	4.83249	5.36557	1.82073	2.64294	1.61208
t1000_n969	CCGATTAACATCAGGACTTTACCTGATGTTAATCGG	3.27476	3.63256	1.54815	2.07338	-0.611188
t1000_n2750	CCGATTAACATCAAATTTCCGGATGATGTTAATCGG	0.227888	6.54509	4.05532	0.366662	-0.21657
t1000_n354	CCGATTAACATCAAGGGAGTACCTGATGTTAATCGG	2.89742	0.610894	0.127786	2.51925	1.51826
t1000_n2396	CCGATTAACATCAAATTTCCAGGTGATGTTAATCGG	0.257457	6.12964	3.05661	0.693542	0.75987
t1000_n2618	CCGATTAACATCAAAGAAGTCCCTGATGTTAATCGG	6.67954	1.28364	0.497911	3.52695	0.765103
t1000_n1756	CCGATTAACATCAGGATTATCCCTGATGTTAATCGG	2.90119	3.23719	2.00787	2.00376	2.36918
t1000_n2008	CCGATTAACATCAAGAATTTTCCTGATGTTAATCGG	0.25398	3.97003	1.46186	0.226092	0.383984
t1000_n1696	CCGATTAACATCAACGTTTTCCCTGATGTTAATCGG	4.61386	2.14456	2.39399	2.74065	4.28519
t1000_n1087	CCGATTAACATCAGGAAAAATCATGATGTTAATCGG	0.0408213	1.65669	-0.108438	0.365511	0.294028
t1000_n1369	CCGATTAACATCAGGCATTTCCATGATGTTAATCGG	-0.347637	8.7802	3.81761	-0.578505	-0.265404
t1000_n671	CCGATTAACATCAGGACTCTCCCTGATGTTAATCGG	5.01526	4.27705	1.66537	2.03129	1.1
t1000_n2478	CCGATTAACATCAACGGATTTTCTGATGTTAATCGG	0.117092	4.09186	1.96973	0.937912	0.248349
t1000_n434	CCGATTAACATCAAAATTTTCCTTGATGTTAATCGG	0.198633	5.22901	2.84822	1.26312	-0.228197
t1000_n3278	CCGATTAACATCAGGAAAACACATGATGTTAATCGG	0.358013	5.97215	2.8653	0.317231	0.424986
t1000_n1764	CCGATTAACATCAGAATTCCCACTGATGTTAATCGG	4.1174	8.61	5.55453	2.29671	2.91935
t1000_n2253	CCGATTAACATCATTCCCGGAAATGATGTTAATCGG	3.35304	3.25462	1.73988	1.62217	2.36576
t1000_n2871	CCGATTAACATCACGAAATTTCCTGATGTTAATCGG	0.540933	9.11598	6.76615	1.86099	0.4788
t1000_n2670	CCGATTAACATCAAAATTTCCAGTGATGTTAATCGG	0.454057	10.7017	5.95038	0.817379	0.466145
t1000_n1680	CCGATTAACATCACGTGGTTTCCTGATGTTAATCGG	-0.188463	6.85851	3.78892	-0.373419	0.354101
t1000_n400	CCGATTAACATCAAAAAAACCCATGATGTTAATCGG	4.44353	7.64816	4.90521	2.81424	1.87112
t1000_n1071	CCGATTAACATCAACTTTGGGAATGATGTTAATCGG	1.0444	1.97088	0.744224	0.966019	1.6992
t1000_n2547	CCGATTAACATCACGAAAAATCCTGATGTTAATCGG	-0.537273	4.13769	0.834945	0.376498	-0.623086
t1000_n775	CCGATTAACATCAGGCCATTCCCTGATGTTAATCGG	2.62649	5.01822	1.48687	1.08613	0.178427
t1000_n2146	CCGATTAACATCAGGATCTTCCCTGATGTTAATCGG	3.68038	4.1037	1.68716	1.83243	1.17895
t1000_n1786	CCGATTAACATCAGTTTGGGAAATGATGTTAATCGG	2.49267	3.1571	1.54711	1.51184	2.36339
t1000_n2932	CCGATTAACATCAGGAATATACATGATGTTAATCGG	-0.170126	4.38908	1.50051	-0.895024	-0.0291903
t1000_n614	CCGATTAACATCACAGGAAATCCTGATGTTAATCGG	-0.10629	4.108	0.648992	0.0157345	-0.306587
t1000_n1187	CCGATTAACATCAAAATTTCCCGTGATGTTAATCGG	6.88988	11.1399	8.15135	3.4297	6.3173
t1000_n2707	CCGATTAACATCAGGGAGTGCCCTGATGTTAATCGG	2.18163	5.25889	0.286879	0.874205	0.581965
t1000_n246	CCGATTAACATCAGGGAAGTTTATGATGTTAATCGG	4.931	3.9226	2.15565	2.17929	2.58194
t1000_n1256	CCGATTAACATCACGAGATTCCCTGATGTTAATCGG	3.38508	2.39807	1.43298	1.84408	2.52199
t1000_n1840	CCGATTAACATCAGAAACTTTCCTGATGTTAATCGG	0.316809	6.39044	3.17696	0.910432	-0.146241
t1000_n1513	CCGATTAACATCACGGAATGTCCTGATGTTAATCGG	0.0779581	9.80401	5.61878	-0.152147	-0.432898
t1000_n829	CCGATTAACATCAGGAATTTTGATGATGTTAATCGG	-0.158187	7.05413	2.8676	0.763083	-0.253533
t1000_n2718	CCGATTAACATCAGAAAAATACCTGATGTTAATCGG	2.43296	2.85002	1.23822	2.32845	0.305102
t1000_n3159	CCGATTAACATCAAGAGATTCCCTGATGTTAATCGG	3.88104	3.38385	1.17732	1.98057	2.46224
t1000_n2911	CCGATTAACATCAGAAAATTCCATGATGTTAATCGG	-0.347565	8.98976	5.22442	1.27825	0.497721
t1000_n2892	CCGATTAACATCAAGGAATTACCTGATGTTAATCGG	2.06002	6.93512	3.59358	1.60258	-0.0422086
t1000_n1669	CCGATTAACATCACGGAAAACCCTGATGTTAATCGG	2.07394	12.0728	5.99977	1.75913	0.353127
t1000_n96	CCGATTAACATCACGGATTTTCCTGATGTTAATCGG	-0.119938	11.8063	6.46691	0.325351	0.844214
t1000_n3185	CCGATTAACATCAGGGTAATTTATGATGTTAATCGG	6.30283	1.76135	1.22729	2.5074	3.64308
t1000_n1392	CCGATTAACATCAGGAAGTTCCCTGATGTTAATCGG	5.36376	12.3722	8.69556	2.36491	2.56836
t1000_n120	CCGATTAACATCACGGAATTCCATGATGTTAATCGG	0.230924	9.50893	6.85452	0.342149	-0.0209565
t1000_n24	CCGATTAACATCAGGGACTTACCTGATGTTAATCGG	7.00193	2.87558	1.02355	2.43274	0.529298
t1000_n483	CCGATTAACATCACCCAGGGAAATGATGTTAATCGG	2.65958	1.56663	1.11624	1.22399	2.72518
t1000_n1770	CCGATTAACATCAGGAATTCACATGATGTTAATCGG	0.217081	8.19658	4.1338	0.443403	0.596606
t1000_n152	CCGATTAACATCAGGGATTCACCTGATGTTAATCGG	4.92418	2.2295	0.396988	2.96079	1.0343
t1000_n1319	CCGATTAACATCACGGAAAAGCCTGATGTTAATCGG	-0.109163	5.22437	2.56841	-0.475456	-0.0481645
t1000_n2108	CCGATTAACATCAAGGAAAGTACTGATGTTAATCGG	0.396805	7.9628	5.40624	1.05666	0.545936
t1000_n3036	CCGATTAACATCAAGGGTGGAAATGATGTTAATCGG	0.219749	1.56391	nan	0.881929	1.66424
t1000_n1502	CCGATTAACATCAGGGAAACACATGATGTTAATCGG	2.95459	3.80291	1.50991	2.49477	3.05442
t1000_n540	CCGATTAACATCAATTCCCATCCTGATGTTAATCGG	2.99011	2.01345	2.04189	1.11497	1.42622
t1000_n1334	CCGATTAACATCAGGAATTTTTATGATGTTAATCGG	0.424961	9.73426	4.15843	0.725526	0.345973
t1000_n2196	CCGATTAACATCAGGAAAAAACCTGATGTTAATCGG	1.77362	4.33958	1.65194	1.70248	-0.613815
t1000_n2499	CCGATTAACATCAAATACTTCCCTGATGTTAATCGG	3.3191	1.19195	0.814515	1.49939	2.95722
t1000_n3212	CCGATTAACATCACGGGAGTTCCTGATGTTAATCGG	3.71344	6.23988	1.91795	1.38119	1.77269
t1000_n1687	CCGATTAACATCAAAGTTTTCCCTGATGTTAATCGG	6.1505	3.90255	2.34247	3.83875	6.06875
t1000_n598	CCGATTAACATCACGGGAACACCTGATGTTAATCGG	1.11004	1.59162	0.0843365	1.49967	1.95336
t1000_n474	CCGATTAACATCAAATCGGGAAATGATGTTAATCGG	3.4939	2.04779	1.28812	2.15855	1.99903
t1000_n2608	CCGATTAACATCAAAATTTCCGGTGATGTTAATCGG	0.396186	11.2391	6.69277	1.69787	0.502914
t1000_n341	CCGATTAACATCAAATTTCCAAATGATGTTAATCGG	-0.398571	6.43197	2.82651	0.46903	-0.470784
t1000_n323	CCGATTAACATCAAAACTTTCCCTGATGTTAATCGG	8.6809	5.92716	4.20413	3.36816	6.16245
t1000_n3004	CCGATTAACATCAGGGTTTTACCTGATGTTAATCGG	3.71328	3.79024	1.04941	2.17339	2.01085
t1000_n76	CCGATTAACATCAAGGGAATTCCTGATGTTAATCGG	8.70937	14.6152	nan	4.63617	3.7586
t1000_n370	CCGATTAACATCAGAACTTTCCCTGATGTTAATCGG	6.87195	4.84561	3.5462	2.68199	3.77707
t1000_n952	CCGATTAACATCAGGAAAATACATGATGTTAATCGG	-0.246294	6.17425	3.31426	0.509667	0.633607
t1000_n2234	CCGATTAACATCAATGGAATTTCTGATGTTAATCGG	0.259035	9.26897	5.72091	-0.223781	-0.44684
t1000_n1634	CCGATTAACATCAAATTTCCCGTTGATGTTAATCGG	5.7125	7.49655	5.44106	3.34899	4.13239
t1000_n2565	CCGATTAACATCAGGATATTCCATGATGTTAATCGG	-0.771693	8.08332	3.45996	0.847599	-0.454016
t1000_n1960	CCGATTAACATCAGGGATATCCCTGATGTTAATCGG	6.51776	6.17587	4.36647	3.86932	3.17667
t1000_n1595	CCGATTAACATCAGGATTGCCCATGATGTTAATCGG	0.107446	4.33389	1.12013	-0.207673	0.533978
t1000_n2761	CCGATTAACATCAGGAAAATACCTGATGTTAATCGG	2.30419	4.85921	2.45286	2.53229	-0.384915
t1000_n1969	CCGATTAACATCACGGAATTACCTGATGTTAATCGG	1.62646	8.4496	5.48154	1.34018	0.161006
t1000_n695	CCGATTAACATCACGAAATTCCGTGATGTTAATCGG	0.502365	7.34463	4.08858	0.777428	-0.591285
t1000_n757	CCGATTAACATCAACAGGGAAAATGATGTTAATCGG	4.25407	2.14461	nan	2.96061	2.91067
t1000_n998	CCGATTAACATCAGGGACTCACCTGATGTTAATCGG	3.1894	0.71619	-0.121768	2.33658	0.315019
t1000_n1524	CCGATTAACATCAAGATATTCCCTGATGTTAATCGG	4.57215	2.24227	0.824325	2.06065	3.04667
t1000_n1448	CCGATTAACATCAAATTTCCCAGTGATGTTAATCGG	3.48124	9.24917	6.80872	2.43002	4.39273
t1000_n2653	CCGATTAACATCAAAAAAATCCCTGATGTTAATCGG	7.71907	6.66648	3.41235	3.59706	2.40857
t1000_n854	CCGATTAACATCAGAGTAATTCCTGATGTTAATCGG	0.168644	3.15634	1.68025	0.394468	0.569407
t1000_n2182	CCGATTAACATCAAAATCCCAGTTGATGTTAATCGG	1.46697	4.73901	2.33685	1.9281	1.27149
t1000_n1519	CCGATTAACATCAAAAATTCCCGTGATGTTAATCGG	8.78177	11.7749	7.39811	3.48746	6.07626
t1000_n3024	CCGATTAACATCAGGGTACTACCTGATGTTAATCGG	1.63336	0.290858	-0.26021	0.868248	0.682887
t1000_n2504	CCGATTAACATCAAGGTATTTCCTGATGTTAATCGG	1.66423	5.28932	1.70593	1.04258	0.359901
t1000_n2694	CCGATTAACATCAAAAAACACCCTGATGTTAATCGG	4.17797	2.49284	1.28796	2.65859	2.93348
t1000_n1781	CCGATTAACATCAGGAAATTGGATGATGTTAATCGG	0.397073	1.17297	1.0038	0.0639042	0.210381
t1000_n1005	CCGATTAACATCAGATTTCCCACTGATGTTAATCGG	3.7381	5.02227	3.88816	2.44116	3.14726
t1000_n1058	CCGATTAACATCAGGCAAGTCCCTGATGTTAATCGG	3.87066	3.60529	0.405573	1.98615	-0.246304
t1000_n972	CCGATTAACATCAGAAAATTTCATGATGTTAATCGG	-0.239152	3.68545	1.98814	1.02622	-0.278365
t1000_n3203	CCGATTAACATCACTCTTTTCCCTGATGTTAATCGG	3.08762	1.79938	nan	2.64952	2.99006
t1000_n1994	CCGATTAACATCACTTTTTTCCCTGATGTTAATCGG	4.90374	2.0858	nan	3.17072	6.07567
t1000_n1709	CCGATTAACATCAGGGATTTCCATGATGTTAATCGG	3.80117	11.4229	6.36005	2.44344	1.29354
t1000_n336	CCGATTAACATCAGAAATGTCCCTGATGTTAATCGG	4.84595	2.279	1.14576	2.86071	1.29446
t1000_n945	CCGATTAACATCAAAGGAATCCCTGATGTTAATCGG	2.13878	3.03945	0.427535	1.25473	1.06019
t1000_n588	CCGATTAACATCAGGAGACTCCCTGATGTTAATCGG	2.34729	4.03099	2.20119	1.1694	1.36622
t1000_n2609	CCGATTAACATCACGGTTTTCCCTGATGTTAATCGG	5.01826	5.47464	3.06881	3.25361	4.63238
t1000_n3108	CCGATTAACATCAGGAAAGGCCCTGATGTTAATCGG	2.62403	4.39944	1.65744	1.33532	-0.992616
t1000_n1989	CCGATTAACATCACCTCTTTCCCTGATGTTAATCGG	2.64172	1.251	nan	1.8134	3.61459
t1000_n1795	CCGATTAACATCACGAACTTTCCTGATGTTAATCGG	-0.668666	5.05898	1.7224	-0.320269	-0.215001
t1000_n2961	CCGATTAACATCAACATGGAAAATGATGTTAATCGG	-0.247808	0.931962	0.844856	1.00086	0.333634
t1000_n1267	CCGATTAACATCAGGAAAGGCCATGATGTTAATCGG	-0.230002	4.79978	2.03788	-0.641971	-1.04093
t1000_n1612	CCGATTAACATCAAAACACTCCCTGATGTTAATCGG	3.30462	1.19385	0.665765	1.65711	2.06209
t1000_n2192	CCGATTAACATCAGGAAATTACATGATGTTAATCGG	0.331495	8.88702	5.53395	0.701395	0.0412308
t1000_n1742	CCGATTAACATCAGCGAATTTCCTGATGTTAATCGG	-0.480205	6.15153	3.31741	1.23335	-0.436533
t1000_n862	CCGATTAACATCACGGCAATCCCTGATGTTAATCGG	1.20759	3.71598	0.490747	-0.282412	0.659685
t1000_n3256	CCGATTAACATCAGGGAATTATATGATGTTAATCGG	6.67543	2.99936	2.43522	3.25536	4.15788
t1000_n2700	CCGATTAACATCAGATAATTCCCTGATGTTAATCGG	7.5834	4.39152	nan	4.45881	4.01286
t1000_n2330	CCGATTAACATCACCAAATTCCCTGATGTTAATCGG	4.67414	4.72326	2.76497	3.23753	3.81749
t1000_n1447	CCGATTAACATCAGGAAATCCCATGATGTTAATCGG	3.68083	12.6937	6.68475	2.07938	1.17096
t1000_n164	CCGATTAACATCAAGGGAGTCCCTGATGTTAATCGG	4.58735	2.8129	1.34848	2.4267	1.18064
t1000_n1209	CCGATTAACATCAAGAAAATTCCTGATGTTAATCGG	0.455913	7.53807	3.54125	0.889738	0.0867718
t1000_n659	CCGATTAACATCAATGGAATTCCTGATGTTAATCGG	0.508539	9.2452	6.13012	1.10867	0.357809
t1000_n1702	CCGATTAACATCAGGGCACTCCATGATGTTAATCGG	-0.521306	4.07021	0.201581	-0.962456	-0.00902805
t1000_n262	CCGATTAACATCAATGGATTTCCTGATGTTAATCGG	-0.542018	2.82784	0.645778	1.12847	-0.0464193
t1000_n674	CCGATTAACATCAGGGAATTCTATGATGTTAATCGG	6.5248	6.53213	4.96279	2.85764	3.81429
t1000_n1017	CCGATTAACATCACAGAGTTTCCTGATGTTAATCGG	-0.798329	3.18433	1.1707	-0.222643	-0.121159
t1000_n2765	CCGATTAACATCAAAATTTGCCCTGATGTTAATCGG	0.695279	3.21487	1.50522	0.825363	1.17674
t1000_n1204	CCGATTAACATCACAAAAATTCCTGATGTTAATCGG	0.540011	9.81454	4.48033	0.210607	0.620761
t1000_n1647	CCGATTAACATCAAAAATTCCCTTGATGTTAATCGG	9.27915	11.2228	6.35073	4.58887	4.19338
t1000_n1292	CCGATTAACATCAGGGAGTTTTATGATGTTAATCGG	7.3542	3.29095	2.11415	3.23291	2.71886
t1000_n1483	CCGATTAACATCAAATTTTCCGGTGATGTTAATCGG	0.84091	6.14592	3.86229	0.993939	0.761296
t1000_n2883	CCGATTAACATCAGAAATTCCGCTGATGTTAATCGG	0.372838	9.06795	6.32213	0.593952	-0.466941
t1000_n1242	CCGATTAACATCAGAGGAATTCCTGATGTTAATCGG	0.906893	8.17547	6.40886	1.19613	0.180317
t1000_n1396	CCGATTAACATCAGGGAAAACACTGATGTTAATCGG	4.89022	6.07309	3.47904	3.92765	4.17523
t1000_n1926	CCGATTAACATCAGAAAATTACCTGATGTTAATCGG	3.89212	3.53979	1.90697	2.70334	0.322971
t1000_n2867	CCGATTAACATCAAGGGTTTCCCTGATGTTAATCGG	4.7912	6.1893	1.96154	2.63638	3.82238
t1000_n1299	CCGATTAACATCAGGGCGTTCCATGATGTTAATCGG	0.00425948	2.78859	0.397674	0.452428	-1.1848
t1000_n314	CCGATTAACATCAGGTAATCCCATGATGTTAATCGG	1.5984	4.06618	1.01803	1.10818	0.664891
t1000_n2829	CCGATTAACATCAGGGATGCCCATGATGTTAATCGG	0.793314	4.11972	0.226109	-0.775375	0.357606
t1000_n283	CCGATTAACATCAGGCCTTTCCCTGATGTTAATCGG	4.71635	5.78296	3.25261	2.77531	1.36205
t1000_n250	CCGATTAACATCAGGAAAATCACTGATGTTAATCGG	-0.688927	3.37646	1.1818	0.818654	0.253367
t1000_n1734	CCGATTAACATCAGGGTGTTTTATGATGTTAATCGG	2.66754	1.06499	0.884183	2.29453	1.54926
t1000_n3233	CCGATTAACATCAGGGAAAACCATGATGTTAATCGG	5.14959	6.27683	2.32308	3.73154	4.31408
t1000_n1938	CCGATTAACATCAGTAATTTACATGATGTTAATCGG	0.0802007	3.48587	2.29369	0.517898	0.117058
t1000_n2026	CCGATTAACATCACGGCGTTTCCTGATGTTAATCGG	-0.233078	3.84757	0.933244	-0.418983	-0.51227
t1000_n2908	CCGATTAACATCACGAAAGTCCCTGATGTTAATCGG	6.76702	2.77359	1.71584	3.20297	0.217463
t1000_n601	CCGATTAACATCAGGGATTCCCATGATGTTAATCGG	4.61135	10.9726	5.54655	2.6934	2.90831
t1000_n652	CCGATTAACATCACCCGGGTAAATGATGTTAATCGG	0.216089	0.250684	0.626081	0.516891	2.40737
t1000_n2927	CCGATTAACATCAAAAATTTCCCTGATGTTAATCGG	8.91619	8.1421	6.75878	4.03359	5.473
t1000_n956	CCGATTAACATCAGGAAATTTACTGATGTTAATCGG	-0.140656	7.13436	nan	1.31943	0.221879
t1000_n2072	CCGATTAACATCAGATATTACCCTGATGTTAATCGG	3.47676	0.460807	0.192036	1.22645	2.74968
t1000_n510	CCGATTAACATCAGGGAAAGCCCTGATGTTAATCGG	8.76194	9.97578	5.4692	4.03643	1.83906
t1000_n2864	CCGATTAACATCAACGGAAATCCTGATGTTAATCGG	0.315763	4.95483	1.53465	0.798438	0.437058
t1000_n459	CCGATTAACATCAGGCAATGCCCTGATGTTAATCGG	0.556015	1.94816	0.326762	-0.470999	-0.734453
t1000_n2358	CCGATTAACATCAGGGATAACCCTGATGTTAATCGG	3.76926	3.2509	0.993106	2.01235	1.81943
t1000_n441	CCGATTAACATCAGGGAATCTACTGATGTTAATCGG	3.43768	4.40677	2.38799	2.44783	1.94479
t1000_n841	CCGATTAACATCAGGAATATTCCTGATGTTAATCGG	1.21752	6.14406	4.08205	0.937336	-0.478179
t1000_n2229	CCGATTAACATCAGGGTTTTTTATGATGTTAATCGG	5.0646	5.74683	2.05172	3.15164	1.35901
t1000_n2494	CCGATTAACATCAAGAAGTTCCCTGATGTTAATCGG	3.73023	nan	nan	1.94166	2.4245
t1000_n2495	CCGATTAACATCAAAATTCCGGGTGATGTTAATCGG	0.995646	7.44046	4.0849	0.467544	1.32515
t1000_n2133	CCGATTAACATCACGGCATTCCCTGATGTTAATCGG	2.64086	5.24246	1.99685	0.841007	1.72629
t1000_n1358	CCGATTAACATCAGGAATACTCCTGATGTTAATCGG	-0.010467	0.904387	-0.423293	-0.702304	-0.448644
t1000_n1417	CCGATTAACATCACCCGGGAAAATGATGTTAATCGG	3.27807	4.12484	3.36636	2.23758	5.18219
t1000_n1710	CCGATTAACATCAGGGAAACCACTGATGTTAATCGG	4.47296	5.79611	2.38801	3.26544	3.12181
t1000_n2744	CCGATTAACATCAGGAATCTCCATGATGTTAATCGG	0.300007	10.4645	4.9222	-1.12799	0.487735
t1000_n435	CCGATTAACATCACGAGTTTCCCTGATGTTAATCGG	4.30997	2.84547	2.44252	2.35716	3.62716
t1000_n2598	CCGATTAACATCACGTTAATTCCTGATGTTAATCGG	-0.337318	4.32327	2.86548	0.21843	0.111697
t1000_n2579	CCGATTAACATCATCCGGGAAAATGATGTTAATCGG	3.79167	2.81877	2.23243	2.52213	4.52558
t1000_n3271	CCGATTAACATCAGGAATCGCCATGATGTTAATCGG	-0.23113	5.20151	0.0831236	-1.21428	-0.965438
t1000_n2754	CCGATTAACATCAGGGAATATAATGATGTTAATCGG	3.5896	1.78664	1.08458	1.90725	3.13202
t1000_n866	CCGATTAACATCATAATGGGAAATGATGTTAATCGG	2.82514	1.81196	2.26316	1.29746	1.92935
t1000_n949	CCGATTAACATCAGGGAATTGTATGATGTTAATCGG	4.78329	1.64316	1.85011	2.15578	3.10033
t1000_n2581	CCGATTAACATCAGGGAAAAAACTGATGTTAATCGG	4.44968	4.59971	nan	4.36259	5.16964
t1000_n529	CCGATTAACATCAGGAAATTGCCTGATGTTAATCGG	1.04597	3.42301	1.12398	0.311342	-0.110201
t1000_n503	CCGATTAACATCAGGAAAATTCATGATGTTAATCGG	-0.0929652	3.86444	1.14955	0.175398	-0.409246
t1000_n606	CCGATTAACATCAAGGAGTTTCCTGATGTTAATCGG	-0.137906	10.659	4.81278	-1.57844	0.0583353
t1000_n2120	CCGATTAACATCAGAAATACCCATGATGTTAATCGG	5.31926	4.68143	2.85177	2.17461	1.73865
t1000_n2269	CCGATTAACATCAAGAGAATTCCTGATGTTAATCGG	-0.164314	3.72637	1.56692	-0.011249	-0.610127
t1000_n2065	CCGATTAACATCAACGGAATTCCTGATGTTAATCGG	0.481809	9.34573	nan	1.39172	0.208376
t1000_n18	CCGATTAACATCAAACTTTTCCCTGATGTTAATCGG	5.66305	3.0839	2.60856	3.75161	4.77822
t1000_n3138	CCGATTAACATCAGGGAAACATATGATGTTAATCGG	3.74341	1.65304	1.1545	2.55557	5.26561
t1000_n3296	CCGATTAACATCAGGGAAATCAATGATGTTAATCGG	3.60409	2.30697	1.10782	2.31541	3.49191
t1000_n2450	CCGATTAACATCAGAAAAGTCCCTGATGTTAATCGG	10.0956	4.41931	2.97673	4.205	1.27944
t1000_n2561	CCGATTAACATCAGGGAAAATCATGATGTTAATCGG	5.71751	4.12313	2.50089	3.10147	4.62249
t1000_n438	CCGATTAACATCATGCGGGAAAATGATGTTAATCGG	3.70718	4.38464	3.4438	2.72956	4.46595
t1000_n316	CCGATTAACATCAGGGAATGTACTGATGTTAATCGG	3.27793	6.89758	4.55553	2.17445	2.2869
t1000_n1581	CCGATTAACATCAGCACGGGAAATGATGTTAATCGG	2.97937	1.33782	nan	2.16911	2.59341
t1000_n1983	CCGATTAACATCAAGTACTTTCCTGATGTTAATCGG	0.245718	7.57693	4.71493	0.54693	-0.199256
t1000_n1717	CCGATTAACATCAGGAATTCTACTGATGTTAATCGG	-0.665683	3.61637	1.38845	-0.119231	-0.464224
t1000_n1035	CCGATTAACATCACTACTTTCCCTGATGTTAATCGG	3.88997	2.42305	nan	2.98347	3.40884
t1000_n1047	CCGATTAACATCAAGTTTTTCCCTGATGTTAATCGG	5.42718	3.26212	2.67485	3.28905	5.29972
t1000_n1536	CCGATTAACATCAGGGACTCCCATGATGTTAATCGG	4.05237	3.49825	0.852521	2.00498	1.07984
t1000_n1854	CCGATTAACATCAGAAATTCCAATGATGTTAATCGG	-0.885747	10.5566	6.52089	0.0463845	0.586503
t1000_n1565	CCGATTAACATCAGCGAATTCCCTGATGTTAATCGG	4.44929	4.82273	3.53534	2.84257	2.14925
t1000_n685	CCGATTAACATCACGTTATTCCCTGATGTTAATCGG	2.96262	4.30165	2.63374	1.97297	2.74034
t1000_n132	CCGATTAACATCAAAAAACCACCTGATGTTAATCGG	5.10411	3.05826	1.55831	3.19133	1.37032
t1000_n2248	CCGATTAACATCAGGGAAAGACCTGATGTTAATCGG	5.27368	4.02385	2.10673	2.24054	1.41184
t1000_n2682	CCGATTAACATCAGGAAAAACCATGATGTTAATCGG	0.0946599	6.97738	2.82939	0.438381	0.124694
t1000_n169	CCGATTAACATCAACGGTGGGAATGATGTTAATCGG	1.46479	2.10223	1.78597	0.479616	2.19344
t1000_n3005	CCGATTAACATCAGAATTTTCCATGATGTTAATCGG	-0.155173	4.9023	2.67915	-0.264323	0.514958
t1000_n1420	CCGATTAACATCAGGGTATTTTATGATGTTAATCGG	8.30629	3.59684	1.65186	3.07372	3.21742
t1000_n1285	CCGATTAACATCAGGACATCCCATGATGTTAATCGG	-0.401557	4.50203	1.16553	0.118194	-0.274843
t1000_n108	CCGATTAACATCAAACATTCCCTTGATGTTAATCGG	4.96429	5.87922	2.83222	2.26924	1.94914
t1000_n1633	CCGATTAACATCAGGGAAGCACCTGATGTTAATCGG	5.46261	2.47119	0.410101	3.51237	0.793087
t1000_n183	CCGATTAACATCACGGTAATTCCTGATGTTAATCGG	2.04853	8.18813	4.94318	1.65162	0.274428
t1000_n813	CCGATTAACATCAAGGGACTTTCTGATGTTAATCGG	9.44314	4.28481	2.27001	3.38392	0.991131
t1000_n2760	CCGATTAACATCAGAACATTCCCTGATGTTAATCGG	4.1427	3.43153	2.07402	2.20602	2.59872
t1000_n2369	CCGATTAACATCAGGGATCTACCTGATGTTAATCGG	2.58357	1.00091	0.131929	1.82214	-0.102601
t1000_n2903	CCGATTAACATCAGTACTTTCCATGATGTTAATCGG	-0.524287	10.5782	6.86875	1.18523	-0.000813781
t1000_n935	CCGATTAACATCAGGTAAGTCCATGATGTTAATCGG	-0.50761	3.04016	0.669453	0.129807	-0.449312
t1000_n2813	CCGATTAACATCAGGAAGTTACCTGATGTTAATCGG	1.28565	2.73526	1.20401	0.830573	0.376443
t1000_n40	CCGATTAACATCAACTTTTTCCCTGATGTTAATCGG	4.78694	2.58695	2.97498	3.23316	5.52086
t1000_n2589	CCGATTAACATCAGGGACAAAAATGATGTTAATCGG	3.14681	1.24601	nan	2.5154	2.39404
t1000_n2331	CCGATTAACATCACGGATTCTCCTGATGTTAATCGG	-0.150149	4.18982	0.608347	0.0431133	-0.744791
t1000_n2992	CCGATTAACATCAAGGCATTCCCTGATGTTAATCGG	2.56262	3.33796	0.544408	0.906011	1.93933
t1000_n1259	CCGATTAACATCAGGAGTTTCCATGATGTTAATCGG	-0.225772	12.784	7.00351	-0.194487	-0.32458
t1000_n123	CCGATTAACATCAAGGGCATCCCTGATGTTAATCGG	0.664356	2.05926	-0.151433	-0.746809	0.108614
t1000_n594	CCGATTAACATCAGTACTTCCCATGATGTTAATCGG	0.974612	6.42542	4.17579	1.08239	1.42221
t1000_n1944	CCGATTAACATCAGGAGTATCCCTGATGTTAATCGG	0.769628	2.53088	0.16524	1.26341	1.00505
t1000_n1630	CCGATTAACATCAGGGAAACAAATGATGTTAATCGG	3.04955	1.79934	nan	2.05966	4.61009
t1000_n478	CCGATTAACATCAATGTGGGAAATGATGTTAATCGG	2.75171	3.98134	2.84784	2.00311	2.85046
t1000_n1869	CCGATTAACATCAGGACTATCCCTGATGTTAATCGG	2.60946	2.69616	0.615781	1.76097	0.5614
t1000_n1529	CCGATTAACATCAAAAACTACCCTGATGTTAATCGG	3.20576	2.87166	1.39508	2.14488	3.12925
t1000_n2238	CCGATTAACATCAGGGCAAAAAATGATGTTAATCGG	0.8871	1.40977	nan	0.724812	1.83538
t1000_n975	CCGATTAACATCAGGGAAATCACTGATGTTAATCGG	4.77555	5.53268	3.50352	3.37557	2.6167
t1000_n2999	CCGATTAACATCACGGGATGTCCTGATGTTAATCGG	0.268949	4.50502	1.16783	-0.31342	0.351062
t1000_n1738	CCGATTAACATCACGTGTTTCCCTGATGTTAATCGG	2.75649	3.56482	2.13003	2.44405	3.00421
t1000_n2586	CCGATTAACATCAGGGACAGCCCTGATGTTAATCGG	4.69361	1.84115	0.705732	2.86754	0.0922705
t1000_n1338	CCGATTAACATCAGGGAAATCCATGATGTTAATCGG	5.42613	8.32621	4.2047	2.96369	3.27679
t1000_n2104	CCGATTAACATCAACGGATTCCCTGATGTTAATCGG	3.57114	1.94916	0.848211	1.80663	2.88683
t1000_n2337	CCGATTAACATCAGGGCATTCCATGATGTTAATCGG	0.863292	9.25534	3.24438	-0.549543	0.592932
t1000_n610	CCGATTAACATCAATTCCCGTACTGATGTTAATCGG	2.91834	1.97081	1.56268	1.74725	2.54995
t1000_n1211	CCGATTAACATCAGGGAATTACATGATGTTAATCGG	5.14922	7.2202	nan	2.974	4.29999
t1000_n2594	CCGATTAACATCACGGAGATCCCTGATGTTAATCGG	0.437005	4.43806	1.14695	0.104313	0.252686
t1000_n460	CCGATTAACATCAAAAATTCACCTGATGTTAATCGG	2.5943	2.65731	0.933282	2.36824	1.2428
t1000_n1547	CCGATTAACATCAGGGAATTGCATGATGTTAATCGG	4.22587	2.20334	1.29113	1.89858	2.60281
t1000_n3016	CCGATTAACATCAAAAAATGCCCTGATGTTAATCGG	3.03048	3.38292	1.77371	1.19986	1.00177
t1000_n1239	CCGATTAACATCAGGGAATATACTGATGTTAATCGG	3.81265	4.05927	2.36567	2.09422	3.18314
t1000_n748	CCGATTAACATCAGAGGATTTCCTGATGTTAATCGG	0.00185643	4.24152	1.23764	0.734079	-0.651674
t1000_n2955	CCGATTAACATCACCACTTTCCCTGATGTTAATCGG	4.06941	1.0679	nan	1.95091	3.93959
t1000_n1768	CCGATTAACATCAAAAATTTTCCTGATGTTAATCGG	0.772481	7.676	5.19475	2.55156	1.70276
t1000_n92	CCGATTAACATCAGGATTTTACCTGATGTTAATCGG	2.0065	3.9158	1.54452	2.4265	-0.256978
t1000_n728	CCGATTAACATCACGGAAAGTCCTGATGTTAATCGG	0.420206	12.7352	7.38854	1.10245	-0.44378
t1000_n1889	CCGATTAACATCAAAAATTCCGCTGATGTTAATCGG	0.279032	10.585	6.60645	1.25435	0.387357
t1000_n157	CCGATTAACATCACCCGTTTCCCTGATGTTAATCGG	3.24014	1.77502	nan	2.49092	3.329
t1000_n1966	CCGATTAACATCACTGGAATTTCTGATGTTAATCGG	-0.329442	10.5309	6.60219	0.167501	0.366862
t1000_n2222	CCGATTAACATCACCAAAATTCCTGATGTTAATCGG	0.436583	7.41954	3.53867	0.475161	0.388743
t1000_n2896	CCGATTAACATCAAAATTCCCTATGATGTTAATCGG	8.04824	8.88255	5.32879	3.84037	3.27309
t1000_n2189	CCGATTAACATCAGGGAATGTTATGATGTTAATCGG	4.37733	2.67013	1.68801	2.24369	2.74694
t1000_n2619	CCGATTAACATCAGAAATTTGCCTGATGTTAATCGG	-0.347565	2.63623	1.68338	0.97531	0.444382
t1000_n1970	CCGATTAACATCACTGGAATTCCTGATGTTAATCGG	0.746568	9.4846	nan	0.689312	0.863089
t1000_n3151	CCGATTAACATCAAAATTCCCTGTGATGTTAATCGG	6.86066	8.1281	5.47212	3.57815	4.1973
t1000_n1205	CCGATTAACATCAGGGAAAGTACTGATGTTAATCGG	6.40494	10.137	7.92234	4.20983	2.92646
t1000_n31	CCGATTAACATCACCCGGAATTCTGATGTTAATCGG	0.00621515	3.87986	2.80765	0.392502	0.645472
t1000_n303	CCGATTAACATCAGAATTCTCCCTGATGTTAATCGG	4.09984	1.54844	0.847493	2.18149	2.57257
t1000_n1660	CCGATTAACATCAGGGCAAGTACTGATGTTAATCGG	0.21617	2.88083	1.0252	-0.00506336	-0.135712
t1000_n1807	CCGATTAACATCAGGAACGTCCCTGATGTTAATCGG	3.14013	2.68285	1.29021	2.11175	-0.166658
t1000_n1365	CCGATTAACATCAGGGAATTCCATGATGTTAATCGG	6.55346	15.7736	9.85324	3.71732	3.71144
t1000_n3206	CCGATTAACATCAAGGTAATTCCTGATGTTAATCGG	2.08846	6.54948	3.42554	2.02818	0.331729
t1000_n2310	CCGATTAACATCAAAAATTCCGGTGATGTTAATCGG	0.579247	12.4132	6.93089	1.27177	-0.207423
t1000_n806	CCGATTAACATCAGGAAACACCATGATGTTAATCGG	0.185388	3.53297	1.03101	0.874181	0.0331145
t1000_n3259	CCGATTAACATCAGGAAAAGCCCTGATGTTAATCGG	1.89305	5.67971	3.66193	1.69188	-0.497757
t1000_n3252	CCGATTAACATCAAGTGAATTCCTGATGTTAATCGG	0.144847	5.64805	3.46933	0.456072	0.343652
t1000_n3197	CCGATTAACATCACAAACTTCCCTGATGTTAATCGG	4.26057	4.53945	2.52881	2.36794	2.51372
t1000_n1799	CCGATTAACATCAACCAATTCCCTGATGTTAATCGG	3.94463	1.27415	1.11823	1.65477	1.82544
t1000_n1692	CCGATTAACATCAGGGAAATGTATGATGTTAATCGG	4.8109	1.86147	2.11973	2.75642	3.29697
t1000_n2553	CCGATTAACATCAAAAAATCACCTGATGTTAATCGG	4.36798	1.19896	0.639876	3.1596	0.9996
t1000_n1163	CCGATTAACATCAGGAAACACCCTGATGTTAATCGG	2.78735	4.28228	1.40555	1.83831	1.09953
t1000_n3140	CCGATTAACATCAGGAAGTCCCATGATGTTAATCGG	5.31519	7.4941	2.72027	1.75774	0.512898
t1000_n1955	CCGATTAACATCAAGGAAATACCTGATGTTAATCGG	0.957167	5.7654	2.05672	1.66375	0.431088
t1000_n1216	CCGATTAACATCAAAATTCCATGTGATGTTAATCGG	-0.200873	7.5323	3.19287	-0.480347	-0.695653
t1000_n3113	CCGATTAACATCAGGAAAAGTACTGATGTTAATCGG	-0.258753	3.95435	3.16281	1.08834	0.334006
t1000_n712	CCGATTAACATCACATGTGGGAATGATGTTAATCGG	1.34388	2.22741	1.2879	0.457332	2.61796
t1000_n832	CCGATTAACATCAACAAAATCCCTGATGTTAATCGG	3.63527	3.4181	1.00614	2.18479	1.8937
t1000_n2409	CCGATTAACATCAGGGAATGCCATGATGTTAATCGG	2.76479	4.8363	1.69648	1.20357	1.4341
t1000_n753	CCGATTAACATCAGAAATGCCCATGATGTTAATCGG	0.948234	4.52073	2.62139	-0.0479763	0.871357
t1000_n2058	CCGATTAACATCACGGCAACTCCTGATGTTAATCGG	-0.741497	5.50351	0.85487	0.223715	-0.326979
t1000_n1200	CCGATTAACATCAGGGAAAGAACTGATGTTAATCGG	3.99382	3.46836	nan	2.9233	2.55227
t1000_n699	CCGATTAACATCAGGAAAATTACTGATGTTAATCGG	-0.116459	3.90138	2.8252	0.65581	0.349807
t1000_n411	CCGATTAACATCACGGTTATTCCTGATGTTAATCGG	1.51681	4.59368	1.09021	0.958085	0.26391
t1000_n1021	CCGATTAACATCAGAAGTTTCCCTGATGTTAATCGG	5.90508	4.06426	2.4365	3.51274	5.14261
t1000_n2695	CCGATTAACATCAAATTCCCAGTTGATGTTAATCGG	3.73679	5.34426	3.56529	2.02619	2.96692
t1000_n1591	CCGATTAACATCAATGAATTTCCTGATGTTAATCGG	-0.326219	5.24942	2.4683	-0.610986	0.703498
t1000_n1476	CCGATTAACATCACAGGATTTCCTGATGTTAATCGG	-0.213214	4.53616	0.784196	-0.360476	0.15853
t1000_n3289	CCGATTAACATCAATATTTCCCATGATGTTAATCGG	3.85143	4.96818	3.32962	2.43497	5.10122
t1000_n928	CCGATTAACATCAGGAAAATTCCTGATGTTAATCGG	0.890072	9.28769	5.13908	0.92323	-0.863782
t1000_n585	CCGATTAACATCACTAAAATTCCTGATGTTAATCGG	0.280177	5.20173	2.72337	0.532442	0.642494
t1000_n2679	CCGATTAACATCAGGAAACTACATGATGTTAATCGG	-0.843837	6.99939	3.22518	0.0177303	0.383843
t1000_n191	CCGATTAACATCAACGTATTCCCTGATGTTAATCGG	2.77516	1.56558	0.817816	1.55574	2.85932
t1000_n136	CCGATTAACATCAGGTATTCCCATGATGTTAATCGG	2.67468	5.85433	2.46439	1.59685	2.13659
t1000_n1520	CCGATTAACATCACAAAAATCCCTGATGTTAATCGG	6.10553	5.90323	2.81499	3.17211	2.5914
t1000_n1343	CCGATTAACATCAAGGAATTCCATGATGTTAATCGG	-0.0831048	8.68064	5.66308	0.905799	0.124671
t1000_n903	CCGATTAACATCACGGAACTCCCTGATGTTAATCGG	3.34145	4.95516	1.49842	0.845212	1.41572
t1000_n2276	CCGATTAACATCAAATTCCCGGGTGATGTTAATCGG	3.90364	4.71276	2.99626	1.96068	4.43222
t1000_n2825	CCGATTAACATCAGGCAATCCCATGATGTTAATCGG	-0.214129	4.06552	0.374281	-0.178622	0.18252
t1000_n2848	CCGATTAACATCAGGACGTTCCATGATGTTAATCGG	-0.0880794	2.74332	0.914602	0.314888	-1.41848
t1000_n1773	CCGATTAACATCATAAATTCCCATGATGTTAATCGG	5.11886	6.65586	4.1933	2.45455	3.31838
t1000_n243	CCGATTAACATCAATGGGTTTCCTGATGTTAATCGG	0.257064	2.16499	0.429466	0.900956	0.767698
t1000_n4	CCGATTAACATCACCCGGGAAACTGATGTTAATCGG	2.39182	3.09982	1.79319	1.92827	4.77625
t1000_n2356	CCGATTAACATCAGGAAAATCTATGATGTTAATCGG	-0.259556	3.06662	0.796334	1.11788	0.683698
t1000_n976	CCGATTAACATCAAGGGTGGGAATGATGTTAATCGG	1.84285	3.13605	nan	1.53394	2.88183
t1000_n2304	CCGATTAACATCAGGAACTCCCATGATGTTAATCGG	2.5341	6.02913	1.91895	0.438802	1.07525
t1000_n2334	CCGATTAACATCAAAAATTTCCTTGATGTTAATCGG	0.605714	7.39117	4.59604	1.38303	0.740854
t1000_n3070	CCGATTAACATCACGAGAATTCCTGATGTTAATCGG	0.207529	3.7174	1.73573	1.18781	0.365586
t1000_n1471	CCGATTAACATCAGGAACTTCCATGATGTTAATCGG	-0.409207	11.5209	7.202	-1.12177	-0.506957
t1000_n1637	CCGATTAACATCAAAAACTTCCCTGATGTTAATCGG	5.83671	5.62939	3.2204	2.83327	3.88949
t1000_n2605	CCGATTAACATCACGGAATTGCCTGATGTTAATCGG	-0.77731	9.15462	3.97728	-0.509764	-0.40139
t1000_n3248	CCGATTAACATCAAAAAATTCCTTGATGTTAATCGG	0.931749	8.25519	4.33445	0.921165	0.0335652
t1000_n3071	CCGATTAACATCAAGGGACTTCCTGATGTTAATCGG	7.08899	4.23077	0.923548	2.85059	1.07114
t1000_n2418	CCGATTAACATCAAGGAGATTCCTGATGTTAATCGG	-0.226497	7.49175	2.74851	-0.336747	-0.118098
t1000_n2974	CCGATTAACATCATTCCGGAAAATGATGTTAATCGG	0.693939	2.83436	2.12455	0.725183	-0.832098
t1000_n2136	CCGATTAACATCACGGGAAGCCCTGATGTTAATCGG	1.91276	4.49416	1.40644	-0.337595	0.82035
t1000_n472	CCGATTAACATCAGGACTTCCCATGATGTTAATCGG	2.46015	8.85869	4.31502	1.25833	1.81865
t1000_n3223	CCGATTAACATCAGGGAATTCCCTGATGTTAATCGG	12.7383	17.6469	12.2346	7.85761	7.25254
t1000_n2225	CCGATTAACATCAATTTTTGCCCTGATGTTAATCGG	-0.108679	1.82693	1.44529	0.329261	1.71949
t1000_n1194	CCGATTAACATCACGGACTGCCCTGATGTTAATCGG	0.0716157	4.15813	1.12549	-0.435205	-0.583571
t1000_n393	CCGATTAACATCATTGGGAAAAATGATGTTAATCGG	2.44351	4.94176	3.63798	2.55295	3.74647
t1000_n705	CCGATTAACATCAGGGAGATCCCTGATGTTAATCGG	8.14434	4.39405	1.16417	3.27079	1.54181
t1000_n519	CCGATTAACATCAAATTCCCAGCTGATGTTAATCGG	3.59734	5.37297	3.10791	1.90527	3.2841
t1000_n637	CCGATTAACATCAAGAAATTCCGTGATGTTAATCGG	0.745547	9.27223	5.93489	0.851237	0.627287
t1000_n3154	CCGATTAACATCAGGAATTGCCCTGATGTTAATCGG	2.19871	9.03429	4.72079	1.00351	0.510037
t1000_n2501	CCGATTAACATCAGGAGAGTCCCTGATGTTAATCGG	5.29327	4.23622	1.43073	2.51558	0.295267
t1000_n3050	CCGATTAACATCAAAAAACTCCCTGATGTTAATCGG	8.21536	5.60077	3.31239	3.51933	3.37572
t1000_n2704	CCGATTAACATCAAAATTTTCCCTGATGTTAATCGG	8.54389	6.79801	5.84818	4.06958	6.32055
t1000_n1124	CCGATTAACATCAGGGAACTACATGATGTTAATCGG	1.09657	3.79238	1.39103	0.565786	1.61666
t1000_n828	CCGATTAACATCAGGGAAAATAATGATGTTAATCGG	6.84412	2.82421	2.63592	2.71068	5.51715
t1000_n809	CCGATTAACATCACTTCGGGAAATGATGTTAATCGG	2.8049	2.54638	1.15678	1.58466	2.8871
t1000_n468	CCGATTAACATCAAATATTTCCCTGATGTTAATCGG	6.57203	3.28347	2.97142	3.05879	5.89324
t1000_n395	CCGATTAACATCAGGAATATCCCTGATGTTAATCGG	3.66271	8.20664	4.28387	1.92615	1.53773
t1000_n1487	CCGATTAACATCAGGAATATACCTGATGTTAATCGG	1.4735	3.01919	1.04022	0.931076	-0.250456
t1000_n1790	CCGATTAACATCAGATGGGAAAATGATGTTAATCGG	4.23739	4.62774	nan	2.35492	2.47233
t1000_n1295	CCGATTAACATCACAGAAATCCCTGATGTTAATCGG	3.87592	4.09936	1.27204	2.82972	1.43053
t1000_n1990	CCGATTAACATCAGGCTTTCCCATGATGTTAATCGG	2.93732	4.97786	2.36645	1.25923	2.07361
t1000_n219	CCGATTAACATCACAAATTTTCCTGATGTTAATCGG	0.173661	5.81839	3.2083	1.46169	1.20168
t1000_n1705	CCGATTAACATCATATTGGGAAATGATGTTAATCGG	2.25769	3.16783	2.09963	1.08727	2.02564
t1000_n620	CCGATTAACATCAAAAATCCCAATGATGTTAATCGG	3.40401	8.45471	4.63562	2.44404	1.5825
t1000_n2159	CCGATTAACATCAAGGAAAGCCCTGATGTTAATCGG	0.736899	6.62018	2.04895	-0.730694	-0.195038
t1000_n414	CCGATTAACATCAGAAATCCCGCTGATGTTAATCGG	2.85217	5.80254	3.44355	1.99759	1.56647
t1000_n1013	CCGATTAACATCAGGGAAATAAATGATGTTAATCGG	4.43837	1.86537	1.48843	2.27384	4.38231
t1000_n2091	CCGATTAACATCAGGGAATACCATGATGTTAATCGG	2.91662	4.23374	1.37249	1.67362	2.08057
t1000_n1255	CCGATTAACATCAAAGGATTTCCTGATGTTAATCGG	0.115493	2.98724	0.349275	-0.307871	-0.133351
t1000_n347	CCGATTAACATCAAGGAACTTCCTGATGTTAATCGG	-0.462746	nan	nan	0.0284746	0.0178085
t1000_n1113	CCGATTAACATCAAAAATTTCCATGATGTTAATCGG	0.0390925	9.15194	5.76236	1.11635	-0.203681
t1000_n1403	CCGATTAACATCAGGGATTTTACTGATGTTAATCGG	3.99414	4.74985	2.99286	3.52344	2.36267
t1000_n2981	CCGATTAACATCAGGAAATCACATGATGTTAATCGG	0.214201	6.65804	2.64306	0.00447958	0.266031
t1000_n881	CCGATTAACATCACTGGGAATTCTGATGTTAATCGG	3.48669	9.25351	6.607	2.00766	3.79195
t1000_n1375	CCGATTAACATCAGGGAAGGACCTGATGTTAATCGG	2.2762	0.848754	0.810458	1.3753	0.763232
t1000_n842	CCGATTAACATCAATTTCCCATATGATGTTAATCGG	3.29904	2.80491	2.35717	2.04435	2.34462
t1000_n1455	CCGATTAACATCACGGGCTTTCCTGATGTTAATCGG	0.528843	9.24892	5.22721	0.25943	0.36472
t1000_n3048	CCGATTAACATCAAAAATCCACCTGATGTTAATCGG	2.64893	3.8033	1.50109	1.99281	1.26264
t1000_n173	CCGATTAACATCAGGAAATTTGATGATGTTAATCGG	0.64153	5.97003	2.96127	0.0876524	-0.108394
t1000_n1681	CCGATTAACATCACGCAAATTCCTGATGTTAATCGG	0.0485435	2.22268	1.51191	0.646501	0.537425
t1000_n426	CCGATTAACATCAGGAATTTCAATGATGTTAATCGG	-0.126204	5.77507	2.54161	0.0359748	0.108637
t1000_n622	CCGATTAACATCAATTCCCAAGGTGATGTTAATCGG	1.90495	2.69878	0.568027	0.495628	2.02038
t1000_n968	CCGATTAACATCACGAATTTTCCTGATGTTAATCGG	0.24545	4.37904	1.8643	0.269986	0.939986
t1000_n2768	CCGATTAACATCAGCGGGAATCCTGATGTTAATCGG	3.26123	4.16634	1.69031	1.58492	2.24623
t1000_n166	CCGATTAACATCAATATTTACCCTGATGTTAATCGG	3.07768	0.712098	0.726512	1.7634	3.33321
t1000_n602	CCGATTAACATCACCGGAATTTCTGATGTTAATCGG	0.370961	9.99896	6.5978	0.853785	0.795615
t1000_n1666	CCGATTAACATCAAAGCTTTCCCTGATGTTAATCGG	4.28271	1.6262	0.812546	2.58612	3.59353
t1000_n3288	CCGATTAACATCAGGAAGGTCCCTGATGTTAATCGG	2.97201	2.04194	0.169966	1.97704	0.0240616
t1000_n1318	CCGATTAACATCACTGAAATTCCTGATGTTAATCGG	0.461536	6.45955	3.16935	0.364229	0.104415
t1000_n256	CCGATTAACATCAGGGAGTTACCTGATGTTAATCGG	5.21889	2.68086	0.453245	2.28636	2.38206
t1000_n2900	CCGATTAACATCAAGGTGGGAATTGATGTTAATCGG	3.213	2.80861	2.29733	1.72898	2.51799
t1000_n2326	CCGATTAACATCACGGAAATTCCTGATGTTAATCGG	0.462337	17.0288	12.4372	1.03938	0.686277
t1000_n53	CCGATTAACATCAAGCGTTTCCCTGATGTTAATCGG	3.59857	0.794796	1.08973	2.03115	2.62087
t1000_n914	CCGATTAACATCAGGACAGTCCATGATGTTAATCGG	0.331098	5.34335	3.43468	0.948664	-0.890064
t1000_n2523	CCGATTAACATCAGGAGTTCCCATGATGTTAATCGG	2.14027	9.19416	3.33852	0.214841	1.67834
t1000_n2466	CCGATTAACATCAAGGAATTCCCTGATGTTAATCGG	7.6954	14.0044	nan	4.30345	4.21664
t1000_n473	CCGATTAACATCAATATTTTCCCTGATGTTAATCGG	6.75204	3.63309	2.73762	3.29687	6.00585
t1000_n2357	CCGATTAACATCAACAAAATTCCTGATGTTAATCGG	0.250912	6.6306	2.86599	0.28423	0.862388
t1000_n988	CCGATTAACATCACGGGAAATTCTGATGTTAATCGG	6.52254	12.2867	8.5782	3.64221	5.06039
t1000_n1175	CCGATTAACATCAAAATTTCCCATGATGTTAATCGG	6.36065	11.3733	7.36754	3.14654	5.19624
t1000_n2354	CCGATTAACATCAAAGAAATTCCTGATGTTAATCGG	0.624213	7.86334	4.32917	0.0263251	0.184089
t1000_n6	CCGATTAACATCAAAAACTCCCATGATGTTAATCGG	5.14808	9.00594	4.69786	1.9328	2.57602
t1000_n451	CCGATTAACATCAAGATTTTCCATGATGTTAATCGG	0.111444	4.04997	1.5028	0.0950846	-0.120544
t1000_n2280	CCGATTAACATCACGGTGTTTCCTGATGTTAATCGG	1.21925	3.7499	0.950945	1.56916	-0.101438
t1000_n507	CCGATTAACATCAAAAACTTTCCTGATGTTAATCGG	0.778509	6.90219	2.82513	0.0366039	0.5729
t1000_n2976	CCGATTAACATCAGGGAACTACCTGATGTTAATCGG	4.66831	3.32795	1.06726	2.5541	1.22575
t1000_n1894	CCGATTAACATCAAAAATCCCAGTGATGTTAATCGG	3.35079	8.1201	5.0888	2.17448	2.43889
t1000_n2111	CCGATTAACATCAAGGACATTCCTGATGTTAATCGG	-0.183966	7.35638	3.38207	0.247732	-0.340758
t1000_n2119	CCGATTAACATCAAAAAATCCCGTGATGTTAATCGG	6.21832	8.54581	5.27003	3.6785	2.98872
t1000_n324	CCGATTAACATCAAACAGGGAAATGATGTTAATCGG	4.68754	1.81131	nan	2.48764	2.46736
t1000_n1296	CCGATTAACATCAATGGGAAAATTGATGTTAATCGG	4.28207	5.72819	4.3159	2.46651	3.46265
t1000_n2493	CCGATTAACATCAAGGATATTCCTGATGTTAATCGG	-0.018228	6.15508	1.87517	0.0448679	-0.139405
t1000_n2646	CCGATTAACATCAAGAAATTACCTGATGTTAATCGG	2.73752	2.4159	1.46671	2.12074	0.765055
t1000_n2905	CCGATTAACATCAGGAAACAACCTGATGTTAATCGG	0.782727	1.48271	0.139112	0.591307	-0.238861
t1000_n2786	CCGATTAACATCAAAATCTTCCCTGATGTTAATCGG	5.93584	2.734	1.40949	1.96664	4.1552
t1000_n2277	CCGATTAACATCAGGGAAAAACATGATGTTAATCGG	5.02834	4.4852	3.33317	2.9455	5.5137
t1000_n409	CCGATTAACATCAAGGGAAACCCTGATGTTAATCGG	5.30267	6.03282	2.11884	2.9618	2.82295
t1000_n2434	CCGATTAACATCAAAATTTCCAATGATGTTAATCGG	-0.264844	10.3489	5.32724	0.440911	-0.26371
t1000_n1556	CCGATTAACATCAGGCGTTTCCCTGATGTTAATCGG	3.27296	4.03441	1.93177	2.62544	1.83409
t1000_n2191	CCGATTAACATCAAATTTTCCACTGATGTTAATCGG	0.223653	5.50206	3.59986	0.369426	0.462259
t1000_n1911	CCGATTAACATCAGGGAGTCCCATGATGTTAATCGG	3.32593	4.00949	2.13067	1.70487	1.13405
t1000_n1333	CCGATTAACATCAGGGAAGAACCTGATGTTAATCGG	3.51584	2.71541	0.743233	2.0566	1.4223
t1000_n77	CCGATTAACATCAGCATTTTCCCTGATGTTAATCGG	4.61273	2.88435	2.55877	3.15184	3.9605
t1000_n2210	CCGATTAACATCAATGGATTTTCTGATGTTAATCGG	-0.760744	4.78215	1.91985	-0.0983018	-0.0539196
t1000_n2406	CCGATTAACATCAAGGGTTTTCCTGATGTTAATCGG	3.38863	8.81267	4.21547	1.64485	0.633409
t1000_n3300	CCGATTAACATCAAAGAGGTTCCTGATGTTAATCGG	0.206582	-0.369419	-0.88736	-1.36987	0.0736707
t1000_n1347	CCGATTAACATCAGACTTTTCCCTGATGTTAATCGG	4.94421	2.54841	2.10047	3.23544	4.27552
t1000_n1022	CCGATTAACATCAGGAAAACCCATGATGTTAATCGG	2.24849	11.6048	6.43609	1.48571	0.414386
t1000_n711	CCGATTAACATCAAGGGCTTTCCTGATGTTAATCGG	0.898381	6.97318	2.70172	0.71067	0.0542691
t1000_n3100	CCGATTAACATCAAGACTTTCCCTGATGTTAATCGG	5.48406	3.90437	2.76454	2.92518	2.9224
t1000_n3027	CCGATTAACATCACGGGATTGCCTGATGTTAATCGG	0.472162	3.73847	0.43242	0.189522	0.861686
t1000_n1755	CCGATTAACATCACTGTTTTCCCTGATGTTAATCGG	4.15259	2.71762	nan	3.2966	4.90075
t1000_n774	CCGATTAACATCAGGCGATTCCCTGATGTTAATCGG	2.99126	5.69724	1.08085	2.04861	1.43522
t1000_n1444	CCGATTAACATCAGGAATTGTCCTGATGTTAATCGG	0.532102	2.50424	0.736342	0.218763	-0.145186
t1000_n3033	CCGATTAACATCAGGGATTTACATGATGTTAATCGG	2.30245	3.89531	1.54627	2.27677	0.832391
t1000_n1619	CCGATTAACATCACGGAATTTCCTGATGTTAATCGG	0.0767835	16.208	11.732	1.65777	0.284099
t1000_n2554	CCGATTAACATCAGGAAATGCCATGATGTTAATCGG	-0.163504	8.32413	3.40975	0.545487	-0.263935
t1000_n1615	CCGATTAACATCACTAGAATTCCTGATGTTAATCGG	-0.106484	2.65891	1.82348	-0.207912	0.407525
t1000_n3114	CCGATTAACATCACAGATTTTCCTGATGTTAATCGG	-0.0122303	3.07315	1.00078	0.198175	0.556194
t1000_n662	CCGATTAACATCAGAGTTTCCCATGATGTTAATCGG	3.42021	7.31048	4.25142	1.67119	3.76281
t1000_n1186	CCGATTAACATCACGGGAGTCCCTGATGTTAATCGG	3.93977	3.58763	1.76639	2.14621	1.57188
t1000_n61	CCGATTAACATCAACGGGAACTCTGATGTTAATCGG	1.64031	2.05206	-0.114024	0.622168	1.77963
t1000_n745	CCGATTAACATCAAAATTCCTACTGATGTTAATCGG	0.159567	6.17139	3.23301	0.480217	0.866169
t1000_n1315	CCGATTAACATCAGGCTATTCCCTGATGTTAATCGG	2.67526	3.62786	0.859076	0.976412	1.5951
t1000_n2335	CCGATTAACATCAGGAGATTCCATGATGTTAATCGG	-0.202466	10.6244	4.33976	-0.842478	-0.400102
t1000_n397	CCGATTAACATCAGGAATCCCTATGATGTTAATCGG	2.14949	3.38544	0.706238	1.54121	0.587359
t1000_n811	CCGATTAACATCAAAGCATTCCCTGATGTTAATCGG	3.03621	1.31251	0.602653	1.30064	2.51662
t1000_n593	CCGATTAACATCACAAAAAACCCTGATGTTAATCGG	4.36879	5.80188	2.75779	2.95832	1.77762
t1000_n253	CCGATTAACATCACCAAATTTCCTGATGTTAATCGG	0.0257367	7.18657	4.38442	0.88041	0.349508
t1000_n670	CCGATTAACATCAGGGAAACTAATGATGTTAATCGG	3.94427	1.49707	0.743818	2.19118	3.68632
t1000_n2779	CCGATTAACATCAGGGACTGCCCTGATGTTAATCGG	4.94857	4.62563	1.54955	2.44253	1.0405
t1000_n2423	CCGATTAACATCAAATTCCCAATTGATGTTAATCGG	3.18546	5.36117	3.02456	1.96646	2.61629
t1000_n3195	CCGATTAACATCAGAAATATCCCTGATGTTAATCGG	2.66907	2.6691	0.898387	2.02246	1.62291
t1000_n2884	CCGATTAACATCAGAAAATACCCTGATGTTAATCGG	8.269	4.18006	2.1308	3.42571	1.92686
t1000_n233	CCGATTAACATCAGGGAGCTCCCTGATGTTAATCGG	3.23922	3.42663	2.35815	1.89746	1.46236
t1000_n2389	CCGATTAACATCAGGGATTTACCTGATGTTAATCGG	5.65166	4.28281	1.95018	4.06963	0.792072
t1000_n193	CCGATTAACATCAAAAAAGTACCTGATGTTAATCGG	7.84351	3.47258	2.60854	3.6163	0.587431
t1000_n319	CCGATTAACATCAGGAATATTTATGATGTTAATCGG	-0.683495	4.97727	1.62688	0.849186	0.110434
t1000_n785	CCGATTAACATCAGGGACCTCCCTGATGTTAATCGG	4.77815	1.81818	0.0952465	2.17995	0.647548
t1000_n1006	CCGATTAACATCAGGGAACGCCCTGATGTTAATCGG	2.74167	4.0373	1.27567	1.01159	1.20885
t1000_n1792	CCGATTAACATCAAAAATTCCACTGATGTTAATCGG	0.543388	11.3481	6.26416	0.873452	0.0477719
t1000_n2870	CCGATTAACATCACTAATTTCCCTGATGTTAATCGG	4.54558	3.18721	2.81687	2.57661	4.57006
t1000_n2005	CCGATTAACATCAAGGAAATTCCTGATGTTAATCGG	0.469729	16.2803	10.0628	1.06924	0.829296
t1000_n2382	CCGATTAACATCAAATTTTCCGTTGATGTTAATCGG	-0.322817	5.72947	3.107	0.31826	0.393427
t1000_n3111	CCGATTAACATCACCCTTTTCCCTGATGTTAATCGG	3.25166	2.69201	nan	2.57031	4.59845
[truncated: 1,789 more rows]
