# Supplementary material for: Comparison of NF-κB from the protists Capsaspora owczarzaki and Acanthoeca spectabilis reveals extensive evolutionary diversification of this transcription factor
Source: Commun Biol. 2021 Dec 16;4:1404. doi: 10.1038/s42003-021-02924-2 (PMC8677719; doi:10.1038/s42003-021-02924-2)
Supplement: Supplementary file 4 — Supplementary Data 2 [file 42003_2021_2924_MOESM4_ESM.xlsx]

## Sheet: Sheet 1
Supplementary Data 2. Sheet 1 is all 1348 genes that are expressed in the same way as NF-κB across the three life stages of Capsaspora.
Sheet 2 lists the 389 annotated genes from the 1348 genes shown in sheet 1, and their corresponding UniProt IDs.
Genes expressing with NF-κB	Protein product	Length	Protein Name
CAOG_02491	XP_004349241.1	459	1-acyl-sn-glycerol-3-phosphate acyltransferase
CAOG_04763	XP_004347514.1	350	2-acylglycerol O-acyltransferase 2-A
CAOG_04187	XP_004348012.1	577	24-dehydrocholesterol reductase
CAOG_05231	XP_004346916.2	372	2OG-Fe(II) oxygenase
CAOG_02841	XP_004348654.2	470	3-oxoacyl-[acyl-carrier-protein] synthase 2, variant 2
CAOG_00541	XP_004365412.1	82	40S ribosomal protein S21
CAOG_00263	XP_004365134.1	56	40S ribosomal protein S29
CAOG_05035	XP_004346720.2	744	5-methyltetrahydrofolate-homocysteine methyltransferase reductase
CAOG_02304	XP_004349054.1	1066	5\\'-AMP-activated protein kinase catalytic subunit alpha-1
CAOG_05898	XP_004345488.1	513	5\\'-AMP-activated protein kinase catalytic subunit alpha-2
CAOG_08769	XP_011270399.1	779	6-phosphofructokinase
CAOG_02333	XP_004349083.2	945	AAA family ATPase
CAOG_05007	XP_004346692.1	1529	ABC transporter
CAOG_05822	XP_004345412.1	758	ABC transporter
CAOG_07365	XP_004343224.1	209	Abca3 protein
CAOG_04125	XP_004347950.1	322	ADP-ribosyl cyclase
CAOG_03774	XP_004363502.1	184	ADP-ribosylation factor-like protein 8B
CAOG_00796	XP_004365667.1	455	alkane-1 monooxygenase
CAOG_02472	XP_004349222.2	520	amidophosphoribosyltransferase
CAOG_07181	XP_004343905.2	845	ankyrin repeat domain-containing protein 13
CAOG_07387	XP_004343246.1	392	aquaporin 10
CAOG_05051	XP_004346736.2	829	archipelago beta form
CAOG_05267	XP_004346952.1	436	ataxin-3
CAOG_01086	XP_004365957.1	985	AtMMH-1
CAOG_00397	XP_004365268.1	221	ATP synthase subunit delta
CAOG_04594	XP_004347341.1	658	ATP-binding cassette
CAOG_00533	XP_004365404.2	1769	ATP-binding cassette sub-family A member 1
CAOG_00237	XP_004365108.2	616	ATP-binding cassette sub-family B member 10
CAOG_03871	XP_004363599.2	734	ATP-binding cassette sub-family B member 7
CAOG_04819	XP_004347570.2	621	ATP-binding cassette sub-family E member 1
CAOG_06637	XP_004344258.2	767	ATP-binding cassette transporter sub-family G member 2c
CAOG_06442	XP_004345191.1	257	ATP-dependent Clp protease proteolytic subunit
CAOG_03162	XP_004364001.2	838	ATP-dependent DNA helicase
CAOG_02749	XP_004349499.2	1149	ATP-dependent protease La
CAOG_07773	XP_004342846.1	986	ATP-dependent protease La
CAOG_00916	XP_004365787.1	352	ATPase
CAOG_05593	XP_004346266.1	861	ATPase
CAOG_04235	XP_004348060.1	1249	ATPase type 13A
CAOG_09828			Atypical/RIO/RIO1 protein kinase, variant 4
CAOG_06184	XP_004345774.2	433	B3GNTL1 protein
CAOG_07333	XP_004343192.2	544	beclin
CAOG_00500	XP_004365371.1	533	betaine aldehyde dehydrogenase
CAOG_00760	XP_004365631.1	338	branched-chain amino acid aminotransferase
CAOG_00481	XP_004365352.2	455	bystin
CAOG_07134	XP_004343858.1	293	C-4 methylsterol oxidase
CAOG_09996			Ca2+ transporting ATPase, plasma membrane
CAOG_04295	XP_004348120.1	256	calcium-dependent cysteine protease
CAOG_01208	XP_004349705.1	992	calcium-translocating P-type ATPase
CAOG_10057			CAMK/CAMKL/BRSK protein kinase
CAOG_09592			CAMK/CAMKL/PASK protein kinase
CAOG_02108	XP_004348858.2	1562	cAMP-dependent protein kinase catalytic subunit
CAOG_07847	XP_004342925.1	249	carbonate dehydratase
CAOG_01084	XP_004365955.2	325	carnitine/acylcarnitine carrier protein
CAOG_00701	XP_004365572.1	355	carrier protein
CAOG_03609	XP_004363337.2	352	carrier protein
CAOG_04242	XP_004348067.1	473	carrier protein
CAOG_02768	XP_004349521.1	308	casein kinase
CAOG_05925	XP_004345515.2	493	cathepsin C
CAOG_04515	XP_004347262.1	324	cathepsin L2
CAOG_07286	XP_004343145.1	313	ccr4-associated factor
CAOG_02644	XP_004349394.1	300	cell motility mediator
CAOG_03528	XP_004348433.1	1194	ceramide kinase
CAOG_02756	XP_004349506.2	548	cereblon
CAOG_08208	XP_004342463.2	583	cholesterol acyltransferase
CAOG_00569	XP_004365440.2	574	cholinesterase
CAOG_02652	XP_004349402.1	365	chorismate mutase/prephenate dehydratase
CAOG_01398	XP_004349918.1	205	chromatin modifying protein 1b
CAOG_07361	XP_004343220.1	213	chromatin modifying protein 1b
CAOG_04220	XP_004348045.2	223	chromatin modifying protein 2a
CAOG_03362	XP_004364201.2	394	CHY zinc finger family protein
CAOG_07281	XP_004343140.2	477	COBW domain-containing protein
CAOG_00712	XP_004365583.1	591	collagen type IV alpha-3-binding protein
CAOG_04276	XP_004348101.2	318	copine-9
CAOG_04972	XP_004346657.1	1180	copper-transporting ATPase
CAOG_01314	XP_004349834.2	480	coproporphyrinogen oxidase
CAOG_06354	XP_004345103.1	471	cre
CAOG_00172	XP_004365043.2	497	crk-like protein
CAOG_01275	XP_004349795.2	837	Cullin 4
CAOG_01396	XP_004349916.2	416	cyclin-box carrying protein isoform
CAOG_04469	XP_004348297.1	450	cystathionine beta-lyase
CAOG_03984	XP_004347809.1	586	cystathionine gamma-synthase
CAOG_06008	XP_004345598.2	488	cysteine desulfurylase
CAOG_06337	XP_004345086.1	805	cytochrome b5 reductase 4
CAOG_05595	XP_004346268.1	547	cytochrome P450
CAOG_05678	XP_004346351.1	484	cytochrome P450
CAOG_04035	XP_004347860.1	314	cytosolic Fe-S cluster assembling factor nbp35
CAOG_05420	XP_004346093.2	588	Dcun1d3 protein
CAOG_04252	XP_004348077.1	793	DDHD domain containing 2
CAOG_06774	XP_004344395.2	598	DEAD box ATP-dependent RNA helicase
CAOG_02709	XP_004349459.2	1324	DEAH helicase isoform 6
CAOG_00393	XP_004365264.1	207	decarboxylase
CAOG_08183	XP_004342784.1	336	delta-aminolevulinic acid dehydratase
CAOG_03778	XP_004363506.1	340	deoxyhypusine synthase
CAOG_04524	XP_004347271.1	634	deoxyribodipyrimidine photo-lyase
CAOG_00128	XP_004364999.2	294	derlin-2 like protein
CAOG_06433	XP_004345182.1	334	DHHC zinc finger domain-containing protein
CAOG_05176	XP_004346861.1	396	diacylglycerol acyltransferase type 2A
CAOG_07051	XP_004343775.2	1542	diacylglycerol kinase 1
CAOG_01121	XP_004365992.2	363	diaphorase
CAOG_08167	XP_004342768.2	411	dihydroderamide delta-4 desaturase
CAOG_05518	XP_004346191.2	395	diphosphomevalonate decarboxylase
CAOG_02451	XP_004349201.1	515	diphthamide biosynthesis protein
CAOG_07910	XP_004342995.2	116	DNA-directed RNA polymerase II polypeptide
CAOG_03769	XP_004363497.1	838	dolichyl-phosphate-mannose-protein mannosyltransferase
CAOG_05442	XP_004346115.2	398	DREV methyltransferase
CAOG_00863	XP_004365734.1	633	dual-specificity tyrosine-(Y)-phosphorylation regulated kinase 1B
CAOG_04903	XP_004347654.1	2072	E1A binding protein p300
CAOG_09787			E3 ubiquitin-protein ligase NEDD4
CAOG_03032	XP_004363871.1	797	efflux ABC transporter
CAOG_08089	XP_004342690.1	1739	ephrin type-A receptor 4a
CAOG_03281	XP_004364120.1	542	eukaryotic peptide chain release factor subunit 1
CAOG_03741	XP_004363469.2	2217	eukaryotic translation initiation factor 2-alpha kinase
CAOG_03792	XP_004363520.2	1048	eukaryotic translation initiation factor 2-alpha kinase 1
CAOG_07494	XP_004343368.1	601	F-box/WD repeat-containing protein pof1
CAOG_04544	XP_004347291.1	360	FAM72A protein
CAOG_05028	XP_004346713.1	418	farnesyl-diphosphate farnesyltransferase 1
CAOG_03987	XP_004347812.1	372	fatty acid elongase
CAOG_01458	XP_004364326.2	268	ferredoxin 1-like protein
CAOG_05797	XP_004345387.1	251	ferredoxin 1-like protein
CAOG_05336	XP_004347021.1	587	ferrous ion membrane transporter DMT1
CAOG_03584	XP_004363312.2	4679	G protein-coupled receptor
CAOG_00499	XP_004365370.1	476	gamma-butyrobetaine dioxygenase
CAOG_05023	XP_004346708.1	259	gamma-butyrobetaine dioxygenase
CAOG_05409	XP_004346082.1	188	general stress protein
CAOG_02947	XP_004363786.1	314	geranylgeranyl pyrophosphate synthetase
CAOG_07422	XP_004343281.1	186	glucosamine-6-phosphate N-acetyltransferase
CAOG_05976	XP_004345566.1	316	glutamate receptor Gr2
CAOG_03218	XP_004364057.2	231	glutaredoxin-3
CAOG_07508	XP_004343382.2	398	glutathione S-transferase
CAOG_02422	XP_004349172.2	589	glycerol-3-phosphate acyltransferase
CAOG_02549	XP_004349299.2	472	glycine hydroxymethyltransferase
CAOG_00165	XP_004365036.2	823	glycosyltransferase-like protein LARGE1
CAOG_01947	XP_004364815.2	685	gphn protein
CAOG_05140	XP_004346825.2	933	growth hormone-regulated TBC protein 1
CAOG_07977	XP_004342578.2	588	growth-inhibiting protein 1
CAOG_03775	XP_004363503.1	640	GTP binding protein 4
CAOG_02329	XP_004349079.1	205	GTP-binding protein yptV3
CAOG_05271	XP_004346956.1	191	GTPase
CAOG_04766	XP_004347517.2	2032	guanine nucleotide-exchange protein
CAOG_00281	XP_004365152.1	568	heat shock factor 2
CAOG_07347	XP_004343206.1	155	HIT domain-containing protein
CAOG_04678	XP_004347425.1	578	HLA-B associated transcript 5
CAOG_04537	XP_004347284.1	573	hsp70-like protein
CAOG_01499	XP_004364367.1	523	hydroxymethylglutaryl-CoA synthase 1
CAOG_05029	XP_004346714.1	1125	hydroxymethylglutaryl-coenzyme A reductase
CAOG_04522	XP_004347269.1	382	hydroxysteroid dehydrogenase 7
CAOG_06367	pseudo gene		hypothetical protein
CAOG_09260			hypothetical protein
CAOG_09288			hypothetical protein
CAOG_09291			hypothetical protein
CAOG_09295			hypothetical protein
CAOG_09302			hypothetical protein
CAOG_09303			hypothetical protein
CAOG_09304			hypothetical protein
CAOG_09305			hypothetical protein
CAOG_09317			hypothetical protein
CAOG_09318			hypothetical protein
CAOG_09321			hypothetical protein
CAOG_09322			hypothetical protein
CAOG_09324			hypothetical protein
CAOG_09335			hypothetical protein
CAOG_09336			hypothetical protein
CAOG_09342			hypothetical protein
CAOG_09343			hypothetical protein
CAOG_09359			hypothetical protein
CAOG_09360			hypothetical protein
CAOG_09361			hypothetical protein
CAOG_09364			hypothetical protein
CAOG_09366			hypothetical protein
CAOG_09367			hypothetical protein
CAOG_09372			hypothetical protein
CAOG_09379			hypothetical protein
CAOG_09390			hypothetical protein
CAOG_09396			hypothetical protein
CAOG_09398			hypothetical protein
CAOG_09399			hypothetical protein
CAOG_09400			hypothetical protein
CAOG_09410			hypothetical protein
CAOG_09412			hypothetical protein
CAOG_09421			hypothetical protein
CAOG_09426			hypothetical protein
CAOG_09428			hypothetical protein
CAOG_09459			hypothetical protein
CAOG_09460			hypothetical protein
CAOG_09463			hypothetical protein
CAOG_09478			hypothetical protein
CAOG_09490			hypothetical protein
CAOG_09521			hypothetical protein
CAOG_09531			hypothetical protein
CAOG_09532			hypothetical protein
CAOG_09534			hypothetical protein
CAOG_09548			hypothetical protein
CAOG_09561			hypothetical protein
CAOG_09563			hypothetical protein
CAOG_09574			hypothetical protein
CAOG_09580			hypothetical protein
CAOG_09581			hypothetical protein
CAOG_09583			hypothetical protein
CAOG_09584			hypothetical protein
CAOG_09594			hypothetical protein
CAOG_09595			hypothetical protein
CAOG_09602			hypothetical protein
CAOG_09603			hypothetical protein
CAOG_09623			hypothetical protein
CAOG_09624			hypothetical protein
CAOG_09629			hypothetical protein
CAOG_09634			hypothetical protein
CAOG_09635			hypothetical protein
CAOG_09674			hypothetical protein
CAOG_09689			hypothetical protein
CAOG_09690			hypothetical protein
CAOG_09692			hypothetical protein
CAOG_09697			hypothetical protein
CAOG_09698			hypothetical protein
CAOG_09699			hypothetical protein
CAOG_09702			hypothetical protein
CAOG_09703			hypothetical protein
CAOG_09709			hypothetical protein
CAOG_09711			hypothetical protein
CAOG_09712			hypothetical protein
CAOG_09720			hypothetical protein
CAOG_09725			hypothetical protein
CAOG_09738			hypothetical protein
CAOG_09739			hypothetical protein
CAOG_09740			hypothetical protein
CAOG_09749			hypothetical protein
CAOG_09750			hypothetical protein
CAOG_09759			hypothetical protein
CAOG_09775			hypothetical protein
CAOG_09777			hypothetical protein
CAOG_09778			hypothetical protein
CAOG_09786			hypothetical protein
CAOG_09790			hypothetical protein
CAOG_09801			hypothetical protein
CAOG_09802			hypothetical protein
CAOG_09808			hypothetical protein
CAOG_09814			hypothetical protein
CAOG_09818			hypothetical protein
CAOG_09841			hypothetical protein
CAOG_09845			hypothetical protein
CAOG_09846			hypothetical protein
CAOG_09863			hypothetical protein
CAOG_09864			hypothetical protein
CAOG_09865			hypothetical protein
CAOG_09868			hypothetical protein
CAOG_09869			hypothetical protein
CAOG_09872			hypothetical protein
CAOG_09878			hypothetical protein
CAOG_09887			hypothetical protein
CAOG_09888			hypothetical protein
CAOG_09895			hypothetical protein
CAOG_09899			hypothetical protein
CAOG_09902			hypothetical protein
CAOG_09911			hypothetical protein
CAOG_09915			hypothetical protein
CAOG_09916			hypothetical protein
CAOG_09926			hypothetical protein
CAOG_09927			hypothetical protein
CAOG_09935			hypothetical protein
CAOG_09939			hypothetical protein
CAOG_09942			hypothetical protein
CAOG_09943			hypothetical protein
CAOG_09963			hypothetical protein
CAOG_09964			hypothetical protein
CAOG_09967			hypothetical protein
CAOG_09969			hypothetical protein
CAOG_09976			hypothetical protein
CAOG_09977			hypothetical protein
CAOG_09990			hypothetical protein
CAOG_10000			hypothetical protein
CAOG_10013			hypothetical protein
CAOG_10014			hypothetical protein
CAOG_10016			hypothetical protein
CAOG_10017			hypothetical protein
CAOG_10024			hypothetical protein
CAOG_10045			hypothetical protein
CAOG_10049			hypothetical protein
CAOG_10051			hypothetical protein
CAOG_10054			hypothetical protein
CAOG_10056			hypothetical protein
CAOG_10062			hypothetical protein
CAOG_10074			hypothetical protein
CAOG_10075			hypothetical protein
CAOG_10078			hypothetical protein
CAOG_10084			hypothetical protein
CAOG_10085			hypothetical protein
CAOG_10094			hypothetical protein
CAOG_10106			hypothetical protein
CAOG_10108			hypothetical protein
CAOG_10109			hypothetical protein
CAOG_10116			hypothetical protein
CAOG_10122			hypothetical protein
CAOG_10133			hypothetical protein
CAOG_10145			hypothetical protein
CAOG_10159			hypothetical protein
CAOG_10160			hypothetical protein
CAOG_10168			hypothetical protein
CAOG_10174			hypothetical protein
CAOG_10240			hypothetical protein
CAOG_00002	XP_004364873.1	1261	hypothetical protein CAOG_00002
CAOG_00003	XP_004364874.1	182	hypothetical protein CAOG_00003
CAOG_00024	XP_004364895.2	2264	hypothetical protein CAOG_00024
CAOG_00041	XP_004364912.2	485	hypothetical protein CAOG_00041
CAOG_00061	XP_004364932.2	369	hypothetical protein CAOG_00061
CAOG_00065	XP_004364936.2	1582	hypothetical protein CAOG_00065
CAOG_00066	XP_004364937.2	662	hypothetical protein CAOG_00066
CAOG_00072	XP_004364943.1	623	hypothetical protein CAOG_00072
CAOG_00074	XP_004364945.2	1419	hypothetical protein CAOG_00074
CAOG_00100	XP_004364971.1	208	hypothetical protein CAOG_00100
CAOG_00103	XP_004364974.1	884	hypothetical protein CAOG_00103
CAOG_00110	XP_004364981.2	1361	hypothetical protein CAOG_00110
CAOG_00111	XP_004364982.2	1032	hypothetical protein CAOG_00111
CAOG_00116	XP_004364987.1	566	hypothetical protein CAOG_00116
CAOG_00118	XP_004364989.1	353	hypothetical protein CAOG_00118
CAOG_00126	XP_004364997.2	399	hypothetical protein CAOG_00126
CAOG_00127	XP_004364998.1	72	hypothetical protein CAOG_00127
CAOG_00136	XP_004365007.2	96	hypothetical protein CAOG_00136
CAOG_00138	XP_004365009.1	460	hypothetical protein CAOG_00138
CAOG_00183	XP_004365054.1	602	hypothetical protein CAOG_00183
CAOG_00195	XP_004365066.1	942	hypothetical protein CAOG_00195
CAOG_00207	XP_004365078.1	359	hypothetical protein CAOG_00207
CAOG_00209	XP_004365080.1	683	hypothetical protein CAOG_00209
CAOG_00213	XP_004365084.1	1022	hypothetical protein CAOG_00213
CAOG_00224	XP_004365095.1	147	hypothetical protein CAOG_00224
CAOG_00228	XP_004365099.1	1263	hypothetical protein CAOG_00228
CAOG_00230	XP_004365101.1	655	hypothetical protein CAOG_00230
CAOG_00236	XP_004365107.1	528	hypothetical protein CAOG_00236
CAOG_00242	XP_004365113.1	66	hypothetical protein CAOG_00242
CAOG_00275	XP_004365146.2	759	hypothetical protein CAOG_00275
CAOG_00280	XP_004365151.1	305	hypothetical protein CAOG_00280
CAOG_00295	XP_004365166.2	478	hypothetical protein CAOG_00295
CAOG_00298	XP_004365169.2	970	hypothetical protein CAOG_00298
CAOG_00303	XP_004365174.2	854	hypothetical protein CAOG_00303
CAOG_00333	XP_004365204.2	1075	hypothetical protein CAOG_00333
CAOG_00340	XP_004365211.1	435	hypothetical protein CAOG_00340
CAOG_00345	XP_004365216.1	842	hypothetical protein CAOG_00345
CAOG_00362	XP_004365233.1	155	hypothetical protein CAOG_00362
CAOG_00387	XP_004365258.1	573	hypothetical protein CAOG_00387
CAOG_00395	XP_004365266.2	714	hypothetical protein CAOG_00395
CAOG_00412	XP_004365283.2	715	hypothetical protein CAOG_00412
CAOG_00466	XP_004365337.1	331	hypothetical protein CAOG_00466
CAOG_00502	XP_004365373.1	366	hypothetical protein CAOG_00502
CAOG_00504	XP_004365375.1	55	hypothetical protein CAOG_00504
CAOG_00510	XP_004365381.1	138	hypothetical protein CAOG_00510
CAOG_00526	XP_004365397.1	176	hypothetical protein CAOG_00526
CAOG_00528	XP_004365399.2	1347	hypothetical protein CAOG_00528
CAOG_00537	XP_004365408.1	341	hypothetical protein CAOG_00537
CAOG_00538	XP_004365409.2	343	hypothetical protein CAOG_00538
CAOG_00540	XP_004365411.1	347	hypothetical protein CAOG_00540
CAOG_00542	XP_004365413.1	330	hypothetical protein CAOG_00542
CAOG_00548	XP_004365419.2	730	hypothetical protein CAOG_00548
CAOG_00562	XP_004365433.1	534	hypothetical protein CAOG_00562
CAOG_00574	XP_004365445.1	644	hypothetical protein CAOG_00574
CAOG_00581	XP_004365452.1	195	hypothetical protein CAOG_00581
CAOG_00585	XP_004365456.1	555	hypothetical protein CAOG_00585
CAOG_00623	XP_004365494.2	126	hypothetical protein CAOG_00623
CAOG_00651	XP_004365522.1	104	hypothetical protein CAOG_00651
CAOG_00652	XP_004365523.2	908	hypothetical protein CAOG_00652
CAOG_00710	XP_004365581.2	552	hypothetical protein CAOG_00710
CAOG_00715	XP_004365586.2	619	hypothetical protein CAOG_00715
CAOG_00737	XP_004365608.2	870	hypothetical protein CAOG_00737
CAOG_00752	XP_004365623.1	442	hypothetical protein CAOG_00752
CAOG_00758	XP_004365629.1	2958	hypothetical protein CAOG_00758
CAOG_00780	XP_004365651.2	2048	hypothetical protein CAOG_00780
CAOG_00781	XP_004365652.1	442	hypothetical protein CAOG_00781
CAOG_00794	XP_004365665.2	453	hypothetical protein CAOG_00794
CAOG_00799	XP_004365670.2	408	hypothetical protein CAOG_00799
CAOG_00805	XP_004365676.1	878	hypothetical protein CAOG_00805
CAOG_00833	XP_004365704.1	206	hypothetical protein CAOG_00833
CAOG_00839	XP_004365710.1	311	hypothetical protein CAOG_00839
CAOG_00842	XP_004365713.1	132	hypothetical protein CAOG_00842
CAOG_00851	XP_004365722.1	263	hypothetical protein CAOG_00851
CAOG_00866	XP_004365737.1	566	hypothetical protein CAOG_00866
CAOG_00879	XP_004365750.1	136	hypothetical protein CAOG_00879
CAOG_00883	XP_004365754.1	443	hypothetical protein CAOG_00883
CAOG_00896	XP_004365767.2	593	hypothetical protein CAOG_00896
CAOG_00912	XP_004365783.2	1721	hypothetical protein CAOG_00912
CAOG_00924	XP_004365795.1	603	hypothetical protein CAOG_00924
CAOG_00933	XP_004365804.2	386	hypothetical protein CAOG_00933
CAOG_00946	XP_004365817.2	653	hypothetical protein CAOG_00946
CAOG_00951	XP_004365822.1	458	hypothetical protein CAOG_00951
CAOG_00967	XP_004365838.2	1184	hypothetical protein CAOG_00967
CAOG_00973	XP_004365844.1	378	hypothetical protein CAOG_00973
CAOG_00979	XP_004365850.2	169	hypothetical protein CAOG_00979
CAOG_00982	XP_004365853.2	668	hypothetical protein CAOG_00982
CAOG_01001	XP_004365872.1	519	hypothetical protein CAOG_01001
CAOG_01017	XP_004365888.2	859	hypothetical protein CAOG_01017
CAOG_01030	XP_004365901.2	473	hypothetical protein CAOG_01030
CAOG_01033	XP_004365904.1	222	hypothetical protein CAOG_01033
CAOG_01038	XP_004365909.1	1045	hypothetical protein CAOG_01038
CAOG_01070	XP_004365941.1	1606	hypothetical protein CAOG_01070
CAOG_01083	XP_004365954.1	697	hypothetical protein CAOG_01083
CAOG_01127	XP_004365998.2	245	hypothetical protein CAOG_01127
CAOG_01129	XP_004366000.2	1413	hypothetical protein CAOG_01129
CAOG_01136	XP_004366007.1	720	hypothetical protein CAOG_01136
CAOG_01150	XP_004366021.2	590	hypothetical protein CAOG_01150
CAOG_01167	XP_004366038.1	565	hypothetical protein CAOG_01167
CAOG_01175	XP_004366046.1	217	hypothetical protein CAOG_01175
CAOG_01191	XP_004349688.2	144	hypothetical protein CAOG_01191
CAOG_01250	XP_004349770.2	221	hypothetical protein CAOG_01250
CAOG_01256	XP_004349776.2	429	hypothetical protein CAOG_01256
CAOG_01257	XP_004349777.2	706	hypothetical protein CAOG_01257
CAOG_01276	XP_004349796.2	650	hypothetical protein CAOG_01276
CAOG_01283	XP_004349803.2	1064	hypothetical protein CAOG_01283
CAOG_01284	XP_004349804.2	1677	hypothetical protein CAOG_01284
CAOG_01286	XP_004349806.1	397	hypothetical protein CAOG_01286
CAOG_01310	XP_004349830.1	82	hypothetical protein CAOG_01310
CAOG_01315	XP_004349835.2	435	hypothetical protein CAOG_01315
CAOG_01328	XP_004349848.2	339	hypothetical protein CAOG_01328
CAOG_01351	XP_004349871.2	531	hypothetical protein CAOG_01351
CAOG_01353	XP_004349873.2	751	hypothetical protein CAOG_01353
CAOG_01365	XP_004349885.1	531	hypothetical protein CAOG_01365
CAOG_01379	XP_004349899.2	231	hypothetical protein CAOG_01379
CAOG_01425	XP_004349945.1	968	hypothetical protein CAOG_01425
CAOG_01434	XP_004349954.1	138	hypothetical protein CAOG_01434
CAOG_01450	XP_004364318.2	465	hypothetical protein CAOG_01450
CAOG_01456	XP_004364324.1	100	hypothetical protein CAOG_01456
CAOG_01476	XP_004364344.1	229	hypothetical protein CAOG_01476
CAOG_01483	XP_004364351.1	219	hypothetical protein CAOG_01483
CAOG_01487	XP_004364355.2	1613	hypothetical protein CAOG_01487
CAOG_01497	XP_004364365.1	261	hypothetical protein CAOG_01497
CAOG_01500	XP_004364368.2	132	hypothetical protein CAOG_01500
CAOG_01515	XP_004364383.1	531	hypothetical protein CAOG_01515
CAOG_01542	XP_004364410.2	906	hypothetical protein CAOG_01542
CAOG_01543	XP_004364411.1	410	hypothetical protein CAOG_01543
CAOG_01615	XP_004364483.2	313	hypothetical protein CAOG_01615
CAOG_01616	XP_004364484.1	119	hypothetical protein CAOG_01616
CAOG_01617	XP_004364485.1	236	hypothetical protein CAOG_01617
CAOG_01624	XP_004364492.1	702	hypothetical protein CAOG_01624
CAOG_01629	XP_004364497.1	519	hypothetical protein CAOG_01629
CAOG_01631	XP_004364499.2	603	hypothetical protein CAOG_01631
CAOG_01637	XP_004364505.1	585	hypothetical protein CAOG_01637
CAOG_01653	XP_004364521.2	1263	hypothetical protein CAOG_01653
CAOG_01656	XP_004364524.1	347	hypothetical protein CAOG_01656
CAOG_01657	XP_004364525.1	561	hypothetical protein CAOG_01657
CAOG_01710	XP_004364578.1	556	hypothetical protein CAOG_01710
CAOG_01713	XP_004364581.2	915	hypothetical protein CAOG_01713
CAOG_01718	XP_004364586.2	783	hypothetical protein CAOG_01718
CAOG_01728	XP_004364596.1	406	hypothetical protein CAOG_01728
CAOG_01736	XP_004364604.2	404	hypothetical protein CAOG_01736
CAOG_01741	XP_004364609.1	173	hypothetical protein CAOG_01741
CAOG_01767	XP_004364635.1	394	hypothetical protein CAOG_01767
CAOG_01771	XP_004364639.1	862	hypothetical protein CAOG_01771
CAOG_01795	XP_004364663.1	214	hypothetical protein CAOG_01795
CAOG_01801	XP_004364669.1	403	hypothetical protein CAOG_01801
CAOG_01821	XP_004364689.1	445	hypothetical protein CAOG_01821
CAOG_01823	XP_004364691.1	166	hypothetical protein CAOG_01823
CAOG_01852	XP_004364720.1	219	hypothetical protein CAOG_01852
CAOG_01853	XP_004364721.1	1092	hypothetical protein CAOG_01853
CAOG_01871	XP_004364739.1	229	hypothetical protein CAOG_01871
CAOG_01882	XP_004364750.1	231	hypothetical protein CAOG_01882
CAOG_01886	XP_004364754.1	304	hypothetical protein CAOG_01886
CAOG_01893	XP_004364761.2	258	hypothetical protein CAOG_01893
CAOG_01900	XP_004364768.1	117	hypothetical protein CAOG_01900
CAOG_01902	XP_004364770.2	200	hypothetical protein CAOG_01902
CAOG_01906	XP_004364774.2	464	hypothetical protein CAOG_01906
CAOG_01922	XP_004364790.2	607	hypothetical protein CAOG_01922
CAOG_01923	XP_004364791.1	141	hypothetical protein CAOG_01923
CAOG_01924	XP_004364792.1	85	hypothetical protein CAOG_01924
CAOG_01941	XP_004364809.1	3082	hypothetical protein CAOG_01941
CAOG_01958	XP_004364826.2	143	hypothetical protein CAOG_01958
CAOG_01971	XP_004364839.1	387	hypothetical protein CAOG_01971
CAOG_01977	XP_004364845.2	855	hypothetical protein CAOG_01977
CAOG_01986	XP_004364854.2	1068	hypothetical protein CAOG_01986
CAOG_02015	XP_004348765.1	829	hypothetical protein CAOG_02015
CAOG_02019	XP_004348769.1	484	hypothetical protein CAOG_02019
CAOG_02032	XP_004348782.1	346	hypothetical protein CAOG_02032
CAOG_02054	XP_004348804.1	664	hypothetical protein CAOG_02054
CAOG_02074	XP_004348824.1	592	hypothetical protein CAOG_02074
CAOG_02077	XP_004348827.1	197	hypothetical protein CAOG_02077
CAOG_02087	XP_004348837.1	154	hypothetical protein CAOG_02087
CAOG_02088	XP_004348838.1	127	hypothetical protein CAOG_02088
CAOG_02122	XP_004348872.1	737	hypothetical protein CAOG_02122
CAOG_02148	XP_004348898.2	593	hypothetical protein CAOG_02148
CAOG_02156	XP_004348906.2	681	hypothetical protein CAOG_02156
CAOG_02158	XP_004348908.1	930	hypothetical protein CAOG_02158
CAOG_02167	XP_004348917.1	1138	hypothetical protein CAOG_02167
CAOG_02187	XP_004348937.2	300	hypothetical protein CAOG_02187
CAOG_02190	XP_004348940.2	3356	hypothetical protein CAOG_02190
CAOG_02192	XP_004348942.1	215	hypothetical protein CAOG_02192
CAOG_02193	XP_004348943.1	2772	hypothetical protein CAOG_02193
CAOG_02202	XP_004348952.1	385	hypothetical protein CAOG_02202
CAOG_02206	XP_004348956.1	649	hypothetical protein CAOG_02206
CAOG_02209	XP_004348959.1	248	hypothetical protein CAOG_02209
CAOG_02210	XP_004348960.1	71	hypothetical protein CAOG_02210
CAOG_02216	XP_004348966.1	447	hypothetical protein CAOG_02216
CAOG_02227	XP_004348977.2	3131	hypothetical protein CAOG_02227
CAOG_02233	XP_004348983.2	838	hypothetical protein CAOG_02233
CAOG_02237	XP_004348987.1	1632	hypothetical protein CAOG_02237
CAOG_02247	XP_004348997.1	880	hypothetical protein CAOG_02247
CAOG_02257	XP_004349007.1	1314	hypothetical protein CAOG_02257
CAOG_02265	XP_004349015.2	69	hypothetical protein CAOG_02265
CAOG_02275	XP_004349025.1	2013	hypothetical protein CAOG_02275
CAOG_02276	XP_004349026.1	116	hypothetical protein CAOG_02276
CAOG_02281	XP_004349031.2	741	hypothetical protein CAOG_02281
CAOG_02285	XP_004349035.2	98	hypothetical protein CAOG_02285
CAOG_02286	XP_004349036.1	69	hypothetical protein CAOG_02286
CAOG_02288	XP_004349038.2	679	hypothetical protein CAOG_02288
CAOG_02290	XP_004349040.1	192	hypothetical protein CAOG_02290
CAOG_02303	XP_004349053.2	807	hypothetical protein CAOG_02303
CAOG_02345	XP_004349095.1	428	hypothetical protein CAOG_02345
CAOG_02355	XP_004349105.2	377	hypothetical protein CAOG_02355
CAOG_02363	XP_004349113.2	561	hypothetical protein CAOG_02363
CAOG_02369	XP_004349119.1	720	hypothetical protein CAOG_02369
CAOG_02372	XP_004349122.1	1153	hypothetical protein CAOG_02372
CAOG_02382	XP_004349132.2	626	hypothetical protein CAOG_02382
CAOG_02423	XP_004349173.2	366	hypothetical protein CAOG_02423
CAOG_02441	XP_004349191.1	221	hypothetical protein CAOG_02441
CAOG_02442	XP_004349192.1	106	hypothetical protein CAOG_02442
CAOG_02449	XP_004349199.1	445	hypothetical protein CAOG_02449
CAOG_02503	XP_004349253.1	443	hypothetical protein CAOG_02503
CAOG_02527	XP_004349277.2	1328	hypothetical protein CAOG_02527
CAOG_02546	XP_004349296.1	557	hypothetical protein CAOG_02546
CAOG_02568	XP_004349318.2	299	hypothetical protein CAOG_02568
CAOG_02613	XP_004349363.1	688	hypothetical protein CAOG_02613
CAOG_02645	XP_004349395.1	101	hypothetical protein CAOG_02645
CAOG_02665	XP_004349415.1	288	hypothetical protein CAOG_02665
CAOG_02668	XP_004349418.1	696	hypothetical protein CAOG_02668
CAOG_02670	XP_004349420.2	213	hypothetical protein CAOG_02670
CAOG_02683	XP_004349433.2	151	hypothetical protein CAOG_02683
CAOG_02691	XP_004349441.2	1812	hypothetical protein CAOG_02691
CAOG_02715	XP_004349465.1	126	hypothetical protein CAOG_02715
CAOG_02729	XP_004349479.1	106	hypothetical protein CAOG_02729
CAOG_02735	XP_004349485.1	826	hypothetical protein CAOG_02735
CAOG_02741	XP_004349491.1	2316	hypothetical protein CAOG_02741
CAOG_02744	XP_004349494.2	332	hypothetical protein CAOG_02744
CAOG_02761	XP_004349512.1	376	hypothetical protein CAOG_02761
CAOG_02778	XP_004349531.2	618	hypothetical protein CAOG_02778
CAOG_02788	XP_004349541.1	488	hypothetical protein CAOG_02788
CAOG_02794	XP_004349547.2	219	hypothetical protein CAOG_02794
CAOG_02800	XP_004348613.1	727	hypothetical protein CAOG_02800
CAOG_02818	XP_004348631.1	175	hypothetical protein CAOG_02818
CAOG_02854	XP_004363693.2	449	hypothetical protein CAOG_02854
CAOG_02857	XP_004363696.1	968	hypothetical protein CAOG_02857
CAOG_02864	XP_004363703.2	900	hypothetical protein CAOG_02864
CAOG_02891	XP_004363730.1	231	hypothetical protein CAOG_02891
CAOG_02900	XP_004363739.2	1050	hypothetical protein CAOG_02900
CAOG_02908	XP_004363747.2	476	hypothetical protein CAOG_02908
CAOG_02919	XP_004363758.1	1901	hypothetical protein CAOG_02919
CAOG_02926	XP_004363765.1	290	hypothetical protein CAOG_02926
CAOG_02927	XP_004363766.1	304	hypothetical protein CAOG_02927
CAOG_02934	XP_004363773.1	162	hypothetical protein CAOG_02934
CAOG_02935	XP_004363774.1	1392	hypothetical protein CAOG_02935
CAOG_02943	XP_004363782.2	361	hypothetical protein CAOG_02943
CAOG_02951	XP_004363790.2	1004	hypothetical protein CAOG_02951
CAOG_02960	XP_004363799.2	609	hypothetical protein CAOG_02960
CAOG_02969	XP_004363808.2	696	hypothetical protein CAOG_02969
CAOG_02970	XP_004363809.2	234	hypothetical protein CAOG_02970
CAOG_02973	XP_004363812.1	696	hypothetical protein CAOG_02973
CAOG_02980	XP_004363819.1	98	hypothetical protein CAOG_02980
CAOG_03031	XP_004363870.2	1526	hypothetical protein CAOG_03031
CAOG_03050	XP_004363889.1	412	hypothetical protein CAOG_03050
CAOG_03051	XP_004363890.2	646	hypothetical protein CAOG_03051
CAOG_03053	XP_004363892.1	522	hypothetical protein CAOG_03053
CAOG_03057	XP_004363896.1	386	hypothetical protein CAOG_03057
CAOG_03072	XP_004363911.1	3668	hypothetical protein CAOG_03072
CAOG_03081	XP_004363920.1	1398	hypothetical protein CAOG_03081
CAOG_03096	XP_004363935.1	500	hypothetical protein CAOG_03096
CAOG_03101	XP_004363940.1	300	hypothetical protein CAOG_03101
CAOG_03124	XP_004363963.2	209	hypothetical protein CAOG_03124
CAOG_03125	XP_004363964.2	314	hypothetical protein CAOG_03125
CAOG_03129	XP_004363968.1	175	hypothetical protein CAOG_03129
CAOG_03135	XP_004363974.1	834	hypothetical protein CAOG_03135
CAOG_03144	XP_004363983.1	176	hypothetical protein CAOG_03144
CAOG_03166	XP_004364005.1	602	hypothetical protein CAOG_03166
CAOG_03168	XP_004364007.1	431	hypothetical protein CAOG_03168
CAOG_03186	XP_004364025.2	815	hypothetical protein CAOG_03186
CAOG_03190	XP_004364029.1	1180	hypothetical protein CAOG_03190
CAOG_03206	XP_004364045.2	928	hypothetical protein CAOG_03206
CAOG_03242	XP_004364081.2	254	hypothetical protein CAOG_03242
CAOG_03257	XP_004364096.2	486	hypothetical protein CAOG_03257
CAOG_03266	XP_004364105.1	330	hypothetical protein CAOG_03266
CAOG_03304	XP_004364143.2	1655	hypothetical protein CAOG_03304
CAOG_03306	XP_004364145.2	412	hypothetical protein CAOG_03306
CAOG_03307	XP_004364146.2	232	hypothetical protein CAOG_03307
CAOG_03311	XP_004364150.2	361	hypothetical protein CAOG_03311
CAOG_03315	XP_004364154.2	872	hypothetical protein CAOG_03315
CAOG_03335	XP_004364174.2	659	hypothetical protein CAOG_03335
CAOG_03345	XP_004364184.1	69	hypothetical protein CAOG_03345
CAOG_03349	XP_004364188.1	85	hypothetical protein CAOG_03349
CAOG_03392	XP_004364231.1	364	hypothetical protein CAOG_03392
CAOG_03420	XP_004364259.2	495	hypothetical protein CAOG_03420
CAOG_03422	XP_004364261.2	810	hypothetical protein CAOG_03422
CAOG_03434	XP_004364273.2	961	hypothetical protein CAOG_03434
CAOG_03448	XP_004364287.2	231	hypothetical protein CAOG_03448
CAOG_03463	XP_004364302.2	832	hypothetical protein CAOG_03463
CAOG_03467	XP_004348372.2	805	hypothetical protein CAOG_03467
CAOG_03475	XP_004348380.1	334	hypothetical protein CAOG_03475
CAOG_03503	XP_004348408.1	395	hypothetical protein CAOG_03503
CAOG_03525	XP_004348430.2	1529	hypothetical protein CAOG_03525
CAOG_03535	XP_004348440.1	112	hypothetical protein CAOG_03535
CAOG_03548	XP_004348459.1	650	hypothetical protein CAOG_03548
CAOG_03558	XP_004363286.1	929	hypothetical protein CAOG_03558
CAOG_03581	XP_004363309.1	170	hypothetical protein CAOG_03581
CAOG_03592	XP_004363320.1	440	hypothetical protein CAOG_03592
CAOG_03611	XP_004363339.1	1750	hypothetical protein CAOG_03611
CAOG_03618	XP_004363346.2	236	hypothetical protein CAOG_03618
CAOG_03652	XP_004363380.1	961	hypothetical protein CAOG_03652
CAOG_03659	XP_004363387.1	377	hypothetical protein CAOG_03659
CAOG_03677	XP_004363405.1	384	hypothetical protein CAOG_03677
CAOG_03686	XP_004363414.2	191	hypothetical protein CAOG_03686
CAOG_03695	XP_004363423.1	6039	hypothetical protein CAOG_03695
CAOG_03696	XP_004363424.1	264	hypothetical protein CAOG_03696
CAOG_03707	XP_004363435.2	359	hypothetical protein CAOG_03707
CAOG_03726	XP_004363454.1	433	hypothetical protein CAOG_03726
CAOG_03761	XP_004363489.1	585	hypothetical protein CAOG_03761
CAOG_03767	XP_004363495.2	663	hypothetical protein CAOG_03767
CAOG_03781	XP_004363509.2	522	hypothetical protein CAOG_03781
CAOG_03783	XP_004363511.1	1055	hypothetical protein CAOG_03783
CAOG_03809	XP_004363537.1	539	hypothetical protein CAOG_03809
CAOG_03823	XP_004363551.1	271	hypothetical protein CAOG_03823
CAOG_03833	XP_004363561.2	1057	hypothetical protein CAOG_03833
CAOG_03837	XP_004363565.1	795	hypothetical protein CAOG_03837
CAOG_03869	XP_004363597.2	249	hypothetical protein CAOG_03869
CAOG_03870	XP_004363598.1	322	hypothetical protein CAOG_03870
CAOG_03883	XP_004363611.1	499	hypothetical protein CAOG_03883
CAOG_03900	XP_004363628.1	115	hypothetical protein CAOG_03900
CAOG_03901	XP_004363629.1	186	hypothetical protein CAOG_03901
CAOG_03912	XP_004363640.1	317	hypothetical protein CAOG_03912
CAOG_03928	XP_004363656.2	494	hypothetical protein CAOG_03928
CAOG_03931	XP_004363659.2	1027	hypothetical protein CAOG_03931
CAOG_03941	XP_004363669.2	866	hypothetical protein CAOG_03941
CAOG_03952	XP_004363680.1	289	hypothetical protein CAOG_03952
CAOG_03986	XP_004347811.2	616	hypothetical protein CAOG_03986
CAOG_04002	XP_004347827.1	638	hypothetical protein CAOG_04002
CAOG_04003	XP_004347828.1	329	hypothetical protein CAOG_04003
CAOG_04007	XP_004347832.1	258	hypothetical protein CAOG_04007
CAOG_04023	XP_004347848.1	837	hypothetical protein CAOG_04023
CAOG_04029	XP_004347854.2	665	hypothetical protein CAOG_04029
CAOG_04034	XP_004347859.1	167	hypothetical protein CAOG_04034
CAOG_04036	XP_004347861.1	419	hypothetical protein CAOG_04036
CAOG_04039	XP_004347864.1	371	hypothetical protein CAOG_04039
CAOG_04056	XP_004347881.2	342	hypothetical protein CAOG_04056
CAOG_04135	XP_004347960.2	634	hypothetical protein CAOG_04135
CAOG_04150	XP_004347975.1	1082	hypothetical protein CAOG_04150
CAOG_04155	XP_004347980.1	481	hypothetical protein CAOG_04155, partial
CAOG_04202	XP_004348027.1	241	hypothetical protein CAOG_04202
CAOG_04207	XP_004348032.2	699	hypothetical protein CAOG_04207
CAOG_04209	XP_004348034.1	1079	hypothetical protein CAOG_04209
CAOG_04232	XP_004348057.1	454	hypothetical protein CAOG_04232
CAOG_04240	XP_004348065.1	188	hypothetical protein CAOG_04240
CAOG_04248	XP_004348073.2	359	hypothetical protein CAOG_04248
CAOG_04251	XP_004348076.1	416	hypothetical protein CAOG_04251
CAOG_04272	XP_004348097.2	959	hypothetical protein CAOG_04272
CAOG_04279	XP_004348104.2	427	hypothetical protein CAOG_04279
CAOG_04309	XP_004348137.1	535	hypothetical protein CAOG_04309
CAOG_04318	XP_004348146.1	413	hypothetical protein CAOG_04318
CAOG_04324	XP_004348152.1	730	hypothetical protein CAOG_04324
CAOG_04329	XP_004348157.1	212	hypothetical protein CAOG_04329
CAOG_04364	XP_004348192.1	986	hypothetical protein CAOG_04364
CAOG_04373	XP_004348201.1	421	hypothetical protein CAOG_04373
CAOG_04382	XP_004348210.1	363	hypothetical protein CAOG_04382
CAOG_04388	XP_004348216.1	225	hypothetical protein CAOG_04388
CAOG_04391	XP_004348219.2	225	hypothetical protein CAOG_04391
CAOG_04405	XP_004348233.1	225	hypothetical protein CAOG_04405
CAOG_04412	XP_004348240.1	827	hypothetical protein CAOG_04412
CAOG_04413	XP_004348241.2	123	hypothetical protein CAOG_04413
CAOG_04419	XP_004348247.1	182	hypothetical protein CAOG_04419
CAOG_04430	XP_004348258.2	968	hypothetical protein CAOG_04430
CAOG_04437	XP_004348265.1	323	hypothetical protein CAOG_04437
CAOG_04444	XP_004348272.2	2157	hypothetical protein CAOG_04444
CAOG_04445	XP_004348273.1	190	hypothetical protein CAOG_04445
CAOG_04448	XP_004348276.2	1486	hypothetical protein CAOG_04448
CAOG_04451	XP_004348279.2	222	hypothetical protein CAOG_04451
CAOG_04466	XP_004348294.1	323	hypothetical protein CAOG_04466
CAOG_04470	XP_004348298.1	146	hypothetical protein CAOG_04470
CAOG_04503	XP_004348331.1	228	hypothetical protein CAOG_04503
CAOG_04516	XP_004347263.1	260	hypothetical protein CAOG_04516
CAOG_04525	XP_004347272.1	962	hypothetical protein CAOG_04525
CAOG_04534	XP_004347281.1	236	hypothetical protein CAOG_04534
CAOG_04547	XP_004347294.1	1257	hypothetical protein CAOG_04547
CAOG_04563	XP_004347310.2	357	hypothetical protein CAOG_04563
CAOG_04569	XP_004347316.1	975	hypothetical protein CAOG_04569
CAOG_04576	XP_004347323.1	185	hypothetical protein CAOG_04576
CAOG_04579	XP_004347326.1	471	hypothetical protein CAOG_04579
CAOG_04582	XP_004347329.1	1148	hypothetical protein CAOG_04582
CAOG_04584	XP_004347331.2	111	hypothetical protein CAOG_04584
CAOG_04588	XP_004347335.1	383	hypothetical protein CAOG_04588
CAOG_04642	XP_004347389.1	669	hypothetical protein CAOG_04642
CAOG_04648	XP_004347395.1	529	hypothetical protein CAOG_04648
CAOG_04666	XP_004347413.2	153	hypothetical protein CAOG_04666
CAOG_04717	XP_004347464.1	1055	hypothetical protein CAOG_04717
CAOG_04726	XP_004347473.1	519	hypothetical protein CAOG_04726
CAOG_04781	XP_004347532.1	518	hypothetical protein CAOG_04781
CAOG_04786	XP_004347537.2	704	hypothetical protein CAOG_04786
CAOG_04796	XP_004347547.1	486	hypothetical protein CAOG_04796
CAOG_04800	XP_004347551.1	103	hypothetical protein CAOG_04800
CAOG_04812	XP_004347563.1	236	hypothetical protein CAOG_04812
CAOG_04830	XP_004347581.2	217	hypothetical protein CAOG_04830
CAOG_04835	XP_004347586.1	667	hypothetical protein CAOG_04835
CAOG_04845	XP_004347596.1	383	hypothetical protein CAOG_04845
CAOG_04847	XP_004347598.2	165	hypothetical protein CAOG_04847
CAOG_04849	XP_004347600.2	716	hypothetical protein CAOG_04849
CAOG_04859	XP_004347610.1	459	hypothetical protein CAOG_04859
CAOG_04863	XP_004347614.1	177	hypothetical protein CAOG_04863
CAOG_04872	XP_004347623.2	699	hypothetical protein CAOG_04872
CAOG_04879	XP_004347630.2	801	hypothetical protein CAOG_04879
CAOG_04884	XP_004347635.1	265	hypothetical protein CAOG_04884
CAOG_04889	XP_004347640.1	802	hypothetical protein CAOG_04889
CAOG_04892	XP_004347643.2	189	hypothetical protein CAOG_04892
CAOG_04895	XP_004347646.1	84	hypothetical protein CAOG_04895
CAOG_04908	XP_004347659.1	109	hypothetical protein CAOG_04908
CAOG_04918	XP_004347669.1	407	hypothetical protein CAOG_04918
CAOG_04926	XP_004347677.1	554	hypothetical protein CAOG_04926
CAOG_04941	XP_004347692.1	1747	hypothetical protein CAOG_04941
CAOG_04999	XP_004346684.1	360	hypothetical protein CAOG_04999
CAOG_05003	XP_004346688.1	1349	hypothetical protein CAOG_05003
CAOG_05022	XP_004346707.1	280	hypothetical protein CAOG_05022
CAOG_05027	XP_004346712.2	284	hypothetical protein CAOG_05027
CAOG_05042	XP_004346727.1	392	hypothetical protein CAOG_05042
CAOG_05056	XP_004346741.2	503	hypothetical protein CAOG_05056
CAOG_05075	XP_004346760.2	625	hypothetical protein CAOG_05075
CAOG_05076	XP_004346761.2	209	hypothetical protein CAOG_05076
CAOG_05083	XP_004346768.1	1890	hypothetical protein CAOG_05083
CAOG_05085	XP_004346770.2	420	hypothetical protein CAOG_05085
CAOG_05108	XP_004346793.2	143	hypothetical protein CAOG_05108
CAOG_05132	XP_004346817.1	438	hypothetical protein CAOG_05132
CAOG_05142	XP_004346827.2	714	hypothetical protein CAOG_05142
CAOG_05163	XP_004346848.1	363	hypothetical protein CAOG_05163
CAOG_05168	XP_004346853.2	583	hypothetical protein CAOG_05168
CAOG_05169	XP_004346854.1	364	hypothetical protein CAOG_05169
CAOG_05183	XP_004346868.1	687	hypothetical protein CAOG_05183
CAOG_05184	XP_004346869.1	117	hypothetical protein CAOG_05184
CAOG_05189	XP_004346874.1	2742	hypothetical protein CAOG_05189
CAOG_05190	XP_004346875.1	156	hypothetical protein CAOG_05190
CAOG_05226	XP_004346911.2	1618	hypothetical protein CAOG_05226
CAOG_05233	XP_004346918.2	266	hypothetical protein CAOG_05233
CAOG_05238	XP_004346923.2	632	hypothetical protein CAOG_05238
CAOG_05246	XP_004346931.1	94	hypothetical protein CAOG_05246
CAOG_05248	XP_004346933.2	612	hypothetical protein CAOG_05248
CAOG_05251	XP_004346936.1	732	hypothetical protein CAOG_05251
CAOG_05254	XP_004346939.1	620	hypothetical protein CAOG_05254
CAOG_05259	XP_004346944.1	416	hypothetical protein CAOG_05259
CAOG_05288	XP_004346973.1	1106	hypothetical protein CAOG_05288
CAOG_05289	XP_004346974.1	459	hypothetical protein CAOG_05289
CAOG_05296	XP_004346981.1	353	hypothetical protein CAOG_05296
CAOG_05308	XP_004346993.1	877	hypothetical protein CAOG_05308
CAOG_05309	XP_004346994.1	1101	hypothetical protein CAOG_05309
CAOG_05312	XP_004346997.1	555	hypothetical protein CAOG_05312
CAOG_05323	XP_004347008.2	211	hypothetical protein CAOG_05323
CAOG_05339	XP_004347024.2	461	hypothetical protein CAOG_05339
CAOG_05381	XP_004347066.1	142	hypothetical protein CAOG_05381
CAOG_05435	XP_004346108.1	766	hypothetical protein CAOG_05435
CAOG_05459	XP_004346132.1	648	hypothetical protein CAOG_05459
CAOG_05460	XP_004346133.2	397	hypothetical protein CAOG_05460
CAOG_05461	XP_004346134.2	647	hypothetical protein CAOG_05461
CAOG_05472	XP_004346145.2	275	hypothetical protein CAOG_05472
CAOG_05485	XP_004346158.1	110	hypothetical protein CAOG_05485
CAOG_05497	XP_004346170.1	494	hypothetical protein CAOG_05497
CAOG_05502	XP_004346175.1	1026	hypothetical protein CAOG_05502
CAOG_05508	XP_004346181.2	690	hypothetical protein CAOG_05508
CAOG_05520	XP_004346193.1	1390	hypothetical protein CAOG_05520
CAOG_05539	XP_004346212.1	338	hypothetical protein CAOG_05539
CAOG_05554	XP_004346227.1	381	hypothetical protein CAOG_05554
CAOG_05559	XP_004346232.1	1329	hypothetical protein CAOG_05559
CAOG_05567	XP_004346240.1	560	hypothetical protein CAOG_05567
CAOG_05576	XP_004346249.1	163	hypothetical protein CAOG_05576
CAOG_05589	XP_004346262.2	1269	hypothetical protein CAOG_05589
CAOG_05603	XP_004346276.1	459	hypothetical protein CAOG_05603
CAOG_05638	XP_004346311.2	740	hypothetical protein CAOG_05638
CAOG_05647	XP_004346320.2	179	hypothetical protein CAOG_05647
CAOG_05652	XP_004346325.1	712	hypothetical protein CAOG_05652
CAOG_05661	XP_004346334.1	711	hypothetical protein CAOG_05661
CAOG_05682	XP_004346355.1	499	hypothetical protein CAOG_05682
CAOG_05708	XP_004346381.1	159	hypothetical protein CAOG_05708
CAOG_05709	XP_004346382.1	1199	hypothetical protein CAOG_05709
CAOG_05719	XP_004346392.2	787	hypothetical protein CAOG_05719
CAOG_05726	XP_004346399.2	203	hypothetical protein CAOG_05726
CAOG_05736	XP_004346409.2	114	hypothetical protein CAOG_05736
CAOG_05777	XP_004346450.1	789	hypothetical protein CAOG_05777
CAOG_05779	XP_004346452.1	749	hypothetical protein CAOG_05779
CAOG_05781	XP_004346454.1	210	hypothetical protein CAOG_05781
CAOG_05791	XP_004346464.2	744	hypothetical protein CAOG_05791
CAOG_05794	XP_004346467.1	124	hypothetical protein CAOG_05794
CAOG_05795	XP_004345385.1	100	hypothetical protein CAOG_05795
CAOG_05809	XP_004345399.2	522	hypothetical protein CAOG_05809
CAOG_05819	XP_004345409.1	164	hypothetical protein CAOG_05819
CAOG_05844	XP_004345434.1	602	hypothetical protein CAOG_05844
CAOG_05852	XP_004345442.2	522	hypothetical protein CAOG_05852
CAOG_05856	XP_004345446.1	99	hypothetical protein CAOG_05856
CAOG_05864	XP_004345454.2	119	hypothetical protein CAOG_05864
CAOG_05871	XP_004345461.1	837	hypothetical protein CAOG_05871
CAOG_05876	XP_004345466.1	437	hypothetical protein CAOG_05876
CAOG_05901	XP_004345491.2	1430	hypothetical protein CAOG_05901
CAOG_05984	XP_004345574.1	188	hypothetical protein CAOG_05984
CAOG_05998	XP_004345588.1	102	hypothetical protein CAOG_05998
CAOG_06011	XP_004345601.1	199	hypothetical protein CAOG_06011
CAOG_06066	XP_004345656.1	172	hypothetical protein CAOG_06066
CAOG_06077	XP_004345667.1	2246	hypothetical protein CAOG_06077
CAOG_06086	XP_004345676.1	624	hypothetical protein CAOG_06086
CAOG_06087	XP_004345677.2	424	hypothetical protein CAOG_06087
CAOG_06100	XP_004345690.1	1733	hypothetical protein CAOG_06100
CAOG_06115	XP_004345705.2	279	hypothetical protein CAOG_06115
CAOG_06119	XP_004345709.2	336	hypothetical protein CAOG_06119
CAOG_06121	XP_004345711.1	744	hypothetical protein CAOG_06121
CAOG_06129	XP_004345719.1	466	hypothetical protein CAOG_06129
CAOG_06137	XP_004345727.1	2286	hypothetical protein CAOG_06137
CAOG_06145	XP_004345735.1	1623	hypothetical protein CAOG_06145
CAOG_06150	XP_004345740.1	108	hypothetical protein CAOG_06150
CAOG_06161	XP_004345751.2	993	hypothetical protein CAOG_06161
CAOG_06186	XP_004345776.1	530	hypothetical protein CAOG_06186
CAOG_06198	XP_004345788.1	423	hypothetical protein CAOG_06198
CAOG_06202	XP_004345792.1	216	hypothetical protein CAOG_06202
CAOG_06204	XP_004345794.1	295	hypothetical protein CAOG_06204
CAOG_06209	XP_004345799.1	60	hypothetical protein CAOG_06209
CAOG_06227	XP_004344976.1	711	hypothetical protein CAOG_06227
CAOG_06232	XP_004344981.2	384	hypothetical protein CAOG_06232
CAOG_06236	XP_004344985.1	1380	hypothetical protein CAOG_06236
CAOG_06242	XP_004344991.1	1184	hypothetical protein CAOG_06242
CAOG_06260	XP_004345009.2	2217	hypothetical protein CAOG_06260
CAOG_06268	XP_004345017.2	442	hypothetical protein CAOG_06268
CAOG_06269	XP_004345018.2	704	hypothetical protein CAOG_06269
CAOG_06271	XP_004345020.1	246	hypothetical protein CAOG_06271
CAOG_06285	XP_004345034.1	712	hypothetical protein CAOG_06285
CAOG_06290	XP_004345040.1	409	hypothetical protein CAOG_06290
CAOG_06293	XP_004345042.2	1592	hypothetical protein CAOG_06293
CAOG_06294	XP_004345043.2	536	hypothetical protein CAOG_06294
CAOG_06308	XP_004345057.2	341	hypothetical protein CAOG_06308
CAOG_06339	XP_004345088.1	185	hypothetical protein CAOG_06339
CAOG_06351	XP_004345100.1	771	hypothetical protein CAOG_06351
CAOG_06355	XP_004345104.1	910	hypothetical protein CAOG_06355
CAOG_06371	XP_004345120.1	136	hypothetical protein CAOG_06371, partial
CAOG_06383	XP_004345132.1	1457	hypothetical protein CAOG_06383
CAOG_06392	XP_004345141.1	699	hypothetical protein CAOG_06392
CAOG_06396	XP_004345145.1	69	hypothetical protein CAOG_06396
CAOG_06403	XP_004345152.1	544	hypothetical protein CAOG_06403
CAOG_06415	XP_004345164.2	599	hypothetical protein CAOG_06415
CAOG_06434	XP_004345183.2	869	hypothetical protein CAOG_06434
CAOG_06455	XP_004345204.1	175	hypothetical protein CAOG_06455
CAOG_06461	XP_004345210.1	272	hypothetical protein CAOG_06461
CAOG_06475	XP_004345224.2	435	hypothetical protein CAOG_06475
CAOG_06480	XP_004345229.2	948	hypothetical protein CAOG_06480
CAOG_06523	XP_004345272.2	407	hypothetical protein CAOG_06523
CAOG_06525	XP_004345274.1	869	hypothetical protein CAOG_06525
CAOG_06547	XP_004345296.1	338	hypothetical protein CAOG_06547
CAOG_06549	XP_004345298.1	2104	hypothetical protein CAOG_06549
CAOG_06552	XP_004345301.2	579	hypothetical protein CAOG_06552
CAOG_06560	XP_004345309.1	946	hypothetical protein CAOG_06560
CAOG_06609	XP_004344230.1	1342	hypothetical protein CAOG_06609
CAOG_06636	XP_004344257.1	268	hypothetical protein CAOG_06636
CAOG_06641	XP_004344262.1	1000	hypothetical protein CAOG_06641
CAOG_06646	XP_004344267.1	680	hypothetical protein CAOG_06646
CAOG_06647	XP_004344268.2	306	hypothetical protein CAOG_06647
CAOG_06653	XP_004344274.1	186	hypothetical protein CAOG_06653
CAOG_06657	XP_004344278.2	334	hypothetical protein CAOG_06657
CAOG_06659	XP_004344280.2	657	hypothetical protein CAOG_06659
CAOG_06661	XP_004344282.2	349	hypothetical protein CAOG_06661
CAOG_06684	XP_004344305.2	447	hypothetical protein CAOG_06684
CAOG_06709	XP_004344330.2	311	hypothetical protein CAOG_06709
CAOG_06724	XP_004344345.1	1541	hypothetical protein CAOG_06724
CAOG_06726	XP_004344347.1	552	hypothetical protein CAOG_06726
CAOG_06759	XP_004344380.1	301	hypothetical protein CAOG_06759
CAOG_06761	XP_004344382.1	276	hypothetical protein CAOG_06761
CAOG_06767	XP_004344388.1	946	hypothetical protein CAOG_06767
CAOG_06776	XP_004344397.1	423	hypothetical protein CAOG_06776
CAOG_06780	XP_004344401.1	109	hypothetical protein CAOG_06780
CAOG_06781	XP_004344402.1	288	hypothetical protein CAOG_06781
CAOG_06789	XP_004344410.1	112	hypothetical protein CAOG_06789
CAOG_06805	XP_004344426.2	589	hypothetical protein CAOG_06805
CAOG_06807	XP_004344428.2	415	hypothetical protein CAOG_06807
CAOG_06808	XP_004344429.1	170	hypothetical protein CAOG_06808
CAOG_06810	XP_004344431.1	63	hypothetical protein CAOG_06810
CAOG_06820	XP_004344441.1	550	hypothetical protein CAOG_06820
CAOG_06836	XP_004344457.1	392	hypothetical protein CAOG_06836
CAOG_06852	XP_004344473.1	250	hypothetical protein CAOG_06852
CAOG_06854	XP_004344475.1	581	hypothetical protein CAOG_06854
CAOG_06862	XP_004344483.1	985	hypothetical protein CAOG_06862
CAOG_06865	XP_004344486.1	429	hypothetical protein CAOG_06865
CAOG_06866	XP_004344487.2	786	hypothetical protein CAOG_06866
CAOG_06869	XP_004344490.1	131	hypothetical protein CAOG_06869
CAOG_06896	XP_004344517.2	692	hypothetical protein CAOG_06896
CAOG_06911	XP_004344532.1	273	hypothetical protein CAOG_06911
CAOG_06912	XP_004344533.1	243	hypothetical protein CAOG_06912
CAOG_06928	XP_004344549.2	695	hypothetical protein CAOG_06928
CAOG_06938	XP_004343662.1	117	hypothetical protein CAOG_06938
CAOG_06952	XP_004343676.1	156	hypothetical protein CAOG_06952
CAOG_06957	XP_004343681.2	496	hypothetical protein CAOG_06957
CAOG_06970	XP_004343694.2	848	hypothetical protein CAOG_06970
CAOG_06975	XP_004343699.1	499	hypothetical protein CAOG_06975
CAOG_06976	XP_004343700.2	334	hypothetical protein CAOG_06976
CAOG_06980	XP_004343704.1	563	hypothetical protein CAOG_06980
CAOG_06999	XP_004343723.1	888	hypothetical protein CAOG_06999
CAOG_07015	XP_004343739.1	491	hypothetical protein CAOG_07015
CAOG_07036	XP_004343760.1	354	hypothetical protein CAOG_07036
CAOG_07045	XP_004343769.1	619	hypothetical protein CAOG_07045
CAOG_07062	XP_004343786.1	540	hypothetical protein CAOG_07062
CAOG_07084	XP_004343808.2	298	hypothetical protein CAOG_07084
CAOG_07099	XP_004343823.2	162	hypothetical protein CAOG_07099
CAOG_07117	XP_004343841.1	541	hypothetical protein CAOG_07117
CAOG_07124	XP_004343848.2	584	hypothetical protein CAOG_07124
CAOG_07125	XP_004343849.1	498	hypothetical protein CAOG_07125
CAOG_07128	XP_004343852.1	545	hypothetical protein CAOG_07128
CAOG_07130	XP_004343854.1	325	hypothetical protein CAOG_07130
CAOG_07136	XP_004343860.2	267	hypothetical protein CAOG_07136
CAOG_07155	XP_004343879.2	548	hypothetical protein CAOG_07155
CAOG_07160	XP_004343884.1	268	hypothetical protein CAOG_07160
CAOG_07180	XP_004343904.2	334	hypothetical protein CAOG_07180
CAOG_07191	XP_004343915.1	805	hypothetical protein CAOG_07191
CAOG_07192	XP_004343916.2	645	hypothetical protein CAOG_07192
CAOG_07202	XP_004343926.1	176	hypothetical protein CAOG_07202
CAOG_07206	XP_004343930.2	271	hypothetical protein CAOG_07206
CAOG_07207	XP_004343931.1	3184	hypothetical protein CAOG_07207
CAOG_07214	XP_004343073.1	181	hypothetical protein CAOG_07214
CAOG_07217	XP_004343076.2	1611	hypothetical protein CAOG_07217
CAOG_07223	XP_004343082.2	396	hypothetical protein CAOG_07223
CAOG_07229	XP_004343088.1	1511	hypothetical protein CAOG_07229
CAOG_07235	XP_004343094.1	521	hypothetical protein CAOG_07235
CAOG_07246	XP_004343105.1	409	hypothetical protein CAOG_07246
CAOG_07266	XP_004343125.1	1561	hypothetical protein CAOG_07266
CAOG_07269	XP_004343128.1	989	hypothetical protein CAOG_07269
CAOG_07271	XP_004343130.2	2985	hypothetical protein CAOG_07271
CAOG_07284	XP_004343143.2	1141	hypothetical protein CAOG_07284
CAOG_07334	XP_004343193.1	452	hypothetical protein CAOG_07334
CAOG_07343	XP_004343202.1	814	hypothetical protein CAOG_07343
CAOG_07348	XP_004343207.1	79	hypothetical protein CAOG_07348
CAOG_07354	XP_004343213.2	223	hypothetical protein CAOG_07354
CAOG_07370	XP_004343229.2	661	hypothetical protein CAOG_07370
CAOG_07388	XP_004343247.2	185	hypothetical protein CAOG_07388
CAOG_07418	XP_004343277.1	333	hypothetical protein CAOG_07418
CAOG_07429	XP_004343288.1	1880	hypothetical protein CAOG_07429
CAOG_07434	XP_004343293.2	860	hypothetical protein CAOG_07434
CAOG_07446	XP_004343305.1	839	hypothetical protein CAOG_07446
CAOG_07451	XP_004343310.1	612	hypothetical protein CAOG_07451
CAOG_07453	XP_004343312.1	360	hypothetical protein CAOG_07453
CAOG_07458	XP_004343317.1	271	hypothetical protein CAOG_07458
CAOG_07459	XP_004343318.1	385	hypothetical protein CAOG_07459
CAOG_07463	XP_004343337.1	641	hypothetical protein CAOG_07463
CAOG_07468	XP_004343342.2	326	hypothetical protein CAOG_07468
CAOG_07481	XP_004343355.1	108	hypothetical protein CAOG_07481
CAOG_07503	XP_004343377.1	166	hypothetical protein CAOG_07503
CAOG_07507	XP_004343381.1	64	hypothetical protein CAOG_07507
CAOG_07516	XP_004343390.1	101	hypothetical protein CAOG_07516
CAOG_07517	XP_004343391.1	431	hypothetical protein CAOG_07517
CAOG_07563	XP_004343437.1	100	hypothetical protein CAOG_07563
CAOG_07590	XP_004343464.2	428	hypothetical protein CAOG_07590
CAOG_07620	XP_004343494.1	155	hypothetical protein CAOG_07620
CAOG_07622	XP_004343496.2	283	hypothetical protein CAOG_07622
CAOG_07642	XP_004343516.1	246	hypothetical protein CAOG_07642
CAOG_07652	XP_004343526.1	472	hypothetical protein CAOG_07652
CAOG_07674	XP_004343548.1	177	hypothetical protein CAOG_07674
CAOG_07675	XP_004343549.1	1044	hypothetical protein CAOG_07675
CAOG_07697	XP_004343571.1	306	hypothetical protein CAOG_07697
CAOG_07755	XP_004342828.2	452	hypothetical protein CAOG_07755, partial
CAOG_07760	XP_004342833.1	842	hypothetical protein CAOG_07760
CAOG_07766	XP_004342839.2	6160	hypothetical protein CAOG_07766
CAOG_07771	XP_004342844.1	382	hypothetical protein CAOG_07771
CAOG_07777	XP_004342850.1	308	hypothetical protein CAOG_07777
CAOG_07805	XP_004342878.1	221	hypothetical protein CAOG_07805
CAOG_07806	XP_004342879.1	2199	hypothetical protein CAOG_07806
CAOG_07815	XP_004342888.1	1484	hypothetical protein CAOG_07815
CAOG_07821	XP_004342894.1	86	hypothetical protein CAOG_07821
CAOG_07834	XP_004342907.1	111	hypothetical protein CAOG_07834
CAOG_07839	XP_004342912.1	1656	hypothetical protein CAOG_07839
CAOG_07844	XP_004342918.1	1615	hypothetical protein CAOG_07844
CAOG_07856	XP_004342941.2	813	hypothetical protein CAOG_07856
CAOG_07858	XP_004342943.1	2627	hypothetical protein CAOG_07858
CAOG_07861	XP_004342946.1	506	hypothetical protein CAOG_07861
CAOG_07894	XP_004342979.1	467	hypothetical protein CAOG_07894
CAOG_07899	XP_004342984.1	478	hypothetical protein CAOG_07899
CAOG_07901	XP_004342986.1	703	hypothetical protein CAOG_07901
CAOG_07903	XP_004342988.1	199	hypothetical protein CAOG_07903
CAOG_07909	XP_004342994.1	508	hypothetical protein CAOG_07909
CAOG_07914	XP_004342999.2	628	hypothetical protein CAOG_07914
CAOG_07930	XP_004343015.1	224	hypothetical protein CAOG_07930
CAOG_07942	XP_004343030.1	295	hypothetical protein CAOG_07942
CAOG_08008	XP_004342609.1	436	hypothetical protein CAOG_08008
CAOG_08011	XP_004342612.1	4326	hypothetical protein CAOG_08011
CAOG_08013	XP_004342614.1	518	hypothetical protein CAOG_08013
CAOG_08014	XP_004342615.1	351	hypothetical protein CAOG_08014
CAOG_08055	XP_004342656.1	147	hypothetical protein CAOG_08055
CAOG_08074	XP_004342675.1	237	hypothetical protein CAOG_08074
CAOG_08099	XP_004342700.1	116	hypothetical protein CAOG_08099
CAOG_08109	XP_004342710.2	733	hypothetical protein CAOG_08109
CAOG_08112	XP_004342713.1	579	hypothetical protein CAOG_08112
CAOG_08126	XP_004342727.1	1593	hypothetical protein CAOG_08126
CAOG_08139	XP_004342740.2	255	hypothetical protein CAOG_08139
CAOG_08144	XP_004342745.2	513	hypothetical protein CAOG_08144
CAOG_08163	XP_004342764.1	180	hypothetical protein CAOG_08163
CAOG_08166	XP_004342767.2	763	hypothetical protein CAOG_08166
CAOG_08169	XP_004342770.1	233	hypothetical protein CAOG_08169
CAOG_08173	XP_004342774.1	449	hypothetical protein CAOG_08173
CAOG_08185	XP_004342786.1	796	hypothetical protein CAOG_08185
CAOG_08209	XP_004342464.2	694	hypothetical protein CAOG_08209
CAOG_08212	XP_004342467.1	86	hypothetical protein CAOG_08212
CAOG_08225	XP_004342480.1	62	hypothetical protein CAOG_08225
CAOG_08251	XP_004342420.1	430	hypothetical protein CAOG_08251
CAOG_08259	XP_004342428.1	1777	hypothetical protein CAOG_08259
CAOG_08261	XP_004342430.1	438	hypothetical protein CAOG_08261
CAOG_08270	XP_004342439.1	210	hypothetical protein CAOG_08270
CAOG_08283	XP_004342006.1	423	hypothetical protein CAOG_08283
CAOG_08337	XP_004340960.2	279	hypothetical protein CAOG_08337
CAOG_08338	XP_004340787.1	237	hypothetical protein CAOG_08338
CAOG_08346	XP_004340843.1	566	hypothetical protein CAOG_08346, partial
CAOG_08352	XP_004340771.1	184	hypothetical protein CAOG_08352
CAOG_08353	XP_004340833.1	155	hypothetical protein CAOG_08353
CAOG_08357	XP_004340773.2	972	hypothetical protein CAOG_08357
CAOG_08360	XP_004340463.1	135	hypothetical protein CAOG_08360
CAOG_08367	XP_004340491.2	448	hypothetical protein CAOG_08367
CAOG_08383	XP_011269953.1	1330	hypothetical protein CAOG_08383
CAOG_08384	XP_011269954.1	395	hypothetical protein CAOG_08384
CAOG_08391	XP_011269961.1	453	hypothetical protein CAOG_08391
CAOG_08418	XP_011269989.1	484	hypothetical protein CAOG_08418
CAOG_08425	XP_011269996.1	158	hypothetical protein CAOG_08425
CAOG_08426	XP_011269997.1	635	hypothetical protein CAOG_08426
CAOG_08429	XP_011270000.1	708	hypothetical protein CAOG_08429
CAOG_08434	XP_011270005.1	322	hypothetical protein CAOG_08434
CAOG_08443	XP_011270014.1	202	hypothetical protein CAOG_08443
CAOG_08455	XP_011270027.1	955	hypothetical protein CAOG_08455
CAOG_08462	XP_011270034.1	605	hypothetical protein CAOG_08462
CAOG_08463	XP_011270035.1	761	hypothetical protein CAOG_08463
CAOG_08470	XP_011270042.1	917	hypothetical protein CAOG_08470
CAOG_08475	XP_011270047.1	169	hypothetical protein CAOG_08475, partial
CAOG_08476	XP_011270048.1	695	hypothetical protein CAOG_08476
CAOG_08499	XP_011270081.1	759	hypothetical protein CAOG_08499
CAOG_08511	XP_011270093.1	114	hypothetical protein CAOG_08511
CAOG_08513	XP_011270095.1	102	hypothetical protein CAOG_08513
CAOG_08529	XP_011270110.1	191	hypothetical protein CAOG_08529
CAOG_08536	XP_011270117.1	157	hypothetical protein CAOG_08536
CAOG_08544	XP_011270126.1	88	hypothetical protein CAOG_08544
CAOG_08546	XP_011270128.1	505	hypothetical protein CAOG_08546
CAOG_08550	XP_011270132.1	211	hypothetical protein CAOG_08550, partial
CAOG_08560	XP_011270142.1	212	hypothetical protein CAOG_08560, partial
CAOG_08566	XP_011270148.1	535	hypothetical protein CAOG_08566
CAOG_08588	XP_011270188.1	80	hypothetical protein CAOG_08588
CAOG_08590	XP_011270190.1	128	hypothetical protein CAOG_08590, partial
CAOG_08598	XP_011270198.1	310	hypothetical protein CAOG_08598
CAOG_08605	XP_011270205.1	908	hypothetical protein CAOG_08605
CAOG_08623	XP_011270223.1	286	hypothetical protein CAOG_08623
CAOG_08630	XP_011270230.1	2056	hypothetical protein CAOG_08630
CAOG_08644	XP_011270255.1	592	hypothetical protein CAOG_08644
CAOG_08652	XP_011270263.1	86	hypothetical protein CAOG_08652
CAOG_08662	XP_011270273.1	328	hypothetical protein CAOG_08662
CAOG_08666	XP_011270277.1	283	hypothetical protein CAOG_08666
CAOG_08681	XP_011270292.1	321	hypothetical protein CAOG_08681
CAOG_08686	XP_011270297.1	97	hypothetical protein CAOG_08686
CAOG_08705	XP_011270325.1	1328	hypothetical protein CAOG_08705
CAOG_08710	XP_011270330.1	768	hypothetical protein CAOG_08710
CAOG_08712	XP_011270332.1	945	hypothetical protein CAOG_08712
CAOG_08716	XP_011270336.1	113	hypothetical protein CAOG_08716
CAOG_08720	XP_011270340.1	374	hypothetical protein CAOG_08720
CAOG_08727	XP_011270347.1	992	hypothetical protein CAOG_08727
CAOG_08775	XP_011270405.1	1030	hypothetical protein CAOG_08775
CAOG_08783	XP_011270413.1	2093	hypothetical protein CAOG_08783
CAOG_08785	XP_011270415.1	379	hypothetical protein CAOG_08785
CAOG_08789	XP_011270429.1	142	hypothetical protein CAOG_08789, partial
CAOG_08801	XP_011270441.1	103	hypothetical protein CAOG_08801
CAOG_08806	XP_011270446.1	389	hypothetical protein CAOG_08806
CAOG_08808	XP_011270448.1	829	hypothetical protein CAOG_08808
CAOG_08816	XP_011270456.1	157	hypothetical protein CAOG_08816
CAOG_08820	XP_011270460.1	313	hypothetical protein CAOG_08820
CAOG_08825	XP_011270465.1	412	hypothetical protein CAOG_08825
CAOG_08826	XP_011270466.1	508	hypothetical protein CAOG_08826
CAOG_08836	XP_011270477.1	418	hypothetical protein CAOG_08836
CAOG_08845	XP_011270499.1	432	hypothetical protein CAOG_08845
CAOG_08846	XP_011270500.1	887	hypothetical protein CAOG_08846
CAOG_08859	XP_011270513.1	669	hypothetical protein CAOG_08859
CAOG_08863	XP_011270518.1	803	hypothetical protein CAOG_08863
CAOG_08864	XP_011270519.1	2586	hypothetical protein CAOG_08864
CAOG_08865	XP_011270520.1	452	hypothetical protein CAOG_08865
CAOG_08878	XP_011270533.1	939	hypothetical protein CAOG_08878, partial
CAOG_08886	XP_011270548.1	62	hypothetical protein CAOG_08886
CAOG_08887	XP_011270549.1	573	hypothetical protein CAOG_08887
CAOG_08898	XP_011270560.1	249	hypothetical protein CAOG_08898
CAOG_08906	XP_011270568.1	461	hypothetical protein CAOG_08906
CAOG_08909	XP_011270571.1	386	hypothetical protein CAOG_08909
CAOG_08934	XP_011270605.1	337	hypothetical protein CAOG_08934
CAOG_08935	XP_011270606.1	1985	hypothetical protein CAOG_08935
CAOG_08939	XP_011270610.1	214	hypothetical protein CAOG_08939
CAOG_08940	XP_011270611.1	723	hypothetical protein CAOG_08940
CAOG_08946	XP_011270617.1	622	hypothetical protein CAOG_08946
CAOG_08962	XP_011270640.1	133	hypothetical protein CAOG_08962
CAOG_08974	XP_011270652.1	700	hypothetical protein CAOG_08974
CAOG_08985	XP_011270663.1	980	hypothetical protein CAOG_08985
CAOG_08994	XP_011270672.1	375	hypothetical protein CAOG_08994
CAOG_08996	XP_011270683.1	1611	hypothetical protein CAOG_08996
CAOG_09003	XP_011270690.1	2463	hypothetical protein CAOG_09003
CAOG_09004	XP_011270691.1	380	hypothetical protein CAOG_09004
CAOG_09006	XP_011270693.1	176	hypothetical protein CAOG_09006
CAOG_09010	XP_011270697.1	506	hypothetical protein CAOG_09010, partial
CAOG_09019	XP_011270706.1	921	hypothetical protein CAOG_09019
CAOG_09036	XP_011270724.1	377	hypothetical protein CAOG_09036
CAOG_09045	XP_011270733.1	1026	hypothetical protein CAOG_09045
CAOG_09048	XP_011270736.1	498	hypothetical protein CAOG_09048
CAOG_09056	XP_011270789.1	331	hypothetical protein CAOG_09056
CAOG_09077	XP_011270810.1	3369	hypothetical protein CAOG_09077
CAOG_09083	XP_011270816.1	839	hypothetical protein CAOG_09083
CAOG_09095	XP_011270752.1	394	hypothetical protein CAOG_09095
CAOG_09100	XP_011270757.1	211	hypothetical protein CAOG_09100
CAOG_09101	XP_011270758.1	333	hypothetical protein CAOG_09101, partial
CAOG_09116	XP_011270773.1	501	hypothetical protein CAOG_09116
CAOG_09120	XP_011270777.1	294	hypothetical protein CAOG_09120, partial
CAOG_09125	XP_011270835.1	1573	hypothetical protein CAOG_09125
CAOG_09133	XP_011270843.1	12732	hypothetical protein CAOG_09133
CAOG_09134	XP_011270844.1	350	hypothetical protein CAOG_09134
CAOG_09140	XP_011270850.1	797	hypothetical protein CAOG_09140
CAOG_09146	XP_011270859.1	725	hypothetical protein CAOG_09146
CAOG_09164	XP_011270877.1	244	hypothetical protein CAOG_09164, partial
CAOG_09172	XP_011270885.1	822	hypothetical protein CAOG_09172
CAOG_09187	XP_011270904.1	279	hypothetical protein CAOG_09187, partial
CAOG_09188	XP_011270905.1	592	hypothetical protein CAOG_09188, partial
CAOG_09192	XP_011270909.1	1420	hypothetical protein CAOG_09192
CAOG_09203	XP_011270920.1	127	hypothetical protein CAOG_09203
CAOG_09207	XP_011270924.1	287	hypothetical protein CAOG_09207
CAOG_09208	XP_011270944.1	241	hypothetical protein CAOG_09208, partial
CAOG_09223	XP_011270935.1	813	hypothetical protein CAOG_09223
CAOG_05909	XP_004345499.1	190	import inner membrane translocase subunit Tim22
CAOG_06578	XP_004345327.1	524	inosine monophosphate dehydrogenase 2
CAOG_01679	XP_004364547.1	541	insect-derived growth factor-B-like protein
CAOG_02408	XP_004349158.1	260	integral membrane protein
CAOG_07424	XP_004343283.1	309	iron-sulfur protein I
CAOG_08016	XP_004342617.1	467	iron/zinc purple acid phosphatase-like protein
CAOG_02772	XP_004349525.1	308	ketohexokinase
CAOG_07968	XP_004343056.1	832	krox-20
CAOG_03608	XP_004363336.1	978	krueppel-like factor 16
CAOG_05737	XP_004346410.1	476	L-gulono-gamma-lactone oxidase
CAOG_03827	XP_004363555.1	321	L-isoaspartyl protein carboxyl methyltransferase
CAOG_00854	XP_004365725.1	511	leucine-rich repeat containing protein
CAOG_03990	XP_004347815.2	1110	leucine-rich repeat-containing protein 28
CAOG_02239	XP_004348989.1	2004	leucine-rich repeat-containing protein 69
CAOG_06135	XP_004345725.1	521	lipase, family member N
CAOG_03075	XP_004363914.1	645	long-chain-fatty-acid-CoA ligase ACSBG2
CAOG_01478	XP_004364346.1	738	lss protein
CAOG_04352	XP_004348180.2	506	lung seven transmembrane receptor
CAOG_07225	XP_004343084.2	216	LYR domain-containing protein-containing protein 5
CAOG_04258	XP_004348083.2	711	lysophosphatidylcholine acyltransferase 2-B
CAOG_04992	XP_004346677.1	431	lysophosphatidylcholine acyltransferase 3
CAOG_00329	XP_004365200.1	786	lysosomal alpha-N-acetyl glucosaminidase
CAOG_07000	XP_004343724.1	217	lysozyme
CAOG_05009	XP_004346694.1	411	macrophage erythroblast attacher protein
CAOG_06815	XP_004344436.1	245	Maf1-pending-prov protein
CAOG_06529	XP_004345278.1	597	max-like protein X
CAOG_08090	XP_004342691.1	358	metal-binding domain in RNase L inhibitor
CAOG_08049	XP_004342650.1	426	metallo-beta-lactamase
CAOG_00476	XP_004365347.1	282	methyltransferase
CAOG_07700	XP_004343574.1	117	microtubule associated protein
CAOG_03874	XP_004363602.2	1911	mitogen-activated protein kinase kinase kinase 1
CAOG_04640	XP_004347387.1	2280	mitogen-activated protein kinase kinase kinase 1
CAOG_03065	XP_004363904.2	1156	mitogen-activated protein kinase kinase kinase 3
CAOG_08035	XP_004342636.2	531	mitogen-activated protein kinase kinase kinase kinase
CAOG_02162	XP_004348912.2	657	molybdenum cofactor synthesis 1 isoform 1
CAOG_04319	XP_004348147.1	305	molybdenum cofactor synthesis protein 2 large subunit
CAOG_06543	XP_004345292.2	462	molybdopterin synthase sulfurylase
CAOG_00650	XP_004365521.2	240	Mrto4 protein
CAOG_07710	XP_004343584.1	546	mthfr-prov protein
CAOG_02706	XP_004349456.2	1491	multi-sensor hybrid histidine kinase
CAOG_02063	XP_004348813.2	2168	myosin IXA
CAOG_00121	XP_004364992.2	1291	N-acetylglucosamine-1-phosphate transferase
CAOG_04189	pseudo gene		n-acetylglucosamine-6-phosphate deacetylase
CAOG_10025			NAD-dependent deacetylase sirtuin 7
CAOG_03222	XP_004364061.1	334	NAD-dependent epimerase/dehydratase
CAOG_03621	XP_004363349.1	127	NADH dehydrogenase 1 beta subcomplex subunit 9
CAOG_07923	XP_004343008.1	709	NADPH-cytochrome P450 reductase
CAOG_03423	XP_004364262.1	215	Nat9 protein
CAOG_00591	XP_004365462.1	257	natural killer cell-specific antigen KLIP1
CAOG_01134	XP_004366005.1	1447	neuropathy target esterase
CAOG_01936	XP_004364804.1	1063	neutral sphingomyelinase activation associated factor
CAOG_05761	XP_004346434.2	997	non-receptor protein kinase
CAOG_08366	XP_004340478.1	1380	non-receptor protein kinase, partial
CAOG_02457	XP_004349207.1	2031	NPR2 protein
CAOG_06310	XP_004345059.1	635	NTRK3 protein
CAOG_01270	XP_004349790.1	957	nuclear elongation and deformation protein 1
CAOG_07127	XP_004343851.2	343	nuclease Le3
CAOG_07597	XP_004343471.1	1042	nucleic acid binding protein
CAOG_04115	XP_004347940.1	274	nucleotide-binding protein 2
CAOG_06336	XP_004345085.1	700	oxidation resistance protein 1
CAOG_07035	XP_004343759.2	1349	patatin-like phospholipase domain-containing protein 7
CAOG_04074	XP_004347899.2	448	peptidase M19
CAOG_03679	XP_004363407.1	660	peptidase S8 and S53
CAOG_06448	XP_004345197.1	172	peptide methionine sulfoxide reductase
CAOG_01957	XP_004364825.1	583	periodic tryptophan protein
CAOG_00607	XP_004365478.1	462	phenylalanyl-tRNA synthetase
CAOG_07357	XP_004343216.1	547	phosphate transporter
CAOG_02967	XP_004363806.2	777	phosphatidylethanolamine N-methyltransferase
CAOG_01921	XP_004364789.1	251	phosphatidylinositol glycan anchor biosynthesis
CAOG_00043	XP_004364914.2	340	phospho-2-dehydro-3-deoxyheptonate aldolase
CAOG_04210	XP_004348035.2	1564	phosphodiesterase 1B
CAOG_04883	XP_004347634.1	719	phosphodiesterase 2A
CAOG_02238	XP_004348988.2	945	phosphoinositide-3-kinase
CAOG_06640	XP_004344261.1	164	phospholipid transfer protein
CAOG_00556	XP_004365427.1	249	phosphomannomutase
CAOG_00222	XP_004365093.1	303	phosphopantothenoylcysteine decarboxylase
CAOG_05987	XP_004345577.1	299	phosphopantothenoylcysteine synthetase
CAOG_04597	XP_004347344.1	299	phosphoribosylaminoimidazole-succinocarboxamide synthase
CAOG_07423	XP_004343282.2	1970	Pik4cb protein
CAOG_06417	XP_004345166.1	353	pirin domain-containing protein domain-containing protein
CAOG_03564	XP_004363292.2	884	polyadenylate-binding protein
CAOG_00164	XP_004365035.2	610	potassium channel tetramerisation domain-containing protein
CAOG_00596	XP_004365467.2	176	prefoldin
CAOG_05548	XP_004346221.2	242	programmed cell death protein
CAOG_04153	XP_004347978.1	950	protease m1 zinc metalloprotease
CAOG_05835	XP_004345425.2	643	protein arginine methyltransferase 3
CAOG_00972	XP_004365843.1	487	protein disulfide-isomerase ERp60
CAOG_01341	XP_004349861.2	504	protein kinase
CAOG_05528	XP_004346201.2	1200	protein kinase
CAOG_08111	XP_004342712.1	231	protein-S-isoprenylcysteine O-methyltransferase
CAOG_06163	XP_004345753.2	1446	protein-tyrosine-phosphatase
CAOG_02035	XP_004348785.2	308	pyridoxamine 5\\'-phosphate oxidase
CAOG_04392	XP_004348220.2	474	queuine tRNA-ribosyltransferase
CAOG_05584	XP_004346257.1	480	radical S-adenosyl methionine domain-containing protein 1
CAOG_01797	XP_004364665.2	1007	radixin isoform a
CAOG_00452	XP_004365323.2	1090	rap guanine nucleotide exchange factor GEF2
CAOG_00294	XP_004365165.1	187	ras family protein
CAOG_06717	XP_004344338.1	956	ras guanine nucleotide exchange factor, partial
CAOG_10093			Ras like enriched
CAOG_08182	XP_004342783.1	202	Ras-like protein Rab-21
CAOG_00778	XP_004365649.1	1052	ras-specific guanine nucleotide-releasing factor RalGPS1
CAOG_01664	XP_004364532.2	413	Rbm22 protein
CAOG_02716	XP_004349466.1	176	receptor accessory protein 5
CAOG_02461	XP_004349211.2	1533	response regulator receiver
CAOG_05966	XP_004345556.1	827	response regulator receiver domain-containing protein
CAOG_05260	XP_004346945.2	494	rho GTPase activating protein
CAOG_05230	XP_004346915.1	1876	rho GTPase-activating protein
CAOG_07539	XP_004343413.1	455	rho GTPase-activating protein 8
CAOG_02310	XP_004349060.2	361	ribonuclease P/MRP 30 subunit
CAOG_01734	XP_004364602.1	60	ribosomal protein L29e
CAOG_03983	XP_004347808.2	326	ribosomal RNA large subunit methyltransferase J
CAOG_07203	XP_004343927.1	173	ring finger protein, partial
CAOG_07739	XP_004343613.2	648	RIO kinase 3
CAOG_03214	XP_004364053.1	1179	RNA binding domain-containing protein
CAOG_07410	XP_004343269.2	302	RNA-binding protein PNO1
CAOG_00935	XP_004365806.2	428	saccharopine dehydrogenase
CAOG_00040	XP_004364911.1	215	SapB domain-containing protein
CAOG_08152	XP_004342753.1	629	SEC14-like protein
CAOG_03476	XP_004348381.1	557	selenocysteine-specific elongation factor
CAOG_05807	XP_004345397.2	1951	sensor protein GacS
CAOG_03468	XP_004348373.1	609	sentrin/SUMO-specific protease 15
CAOG_02174	XP_004348924.1	252	sepiapterin reductase
CAOG_07938	XP_004343026.1	428	Ser/Thr kinase
CAOG_05563	XP_004346236.1	825	serine/threonine protein kinase
CAOG_08028	XP_004342629.1	340	serine/threonine protein kinase
CAOG_00905	XP_004365776.1	2948	serine/threonine protein kinase 15
CAOG_01911	XP_004364779.2	509	serine/threonine-protein kinase gad8
CAOG_03006	XP_004363845.2	1600	serine/threonine-protein kinase ppk15
CAOG_02400	XP_004349150.2	876	serine/threonine-protein kinase SAPK2
CAOG_05649	XP_004346322.2	1172	serine/threonine-specific protein kinase NAK
CAOG_04062	XP_004347887.2	1154	serologically defined colon cancer antigen 1
CAOG_00420	XP_004365291.2	559	serum/glucocorticoid regulated kinase 2
CAOG_04446	XP_004348274.1	723	sestrin 1
CAOG_03488	XP_004348393.1	607	SFRS protein kinase 1
CAOG_04695	XP_004347442.1	365	Sh3yl1-prov protein
CAOG_03052	XP_004363891.1	221	small GTP-binding protein Rab4
CAOG_04656	XP_004347403.1	177	small HspC2 heat shock protein
CAOG_07464	XP_004343338.2	447	SMYD5 protein
CAOG_04776	XP_004347527.1	199	SNARE Ykt6
CAOG_06772	XP_004344393.2	1785	snrk protein
CAOG_01682	XP_004364550.2	97	snRNP core protein SMX5
CAOG_04882	XP_004347633.1	466	snurportin-1
CAOG_00414	XP_004365285.1	988	sodium/calcium exchanger protein
CAOG_01804	XP_004364672.1	296	soluble NSF attachment protein
CAOG_07131	XP_004343855.2	574	solute carrier family 24
CAOG_02881	XP_004363720.1	330	solute carrier family 25
CAOG_04976	XP_004346661.1	310	solute carrier family 25
CAOG_07519	XP_004343393.1	381	solute carrier family 25
CAOG_00501	XP_004365372.1	405	solute carrier family 35
CAOG_06826	XP_004344447.1	435	solute carrier family 35 member C2
CAOG_02956	XP_004363795.2	385	solute carrier family 39
CAOG_04923	XP_004347674.2	499	solute carrier family 39
CAOG_07012	XP_004343736.1	754	solute carrier family 47
CAOG_04621	XP_004347368.2	815	sphingosine kinase SphK
CAOG_06412	XP_004345161.2	527	spinster like protein
CAOG_02700	XP_004349450.2	500	SPRY domain-containing protein
CAOG_07297	XP_004343156.1	527	squalene monooxygenase
CAOG_00304	XP_004365175.2	608	ST7 protein
CAOG_04243	XP_004348068.2	527	STAM binding protein
CAOG_09263			STE/STE7 protein kinase
CAOG_04722	XP_004347469.1	285	sterol desaturase
CAOG_05258	XP_004346943.1	363	sterol-4-alpha-carboxylate 3-dehydrogenase
CAOG_05285	XP_004346970.2	418	Sua5/YciO/YrdC/YwlC family protein
CAOG_06766	XP_004344387.1	542	sugar transporter
CAOG_05077	XP_004346762.1	740	syk-prov protein
CAOG_08354	XP_004340834.2	782	syk-prov protein
CAOG_07641	XP_004343515.1	334	syntaxin 5A
CAOG_05240	XP_004346925.1	289	syntaxin-6
CAOG_05526	XP_004346199.2	1260	T-box transcription factor TBX4
CAOG_01193	XP_004349690.1	878	TBC1 domain family protein
CAOG_05197	XP_004346882.1	235	testis enhanced transcript
CAOG_05847	XP_004345437.2	1008	testis-specific protein kinase 1
CAOG_02776	XP_004349529.2	260	TGF beta-inducible nuclear protein 1
CAOG_02459	XP_004349209.2	518	Tgs1 protein
CAOG_04267	XP_004348092.2	362	thiamin pyrophosphokinase 1
CAOG_00550	XP_004365421.1	538	ThiF family protein
CAOG_01239	XP_004349759.1	2246	thyroid hormone receptor interactor 12
CAOG_09258	KJE88366	670	TKL protein kinase
CAOG_09665			TKL protein kinase
CAOG_09920			TKL protein kinase
CAOG_05478	XP_004346151.2	830	tnf receptor-associated factor 7
CAOG_04891	XP_004347642.2	309	TPA regulated locus
CAOG_00603	XP_004365474.2	835	transcription factor 25
CAOG_04493	XP_004348321.2	236	transcription factor FET5
CAOG_05942	XP_004345532.2	385	translation factor pelota
CAOG_01960	XP_004364828.1	200	translation initiation factor SUI1
CAOG_03576	XP_004363304.1	111	translation initiation factor SUI1
CAOG_02863	XP_004363702.2	594	transmembrane 9 superfamily member 1
CAOG_00427	XP_004365298.2	425	transmembrane protein
CAOG_01822	XP_004364690.2	511	transmembrane protein
CAOG_00931	XP_004365802.2	278	transmembrane protein 41B
CAOG_03235	XP_004364074.2	325	Trip1-PA
CAOG_00199	XP_004365070.1	283	tRNA methyltransferase
CAOG_09256			tRNA-ALA
CAOG_02975	XP_004363814.1	741	tRNA-dihydrouridine synthase 3
CAOG_02807	XP_004348620.2	541	type I phosphodiesterase/nucleotide pyrophosphatase
CAOG_06007	XP_004345597.1	1378	tyrosine-protein kinase CSK
CAOG_08227	XP_004342482.1	1866	tyrosine-protein kinase CSK
CAOG_00226	XP_004365097.2	583	tyrosine-protein kinase Src42A
CAOG_01470	XP_004364338.2	797	tyrosine-protein kinase Srms
CAOG_05691	XP_004346364.2	830	tyrosine-protein kinase Srms
CAOG_04919	XP_004347670.2	740	tyrosine-protein kinase transforming protein Abl
CAOG_04506	XP_004348334.2	810	tyrosine-protein kinase transforming protein Fes
CAOG_07889	XP_004342974.1	730	tyrosine-protein phosphatase non-receptor type 11
CAOG_05870	XP_004345460.2	655	ubiquitin carboxyl-terminal hydrolase
CAOG_03638	XP_004363366.1	247	ubiquitin conjugating enzyme protein 26
CAOG_05967	XP_004345557.2	781	ubiquitin ligase E3A isoform 1
CAOG_07320	XP_004343179.1	451	ubiquitin specific peptidase 12
CAOG_05894	XP_004345484.1	1177	ubiquitin specific protease 41
CAOG_07247	XP_004343106.1	332	ubiquitin thioesterase OTU1
CAOG_08184	XP_004342785.1	412	ubiquitin-activating enzyme 5
CAOG_07990	XP_004342591.2	419	ubiquitin-conjugating enzyme E2
CAOG_06956	XP_004343680.2	289	ubiquitin-conjugating enzyme E2 R1
CAOG_04633	XP_004347380.1	156	ubiquitin-conjugating enzyme E2I
CAOG_02291	XP_004349041.2	152	ubiquitin-conjugating enzyme E2N
CAOG_07576	XP_004343450.1	151	ubiquitin-conjugating enzyme HR6A
CAOG_06327	XP_004345076.1	176	ubiquitin-fold modifier-conjugating enzyme 1
CAOG_04078	XP_004347903.1	184	ubiquitin-protein ligase
CAOG_03163	XP_004364002.1	444	UDP-N-acetylglucosamine 2-epimerase
CAOG_02196	XP_004348946.2	1261	Usp8 protein
CAOG_03371	XP_004364210.1	163	V-type ATPase
CAOG_02575	XP_004349325.2	620	V-type proton ATPase catalytic subunit A
CAOG_04328	XP_004348156.1	116	vacuolar ATP synthase subunit G
CAOG_03924	XP_004363652.1	428	vacuolar protein sorting-associated protein
CAOG_02427	XP_004349177.1	236	vacuolar protein sorting-associated protein 28
CAOG_01737	XP_004364605.1	1014	vacuolar proton ATPase
CAOG_01054	XP_004365925.1	110	VMA21 domain-containing protein
CAOG_05253	XP_004346938.1	516	voltage-dependent potassium channel protein
CAOG_04223	XP_004348048.1	315	WD repeat domain-containing protein
CAOG_08061	XP_004342662.1	1018	WD repeat domain-containing protein
CAOG_04821	XP_004347572.1	671	WD-repeat protein
CAOG_05929	XP_004345519.1	586	WD-repeat protein 50
CAOG_02049	XP_004348799.1	273	WD40 repeat-containing protein
CAOG_01873	XP_004364741.2	936	xenotropic and polytropic murine leukemia virus receptor xpr1
CAOG_00279	XP_004365150.1	432	XPA binding protein 1
CAOG_03653	XP_004363381.2	640	ZC3H3 protein
CAOG_06521	XP_004345270.1	1579	zinc finger CCCH domain-containing protein 37
CAOG_05935	XP_004345525.2	633	zinc finger family protein
CAOG_01096	XP_004365967.2	450	zinc finger protein
CAOG_07032	XP_004343756.2	479	zinc finger protein
CAOG_03804	XP_004363532.1	505	zinc finger RAD18 domain-containing protein C1, partial
CAOG_02096	XP_004348846.1	214	zinc-binding dehydrogenase
CAOG_01546	XP_004364414.2	1551	zipper protein kinase

## Sheet: Sheet 2
Gene Name	UniProt ID
1-acyl-sn-glycerol-3-phosphate acyltransferase	GPAT3
2-acylglycerol O-acyltransferase 2-A	MOGAT1
24-dehydrocholesterol reductase	DHCR24
2OG-Fe(II) oxygenase	11412086
3-oxoacyl-[acyl-carrier-protein] synthase 2, variant 2	KASII
40S ribosomal protein S21	RPS21
40S ribosomal protein S29	RPS29
5-methyltetrahydrofolate-homocysteine methyltransferase reductase	MTR
5\\'-AMP-activated protein kinase catalytic subunit alpha-1	PRKAA1
5\\'-AMP-activated protein kinase catalytic subunit alpha-2	PRKAA2
6-phosphofructokinase	PFKL
AAA family ATPase	ATAD2
ABC transporter	ABCA2
ABC transporter	ABCA2
Abca3 protein	ABCA3
ADP-ribosyl cyclase	CD38
ADP-ribosylation factor-like protein 8B	ARL8B
alkane-1 monooxygenase	alkB
amidophosphoribosyltransferase	PPAT
ankyrin repeat domain-containing protein 13	ANKRD13B
aquaporin 10	AQP10
archipelago beta form	LW93_5577
ataxin-3	ATXN3
AtMMH-1	FPG1
ATP synthase subunit delta	ATP5F1D
ATP-binding cassette	ABCG2
ATP-binding cassette sub-family A member 1	ABCA2
ATP-binding cassette sub-family B member 10	ABCB10
ATP-binding cassette sub-family B member 7	ABCB7
ATP-binding cassette sub-family E member 1	ABCE1
ATP-binding cassette transporter sub-family G member 2c	ABCB9
ATP-dependent Clp protease proteolytic subunit	CLPP
ATP-dependent DNA helicase	DNA2
ATP-dependent protease La	LONP1
ATP-dependent protease La	LONP1
ATPase
ATPase
ATPase type 13A	ATP13A1
Atypical/RIO/RIO1 protein kinase, variant 4	PHSY_000610
B3GNTL1 protein	B3GNTL1
beclin	BECN1
betaine aldehyde dehydrogenase	ALDH7A1
branched-chain amino acid aminotransferase	BCAT2
bystin	BYSL
C-4 methylsterol oxidase	MSMO1
Ca2+ transporting ATPase, plasma membrane	ACA8
calcium-dependent cysteine protease	CAPNS1
calcium-translocating P-type ATPase	TELCIR_04040
CAMK/CAMKL/BRSK protein kinase	SPPG_02241
CAMK/CAMKL/PASK protein kinase	PGTG_14851
cAMP-dependent protein kinase catalytic subunit	PRKX
carbonate dehydratase	CA1
carnitine/acylcarnitine carrier protein	SLC25A20
carrier protein
carrier protein
carrier protein
casein kinase	CSNK1D
cathepsin C	CTSC
cathepsin L2	CTSV
ccr4-associated factor	CNOT7
cell motility mediator	MEMO1
ceramide kinase	CERK
cereblon	CRBN
cholesterol acyltransferase	LCAT
cholinesterase	BCHE
chorismate mutase/prephenate dehydratase	pheA
chromatin modifying protein 1b	CHMP1B
chromatin modifying protein 1b	CHMP1B
chromatin modifying protein 2a	CHMP2A
CHY zinc finger family protein	RZPF34
COBW domain-containing protein	CBWD1
collagen type IV alpha-3-binding protein	CERT1
copine-9	CPNE9
copper-transporting ATPase	ATP7B
coproporphyrinogen oxidase	hemN
cre	AHK4
crk-like protein	CRKL
Cullin 4	CUL4A
cyclin-box carrying protein isoform	CAOG_001396
cystathionine beta-lyase	metC
cystathionine gamma-synthase	CGS1
cysteine desulfurylase	102586162
cytochrome b5 reductase 4	CYB5R4
cytochrome P450	CYP2C8
cytochrome P450	CYP2C8
cytosolic Fe-S cluster assembling factor nbp35	K457DRAFT_140382
Dcun1d3 protein	DCUN1D3
DDHD domain containing 2	DDHD2
DEAD box ATP-dependent RNA helicase	DDX54
DEAH helicase isoform 6	DHX9
decarboxylase	GAD1
delta-aminolevulinic acid dehydratase	ALAD
deoxyhypusine synthase	DHPS
deoxyribodipyrimidine photo-lyase	PHR1
derlin-2 like protein	DERL2
DHHC zinc finger domain-containing protein	ZDHHC8
diacylglycerol acyltransferase type 2A	DGAT2
diacylglycerol kinase 1	DGKA
diaphorase	NQO1
dihydroderamide delta-4 desaturase	CAOG_008167
diphosphomevalonate decarboxylase	MVD
diphthamide biosynthesis protein	DPH1
DNA-directed RNA polymerase II polypeptide	POLR2B
dolichyl-phosphate-mannose-protein mannosyltransferase	POMT1
DREV methyltransferase	METTL9
dual-specificity tyrosine-(Y)-phosphorylation regulated kinase 1B
E1A binding protein p300	EP300
E3 ubiquitin-protein ligase NEDD4	NEDD4
efflux ABC transporter	ABCA1
ephrin type-A receptor 4a	epha4a
eukaryotic peptide chain release factor subunit 1	GSPT1
eukaryotic translation initiation factor 2-alpha kinase	EIF2AK1
eukaryotic translation initiation factor 2-alpha kinase 1	EIF2AK1
F-box/WD repeat-containing protein pof1	pof1
FAM72A protein	FAM72A
farnesyl-diphosphate farnesyltransferase 1	FDFT1
fatty acid elongase	ELOVL1
ferredoxin 1-like protein	FDX2
ferredoxin 1-like protein	FDX2
ferrous ion membrane transporter DMT1	SLC11A2
G protein-coupled receptor	GPER1
gamma-butyrobetaine dioxygenase	BBOX1
gamma-butyrobetaine dioxygenase	BBOX1
general stress protein	mgsR
geranylgeranyl pyrophosphate synthetase	GGPS1
glucosamine-6-phosphate N-acetyltransferase	GNPNAT1
glutamate receptor Gr2	Gria2
glutaredoxin-3	GLRX3
glutathione S-transferase	GSTO1
glycerol-3-phosphate acyltransferase	GPAT3
glycine hydroxymethyltransferase	SHMT2
glycosyltransferase-like protein LARGE1	LARGE1
gphn protein	GPHN
growth hormone-regulated TBC protein 1	GRTP1
growth-inhibiting protein 1	ING1
GTP binding protein 4	GTPBP1
GTP-binding protein yptV3	YPTV3
GTPase	KRAS
guanine nucleotide-exchange protein	ARFGEF1
heat shock factor 2	HSF2
HIT domain-containing protein	ZNHIT1
HLA-B associated transcript 5	BAG6
hsp70-like protein	HSPBP1
hydroxymethylglutaryl-CoA synthase 1	HMGCS1
hydroxymethylglutaryl-coenzyme A reductase	lovC
hydroxysteroid dehydrogenase 7	HSD17B10
import inner membrane translocase subunit Tim22	TIMM22
inosine monophosphate dehydrogenase 2	IMPDH2
insect-derived growth factor-B-like protein
integral membrane protein	GPR180
iron-sulfur protein I	NUBPL
iron/zinc purple acid phosphatase-like protein	papl
ketohexokinase	KHK
krox-20	EGR2
krueppel-like factor 16	KLF16
L-gulono-gamma-lactone oxidase	GULO
L-isoaspartyl protein carboxyl methyltransferase	PCMT1
leucine-rich repeat containing protein	LRRC1
leucine-rich repeat-containing protein 28	LRRC28
leucine-rich repeat-containing protein 69	LRRC69
lipase, family member N	LIPN
long-chain-fatty-acid-CoA ligase ACSBG2	ACSBG2
lss protein	LSS
lung seven transmembrane receptor	GPR107
LYR domain-containing protein-containing protein 5	ETFRF1
lysophosphatidylcholine acyltransferase 2-B	LPCAT2
lysophosphatidylcholine acyltransferase 3	LPCAT3
lysosomal alpha-N-acetyl glucosaminidase
lysozyme	SPACA3
macrophage erythroblast attacher protein	MAEA
Maf1-pending-prov protein	MAF1
max-like protein X	MLX
metal-binding domain in RNase L inhibitor	RNASEL
metallo-beta-lactamase	blaNDM-1
methyltransferase	DNMT1
microtubule associated protein	MAP1S
mitogen-activated protein kinase kinase kinase 1	MAP3K1
mitogen-activated protein kinase kinase kinase 1	MAP3K1
mitogen-activated protein kinase kinase kinase 3	MAP3K3
mitogen-activated protein kinase kinase kinase kinase	SLK
molybdenum cofactor synthesis 1 isoform 1	MOCS1
molybdenum cofactor synthesis protein 2 large subunit	MOCS2
molybdopterin synthase sulfurylase	MOCS3
Mrto4 protein	MRTO4
mthfr-prov protein	MTHFR
multi-sensor hybrid histidine kinase	Psta_0819
myosin IXA	MYO9A
N-acetylglucosamine-1-phosphate transferase	DPAGT1
n-acetylglucosamine-6-phosphate deacetylase	AMDHD2
NAD-dependent deacetylase sirtuin 7	SIRT7
NAD-dependent epimerase/dehydratase	azf
NADH dehydrogenase 1 beta subcomplex subunit 9	NDUFB9
NADPH-cytochrome P450 reductase	POR
Nat9 protein	NAT9
natural killer cell-specific antigen KLIP1	YIPF3
neuropathy target esterase	PNPLA6
neutral sphingomyelinase activation associated factor	NSMAF
non-receptor protein kinase	TNK1
non-receptor protein kinase, partial	TNK1
NPR2 protein	NPR2
NTRK3 protein	NTRK3
nuclear elongation and deformation protein 1	NED1
nuclease Le3	CAOG_007127
nucleic acid binding protein	PCBP1
nucleotide-binding protein 2	RACK1
oxidation resistance protein 1	OXR1
patatin-like phospholipase domain-containing protein 7	PNPLA7
peptidase M19	A1D17_16880
peptidase S8 and S53	Peptidase_S8/S53_dom
peptide methionine sulfoxide reductase	MSRA
periodic tryptophan protein	PWP1
phenylalanyl-tRNA synthetase	FARS2
phosphate transporter	SLC20A2
phosphatidylethanolamine N-methyltransferase	PEMT
phosphatidylinositol glycan anchor biosynthesis	PIGU
phospho-2-dehydro-3-deoxyheptonate aldolase	DHS1
phosphodiesterase 1B	PDE1B
phosphodiesterase 2A	PDE2A
phosphoinositide-3-kinase	PIK3AP1
phospholipid transfer protein	PLTP
phosphomannomutase	PMM1
phosphopantothenoylcysteine decarboxylase	PPCDC
phosphopantothenoylcysteine synthetase	PPCS
phosphoribosylaminoimidazole-succinocarboxamide synthase	PAICS
Pik4cb protein	PI4KB
pirin domain-containing protein domain-containing protein	PYDC1
polyadenylate-binding protein	PABPN1
potassium channel tetramerisation domain-containing protein	KCTD1
prefoldin	PFDN1
programmed cell death protein	PDCD1
protease m1 zinc metalloprotease	APM1
protein arginine methyltransferase 3	PRMT3
protein disulfide-isomerase ERp60	PDIA3
protein kinase	CHK1
protein kinase	CHK1
protein-S-isoprenylcysteine O-methyltransferase	ICMT
protein-tyrosine-phosphatase	PTPRU
pyridoxamine 5\\'-phosphate oxidase	PNPO
queuine tRNA-ribosyltransferase	QTRT1
radical S-adenosyl methionine domain-containing protein 1	RSAD2
radixin isoform a	SLC9A3R1
rap guanine nucleotide exchange factor GEF2	RAPGEF6
ras family protein	MRAS
ras guanine nucleotide exchange factor, partial	RASGRF2
Ras like enriched	RHEB
Ras-like protein Rab-21	RAB21
ras-specific guanine nucleotide-releasing factor RalGPS1	RALGPS1
Rbm22 protein	RBM22
receptor accessory protein 5	REEP5
response regulator receiver	Dace_1490
response regulator receiver domain-containing protein	BG023_111682
rho GTPase activating protein	ARHGAP1
rho GTPase-activating protein	ARHGAP1
rho GTPase-activating protein 8	ARHGAP8
ribonuclease P/MRP 30 subunit	RPP30
ribosomal protein L29e	RPL29
ribosomal RNA large subunit methyltransferase J	rlmJ
ring finger protein, partial	RNF11
RIO kinase 3	RIOK3
RNA binding domain-containing protein	PNO1
RNA-binding protein PNO1	PNO1
saccharopine dehydrogenase	AASS
SapB domain-containing protein	spp-1
SEC14-like protein	SEC14L1
selenocysteine-specific elongation factor	EEFSEC
sensor protein GacS	gacS
sentrin/SUMO-specific protease 15	SENP1
sepiapterin reductase	SPR
Ser/Thr kinase	CSNK1A1
serine/threonine protein kinase	STK32C
serine/threonine protein kinase	STK16
serine/threonine protein kinase 15	AURKA
serine/threonine-protein kinase gad8	gad8
serine/threonine-protein kinase ppk15	ppk15
serine/threonine-protein kinase SAPK2	MAPK11
serine/threonine-specific protein kinase NAK	AAK1
serologically defined colon cancer antigen 1	ENTR1
serum/glucocorticoid regulated kinase 2	SGK2
sestrin 1	SESN1
SFRS protein kinase 1	SRPK1
Sh3yl1-prov protein	SH3YL1
small GTP-binding protein Rab4	RAB4A
small HspC2 heat shock protein	HSP90AB1
SMYD5 protein	SMYD5
SNARE Ykt6	YKT6
snrk protein	SNRK
snRNP core protein SMX5	LSM2
snurportin-1	SNUPN
sodium/calcium exchanger protein	SLC8B1
soluble NSF attachment protein	NAPA
solute carrier family 24	SLC25A24
solute carrier family 25	SLC25A25
solute carrier family 25	SLC25A25
solute carrier family 25	SLC25A25
solute carrier family 35	SLC35B1
solute carrier family 35 member C2	SLC35C2
solute carrier family 39	SLC39A7
solute carrier family 39	SLC39A7
solute carrier family 47	SLC47A1
sphingosine kinase SphK	SPHK1
spinster like protein	SPNS1
SPRY domain-containing protein	FSD2
squalene monooxygenase	SQLE
ST7 protein	ST7
STAM binding protein	STAMBP
STE/STE7 protein kinase
sterol desaturase	SC5D
sterol-4-alpha-carboxylate 3-dehydrogenase	NSDHL
Sua5/YciO/YrdC/YwlC family protein	US98_C0002G0004
sugar transporter	ESL1
syk-prov protein	SYK
syk-prov protein	SYK
syntaxin 5A	STX5
syntaxin-6	STX6
T-box transcription factor TBX4	TBX4
TBC1 domain family protein	TBC1D1
testis enhanced transcript
testis-specific protein kinase 1	TSSK1B
TGF beta-inducible nuclear protein 1	TINP1
Tgs1 protein	TGS1
thiamin pyrophosphokinase 1	TPK1
ThiF family protein	thiF
thyroid hormone receptor interactor 12	TRIP12
TKL protein kinase	TNNI3K
TKL protein kinase	TNNI3K
TKL protein kinase	TNNI3K
tnf receptor-associated factor 7	TRAF7
TPA regulated locus	PLAT
transcription factor 25	TCF25
transcription factor FET5	FET5
translation factor pelota	ETF1
translation initiation factor SUI1	EIF1
translation initiation factor SUI1	EIF1
transmembrane 9 superfamily member 1	TM9SF1
transmembrane protein
transmembrane protein
transmembrane protein 41B	TMEM41B
Trip1-PA	EIF3I
tRNA methyltransferase	METTL1
tRNA-ALA	DUS3L
tRNA-dihydrouridine synthase 3
type I phosphodiesterase/nucleotide pyrophosphatase	phoD
tyrosine-protein kinase CSK	CSK
tyrosine-protein kinase CSK	CSK
tyrosine-protein kinase Src42A	SRC
tyrosine-protein kinase Srms	SRMS
tyrosine-protein kinase Srms	SRMS
tyrosine-protein kinase transforming protein Abl	ABL1
tyrosine-protein kinase transforming protein Fes	ABL1
tyrosine-protein phosphatase non-receptor type 11	PTPN11
ubiquitin carboxyl-terminal hydrolase	UCHL1
ubiquitin conjugating enzyme protein 26	UBE2D2
ubiquitin ligase E3A isoform 1	UBE3A
ubiquitin specific peptidase 12	USP12
ubiquitin specific protease 41	USP41
ubiquitin thioesterase OTU1	YOD1
ubiquitin-activating enzyme 5	UBA5
ubiquitin-conjugating enzyme E2	CDC34
ubiquitin-conjugating enzyme E2 R1	CDC34
ubiquitin-conjugating enzyme E2I	UBE2I
ubiquitin-conjugating enzyme E2N	UBE2N
ubiquitin-conjugating enzyme HR6A	HR6A
ubiquitin-fold modifier-conjugating enzyme 1	UFC1
ubiquitin-protein ligase	RBX1
UDP-N-acetylglucosamine 2-epimerase	GNE
Usp8 protein	USP8
V-type ATPase	ATP6V0D1
V-type proton ATPase catalytic subunit A	ATP6V0A1
vacuolar ATP synthase subunit G	ATP6V1G1
vacuolar protein sorting-associated protein	VPS13A
vacuolar protein sorting-associated protein 28	VPS28
vacuolar proton ATPase	ATP6V0A1
VMA21 domain-containing protein	VMA21
voltage-dependent potassium channel protein	CACNA1D
WD repeat domain-containing protein	WDFY1
WD repeat domain-containing protein	WDFY1
WD-repeat protein
WD-repeat protein 50	WDR77
WD40 repeat-containing protein	SMU1
xenotropic and polytropic murine leukemia virus receptor xpr1	XPR1
XPA binding protein 1	GPN1
ZC3H3 protein	ZC3H3
zinc finger CCCH domain-containing protein 37	HUA1
zinc finger family protein
zinc finger protein
zinc finger protein
zinc finger RAD18 domain-containing protein C1, partial	RAD18
zinc-binding dehydrogenase	PTGR2
zipper protein kinase	MAP3K12
