# Supplementary material for: Comparison of NF-κB from the protists Capsaspora owczarzaki and Acanthoeca spectabilis reveals extensive evolutionary diversification of this transcription factor
Source: Commun Biol. 2021 Dec 16;4:1404. doi: 10.1038/s42003-021-02924-2 (PMC8677719; doi:10.1038/s42003-021-02924-2)
Supplement: Supplementary file 5 — Supplementary Data 3 [file 42003_2021_2924_MOESM5_ESM.xlsx]

## Sheet: Sheet1
Supplementary Data 3. PBM generated Co NF-κB motif search results (Sheet 2)
from MEME-FIMO and total Co NF-κB motif sites (Sheet 3).
Also a list of the 500 bp upstream sequences of the 1348 genes that express in the same pattern as NF-κB over the three life stages (Sheet 4).

## Sheet: Sheet2
Motif ID	Alt ID	Sequence Name	Strand	Start	End	p-value	q-value	Matched Sequence
CoNFkB		CAOG_00002	-	190	198	4.04e-05	0.208	GGGGGAAAG
CoNFkB		CAOG_00164	+	186	194	8.54e-05	0.325	GGGGGGAAT
CoNFkB		CAOG_00209	-	68	76	5.78e-05	0.253	GGGGAAACA
CoNFkB		CAOG_00387	-	23	31	2.4e-05	0.175	GGGGAAAAA
CoNFkB		CAOG_00387	+	169	177	4.04e-05	0.208	GGGGGAAAG
CoNFkB		CAOG_00420	-	475	483	2.4e-05	0.175	GGGGAAAAA
CoNFkB		CAOG_00501	-	126	134	9.34e-06	0.137	GGGGGAAAC
CoNFkB		CAOG_00501	-	229	237	9.34e-06	0.137	GGGGGAAAC
CoNFkB		CAOG_00501	-	304	312	4.04e-05	0.208	GGGGGAAAG
CoNFkB		CAOG_00501	-	125	133	5.18e-05	0.252	GGGGAAACT
CoNFkB		CAOG_00501	-	228	236	5.78e-05	0.253	GGGGAAACA
CoNFkB		CAOG_00502	+	101	109	9.34e-06	0.137	GGGGGAAAC
CoNFkB		CAOG_00502	+	102	110	5.18e-05	0.252	GGGGAAACT
CoNFkB		CAOG_00510	+	92	100	2.94e-05	0.202	GGGGGAACA
CoNFkB		CAOG_00526	-	454	462	3.55e-05	0.208	GGGGAAAAC
CoNFkB		CAOG_00526	-	279	287	9.6e-05	0.355	GGGGCAAAA
CoNFkB		CAOG_00538	-	202	210	8.54e-05	0.325	GGGGGACAT
CoNFkB		CAOG_00710	-	86	94	1.26e-05	0.175	GGGGGAATT
CoNFkB		CAOG_00710	-	87	95	8.54e-05	0.325	GGGGGGAAT
CoNFkB		CAOG_00737	-	416	424	9.34e-06	0.137	GGGGGAAAC
CoNFkB		CAOG_00778	+	188	196	4.04e-05	0.208	GGGGGAAAG
CoNFkB		CAOG_00833	+	451	459	6.62e-06	0.112	GGGGGAAAA
CoNFkB		CAOG_00833	+	452	460	2.4e-05	0.175	GGGGAAAAA
CoNFkB		CAOG_00912	+	153	161	6.05e-05	0.253	GGGGGAAGA
CoNFkB		CAOG_00933	+	189	197	8.54e-05	0.325	GGGGGAGAT
CoNFkB		CAOG_00935	+	257	265	9.34e-06	0.137	GGGGGAAAC
CoNFkB		CAOG_00972	-	345	353	4.04e-05	0.208	GGGGGAAAG
CoNFkB		CAOG_00973	-	345	353	5.78e-05	0.253	GGGGAAACA
CoNFkB		CAOG_00982	-	373	381	5.78e-05	0.253	GGGGAAACA
CoNFkB		CAOG_01017	-	370	378	6.62e-06	0.112	GGGGGAAAA
CoNFkB		CAOG_01017	-	369	377	2.4e-05	0.175	GGGGAAAAA
CoNFkB		CAOG_01038	+	384	392	6.62e-06	0.112	GGGGGAAAA
CoNFkB		CAOG_01038	+	385	393	2.4e-05	0.175	GGGGAAAAA
CoNFkB		CAOG_01038	-	146	154	4.04e-05	0.208	GGGGGAAAG
CoNFkB		CAOG_01083	-	126	134	6.62e-06	0.112	GGGGGAAAA
CoNFkB		CAOG_01083	-	125	133	2.4e-05	0.175	GGGGAAAAA
CoNFkB		CAOG_01191	+	92	100	3.31e-06	0.112	GGGGGAAAT
CoNFkB		CAOG_01191	+	93	101	4.85e-05	0.239	GGGGAAATA
CoNFkB		CAOG_01276	-	232	240	3.31e-06	0.112	GGGGGAAAT
CoNFkB		CAOG_01283	-	295	303	6.62e-06	0.112	GGGGGAAAA
CoNFkB		CAOG_01283	-	294	302	1.67e-05	0.175	GGGGAAAAT
CoNFkB		CAOG_01396	-	266	274	6.62e-06	0.112	GGGGGAAAA
CoNFkB		CAOG_01396	-	265	273	1.67e-05	0.175	GGGGAAAAT
CoNFkB		CAOG_01434	+	203	211	3.55e-05	0.208	GGGGAAAAC
CoNFkB		CAOG_01500	+	154	162	4.04e-05	0.208	GGGGGAAAG
CoNFkB		CAOG_01515	+	299	307	5.45e-05	0.253	GGGGGAAGT
CoNFkB		CAOG_01543	-	332	340	6.62e-06	0.112	GGGGGAAAA
CoNFkB		CAOG_01546	-	285	293	6.62e-06	0.112	GGGGGAAAA
CoNFkB		CAOG_01656	-	435	443	6.05e-05	0.253	GGGGGAAGA
CoNFkB		CAOG_01657	+	355	363	6.05e-05	0.253	GGGGGAAGA
CoNFkB		CAOG_01710	+	84	92	2e-05	0.175	GGGGGAATA
CoNFkB		CAOG_01734	-	76	84	2e-05	0.175	GGGGGAATA
CoNFkB		CAOG_01734	+	170	178	6.05e-05	0.253	GGGGGAAGA
CoNFkB		CAOG_01804	+	486	494	1.26e-05	0.175	GGGGGAATT
CoNFkB		CAOG_01823	-	261	269	2e-05	0.175	GGGGGAATA
CoNFkB		CAOG_01873	-	256	264	8.54e-05	0.325	GGGGGCAAT
CoNFkB		CAOG_01911	+	238	246	6.05e-05	0.253	GGGGGAAGA
CoNFkB		CAOG_01957	+	34	42	4.04e-05	0.208	GGGGGAAAG
CoNFkB		CAOG_01958	-	475	483	4.04e-05	0.208	GGGGGAAAG
CoNFkB		CAOG_01977	-	263	271	4.45e-05	0.224	GGGGAAATT
CoNFkB		CAOG_02077	-	13	21	2.94e-05	0.202	GGGGGAACA
CoNFkB		CAOG_02122	-	224	232	4.04e-05	0.208	GGGGGAAAG
CoNFkB		CAOG_02158	+	80	88	2e-05	0.175	GGGGGAATA
CoNFkB		CAOG_02158	+	79	87	8.54e-05	0.325	GGGGGGAAT
CoNFkB		CAOG_02174	-	429	437	2.4e-05	0.175	GGGGAAAAA
CoNFkB		CAOG_02233	-	447	455	2.94e-05	0.202	GGGGGAACA
CoNFkB		CAOG_02237	-	348	356	4.04e-05	0.208	GGGGGAAAG
CoNFkB		CAOG_02281	-	313	321	6.62e-06	0.112	GGGGGAAAA
CoNFkB		CAOG_02281	-	312	320	3.55e-05	0.208	GGGGAAAAC
CoNFkB		CAOG_02363	-	478	486	2.4e-05	0.175	GGGGAAAAA
CoNFkB		CAOG_02369	-	484	492	2.4e-05	0.175	GGGGAAAAA
CoNFkB		CAOG_02369	-	63	71	4.04e-05	0.208	GGGGGAAAG
CoNFkB		CAOG_02382	-	64	72	8.54e-05	0.325	GGGGGACAT
CoNFkB		CAOG_02441	-	474	482	4.45e-05	0.224	GGGGAAATT
CoNFkB		CAOG_02442	+	101	109	4.45e-05	0.224	GGGGAAATT
CoNFkB		CAOG_02503	-	263	271	6.05e-05	0.253	GGGGGAAGA
CoNFkB		CAOG_02575	+	77	85	8.87e-05	0.333	GGGGAAATC
CoNFkB		CAOG_02613	-	462	470	2.4e-05	0.175	GGGGAAAAA
CoNFkB		CAOG_02644	-	287	295	9.6e-05	0.355	GGGGCAAAA
CoNFkB		CAOG_02645	-	389	397	2.67e-05	0.191	GGGGGAACT
CoNFkB		CAOG_02700	-	19	27	2.4e-05	0.175	GGGGAAAAA
CoNFkB		CAOG_02706	-	36	44	6.62e-06	0.112	GGGGGAAAA
CoNFkB		CAOG_02741	-	290	298	6.62e-06	0.112	GGGGGAAAA
CoNFkB		CAOG_02741	-	289	297	2.4e-05	0.175	GGGGAAAAA
CoNFkB		CAOG_02749	+	428	436	4.85e-05	0.239	GGGGAAATA
CoNFkB		CAOG_02857	+	39	47	4.04e-05	0.208	GGGGGAAAG
CoNFkB		CAOG_02864	+	465	473	6.05e-05	0.253	GGGGGAAGA
CoNFkB		CAOG_02935	-	422	430	4.04e-05	0.208	GGGGGAAAG
CoNFkB		CAOG_02935	-	167	175	6.05e-05	0.253	GGGGGAAGA
CoNFkB		CAOG_02951	+	149	157	3.31e-06	0.112	GGGGGAAAT
CoNFkB		CAOG_02956	+	152	160	2e-05	0.175	GGGGGAATA
CoNFkB		CAOG_02967	+	248	256	9.34e-06	0.137	GGGGGAAAC
CoNFkB		CAOG_02967	+	249	257	5.78e-05	0.253	GGGGAAACA
CoNFkB		CAOG_03006	-	476	484	6.62e-06	0.112	GGGGGAAAA
CoNFkB		CAOG_03050	+	380	388	5.45e-05	0.253	GGGGGAAGT
CoNFkB		CAOG_03050	+	244	252	8.54e-05	0.325	GGGGGCAAT
CoNFkB		CAOG_03065	-	270	278	1.67e-05	0.175	GGGGAAAAT
CoNFkB		CAOG_03065	-	180	188	4.04e-05	0.208	GGGGGAAAG
CoNFkB		CAOG_03065	+	460	468	4.04e-05	0.208	GGGGGAAAG
CoNFkB		CAOG_03129	+	65	73	9.34e-06	0.137	GGGGGAAAC
CoNFkB		CAOG_03129	+	66	74	5.18e-05	0.252	GGGGAAACT
CoNFkB		CAOG_03163	-	398	406	4.85e-05	0.239	GGGGAAATA
CoNFkB		CAOG_03166	-	426	434	6.05e-05	0.253	GGGGGAAGA
CoNFkB		CAOG_03218	+	341	349	6.62e-06	0.112	GGGGGAAAA
CoNFkB		CAOG_03218	+	342	350	2.4e-05	0.175	GGGGAAAAA
CoNFkB		CAOG_03222	-	189	197	6.62e-06	0.112	GGGGGAAAA
CoNFkB		CAOG_03222	-	24	32	2.94e-05	0.202	GGGGGAACA
CoNFkB		CAOG_03349	-	387	395	8.87e-05	0.333	GGGGAAATC
CoNFkB		CAOG_03371	-	207	215	6.05e-05	0.253	GGGGGAAGA
CoNFkB		CAOG_03434	-	465	473	5.78e-05	0.253	GGGGAAACA
CoNFkB		CAOG_03468	+	438	446	6.62e-06	0.112	GGGGGAAAA
CoNFkB		CAOG_03468	+	439	447	3.55e-05	0.208	GGGGAAAAC
CoNFkB		CAOG_03525	+	477	485	4.04e-05	0.208	GGGGGAAAG
CoNFkB		CAOG_03528	-	461	469	2.4e-05	0.175	GGGGAAAAA
CoNFkB		CAOG_03548	-	428	436	6.62e-06	0.112	GGGGGAAAA
CoNFkB		CAOG_03548	-	427	435	2.4e-05	0.175	GGGGAAAAA
CoNFkB		CAOG_03584	-	286	294	5.45e-05	0.253	GGGGGAAGT
CoNFkB		CAOG_03609	+	77	85	6.62e-06	0.112	GGGGGAAAA
CoNFkB		CAOG_03609	+	78	86	1.67e-05	0.175	GGGGAAAAT
CoNFkB		CAOG_03621	+	77	85	6.62e-06	0.112	GGGGGAAAA
CoNFkB		CAOG_03621	+	78	86	1.67e-05	0.175	GGGGAAAAT
CoNFkB		CAOG_03652	-	302	310	2e-05	0.175	GGGGGAATA
CoNFkB		CAOG_03652	-	64	72	8.54e-05	0.325	GGGGGAGAT
CoNFkB		CAOG_03652	-	303	311	8.54e-05	0.325	GGGGGGAAT
CoNFkB		CAOG_03696	-	183	191	6.79e-05	0.279	GGGGCAAAT
CoNFkB		CAOG_03726	-	446	454	6.62e-06	0.112	GGGGGAAAA
CoNFkB		CAOG_03726	-	445	453	2.4e-05	0.175	GGGGAAAAA
CoNFkB		CAOG_03778	+	50	58	2.4e-05	0.175	GGGGAAAAA
CoNFkB		CAOG_03874	+	213	221	3.55e-05	0.208	GGGGAAAAC
CoNFkB		CAOG_03883	-	351	359	4.04e-05	0.208	GGGGGAAAG
CoNFkB		CAOG_03883	-	330	338	5.78e-05	0.253	GGGGAAACA
CoNFkB		CAOG_03928	-	426	434	6.62e-06	0.112	GGGGGAAAA
CoNFkB		CAOG_03928	-	425	433	2.4e-05	0.175	GGGGAAAAA
CoNFkB		CAOG_03931	-	332	340	2.4e-05	0.175	GGGGAAAAA
CoNFkB		CAOG_04035	-	28	36	2.4e-05	0.175	GGGGAAAAA
CoNFkB		CAOG_04035	-	71	79	4.04e-05	0.208	GGGGGAAAG
CoNFkB		CAOG_04035	-	166	174	4.04e-05	0.208	GGGGGAAAG
CoNFkB		CAOG_04223	-	247	255	9.6e-05	0.355	GGGGTAAAA
CoNFkB		CAOG_04232	-	184	192	4.85e-05	0.239	GGGGAAATA
CoNFkB		CAOG_04235	-	125	133	6.05e-05	0.253	GGGGGAAGA
CoNFkB		CAOG_04240	-	419	427	3.31e-06	0.112	GGGGGAAAT
CoNFkB		CAOG_04272	-	170	178	9.34e-06	0.137	GGGGGAAAC
CoNFkB		CAOG_04272	-	169	177	5.18e-05	0.252	GGGGAAACT
CoNFkB		CAOG_04324	-	327	335	6.62e-06	0.112	GGGGGAAAA
CoNFkB		CAOG_04324	-	326	334	2.4e-05	0.175	GGGGAAAAA
CoNFkB		CAOG_04328	-	489	497	2.4e-05	0.175	GGGGAAAAA
CoNFkB		CAOG_04446	-	190	198	6.62e-06	0.112	GGGGGAAAA
CoNFkB		CAOG_04446	-	260	268	6.62e-06	0.112	GGGGGAAAA
CoNFkB		CAOG_04446	-	189	197	3.55e-05	0.208	GGGGAAAAC
CoNFkB		CAOG_04470	-	396	404	6.62e-06	0.112	GGGGGAAAA
CoNFkB		CAOG_04522	-	426	434	4.04e-05	0.208	GGGGGAAAG
CoNFkB		CAOG_04582	-	42	50	6.62e-06	0.112	GGGGGAAAA
CoNFkB		CAOG_04582	-	41	49	2.4e-05	0.175	GGGGAAAAA
CoNFkB		CAOG_04588	+	40	48	6.05e-05	0.253	GGGGGAAGA
CoNFkB		CAOG_04640	+	195	203	3.31e-06	0.112	GGGGGAAAT
CoNFkB		CAOG_04640	+	196	204	4.45e-05	0.224	GGGGAAATT
CoNFkB		CAOG_04642	-	315	323	6.62e-06	0.112	GGGGGAAAA
CoNFkB		CAOG_04642	-	314	322	2.4e-05	0.175	GGGGAAAAA
CoNFkB		CAOG_04812	-	413	421	1.67e-05	0.175	GGGGAAAAT
CoNFkB		CAOG_04849	-	460	468	2.94e-05	0.202	GGGGGAACA
CoNFkB		CAOG_04863	+	150	158	4.04e-05	0.208	GGGGGAAAG
CoNFkB		CAOG_04879	+	284	292	2.67e-05	0.191	GGGGGAACT
CoNFkB		CAOG_04879	+	162	170	4.04e-05	0.208	GGGGGAAAG
CoNFkB		CAOG_04882	+	85	93	6.05e-05	0.253	GGGGGAAGA
CoNFkB		CAOG_04895	-	357	365	2.4e-05	0.175	GGGGAAAAA
CoNFkB		CAOG_04908	-	429	437	6.62e-06	0.112	GGGGGAAAA
CoNFkB		CAOG_04908	-	428	436	2.4e-05	0.175	GGGGAAAAA
CoNFkB		CAOG_04918	-	263	271	2.4e-05	0.175	GGGGAAAAA
CoNFkB		CAOG_05007	-	100	108	6.62e-06	0.112	GGGGGAAAA
CoNFkB		CAOG_05007	-	188	196	3.22e-05	0.208	GGGGGAATC
CoNFkB		CAOG_05007	-	99	107	3.55e-05	0.208	GGGGAAAAC
CoNFkB		CAOG_05007	-	189	197	8.54e-05	0.325	GGGGGGAAT
CoNFkB		CAOG_05027	+	269	277	2.4e-05	0.175	GGGGAAAAA
CoNFkB		CAOG_05051	+	449	457	8.87e-05	0.333	GGGGAAATC
CoNFkB		CAOG_05189	-	469	477	9.34e-06	0.137	GGGGGAAAC
CoNFkB		CAOG_05189	-	468	476	5.78e-05	0.253	GGGGAAACA
CoNFkB		CAOG_05251	-	338	346	2.4e-05	0.175	GGGGAAAAA
CoNFkB		CAOG_05260	-	358	366	4.04e-05	0.208	GGGGGAAAG
CoNFkB		CAOG_05497	-	336	344	4.04e-05	0.208	GGGGGAAAG
CoNFkB		CAOG_05518	+	330	338	4.04e-05	0.208	GGGGGAAAG
CoNFkB		CAOG_05563	-	458	466	4.04e-05	0.208	GGGGGAAAG
CoNFkB		CAOG_05593	+	297	305	3.31e-06	0.112	GGGGGAAAT
CoNFkB		CAOG_05593	-	185	193	6.62e-06	0.112	GGGGGAAAA
CoNFkB		CAOG_05593	-	184	192	2.4e-05	0.175	GGGGAAAAA
CoNFkB		CAOG_05593	-	120	128	3.55e-05	0.208	GGGGAAAAC
CoNFkB		CAOG_05593	+	298	306	4.85e-05	0.239	GGGGAAATA
CoNFkB		CAOG_05691	+	455	463	3.31e-06	0.112	GGGGGAAAT
CoNFkB		CAOG_05736	-	38	46	4.04e-05	0.208	GGGGGAAAG
CoNFkB		CAOG_05795	-	454	462	3.55e-05	0.208	GGGGAAAAC
CoNFkB		CAOG_05809	-	406	414	3.31e-06	0.112	GGGGGAAAT
CoNFkB		CAOG_05894	-	10	18	9.34e-06	0.137	GGGGGAAAC
CoNFkB		CAOG_05894	-	490	498	2.94e-05	0.202	GGGGGAACA
CoNFkB		CAOG_05898	-	460	468	6.62e-06	0.112	GGGGGAAAA
CoNFkB		CAOG_05898	-	394	402	1.67e-05	0.175	GGGGAAAAT
CoNFkB		CAOG_05898	-	459	467	2.4e-05	0.175	GGGGAAAAA
CoNFkB		CAOG_05898	-	87	95	4.04e-05	0.208	GGGGGAAAG
CoNFkB		CAOG_05898	-	353	361	4.04e-05	0.208	GGGGGAAAG
CoNFkB		CAOG_06087	-	346	354	6.62e-06	0.112	GGGGGAAAA
CoNFkB		CAOG_06115	+	145	153	3.31e-06	0.112	GGGGGAAAT
CoNFkB		CAOG_06119	-	489	497	4.04e-05	0.208	GGGGGAAAG
CoNFkB		CAOG_06137	+	271	279	3.31e-06	0.112	GGGGGAAAT
CoNFkB		CAOG_06137	+	253	261	5.45e-05	0.253	GGGGGAAGT
CoNFkB		CAOG_06137	+	280	288	8.54e-05	0.325	GGGGGGAAT
CoNFkB		CAOG_06145	-	424	432	6.62e-06	0.112	GGGGGAAAA
CoNFkB		CAOG_06145	-	423	431	2.4e-05	0.175	GGGGAAAAA
CoNFkB		CAOG_06161	-	358	366	6.62e-06	0.112	GGGGGAAAA
CoNFkB		CAOG_06161	-	357	365	1.67e-05	0.175	GGGGAAAAT
CoNFkB		CAOG_06209	-	311	319	6.05e-05	0.253	GGGGGAAGA
CoNFkB		CAOG_06209	-	300	308	8.54e-05	0.325	GGGGGAGAT
CoNFkB		CAOG_06227	-	202	210	6.62e-06	0.112	GGGGGAAAA
CoNFkB		CAOG_06227	-	57	65	2.4e-05	0.175	GGGGAAAAA
CoNFkB		CAOG_06227	-	201	209	2.4e-05	0.175	GGGGAAAAA
CoNFkB		CAOG_06232	+	267	275	8.54e-05	0.325	GGGGGCAAT
CoNFkB		CAOG_06268	-	415	423	8.54e-05	0.325	GGGGGAGAT
CoNFkB		CAOG_06269	-	412	420	2.4e-05	0.175	GGGGAAAAA
CoNFkB		CAOG_06269	-	434	442	2.4e-05	0.175	GGGGAAAAA
CoNFkB		CAOG_06337	-	295	303	2.4e-05	0.175	GGGGAAAAA
CoNFkB		CAOG_06339	-	106	114	6.62e-06	0.112	GGGGGAAAA
CoNFkB		CAOG_06339	-	105	113	2.4e-05	0.175	GGGGAAAAA
CoNFkB		CAOG_06339	+	227	235	3.22e-05	0.208	GGGGGAATC
CoNFkB		CAOG_06367	+	132	140	6.62e-06	0.112	GGGGGAAAA
CoNFkB		CAOG_06367	+	133	141	2.4e-05	0.175	GGGGAAAAA
CoNFkB		CAOG_06433	-	430	438	2.4e-05	0.175	GGGGAAAAA
CoNFkB		CAOG_06609	-	85	93	4.04e-05	0.208	GGGGGAAAG
CoNFkB		CAOG_06637	-	8	16	2.67e-05	0.191	GGGGGAACT
CoNFkB		CAOG_06653	+	56	64	6.62e-06	0.112	GGGGGAAAA
CoNFkB		CAOG_06724	-	391	399	6.62e-06	0.112	GGGGGAAAA
CoNFkB		CAOG_06724	-	390	398	2.4e-05	0.175	GGGGAAAAA
CoNFkB		CAOG_06726	-	196	204	3.55e-05	0.208	GGGGAAAAC
CoNFkB		CAOG_06766	-	319	327	5.45e-05	0.253	GGGGGAAGT
CoNFkB		CAOG_06767	+	16	24	5.45e-05	0.253	GGGGGAAGT
CoNFkB		CAOG_06780	+	24	32	5.45e-05	0.253	GGGGGAAGT
CoNFkB		CAOG_06781	-	327	335	6.62e-06	0.112	GGGGGAAAA
CoNFkB		CAOG_06781	-	326	334	1.67e-05	0.175	GGGGAAAAT
CoNFkB		CAOG_06815	-	492	500	6.62e-06	0.112	GGGGGAAAA
CoNFkB		CAOG_06815	-	491	499	2.4e-05	0.175	GGGGAAAAA
CoNFkB		CAOG_06836	-	437	445	5.78e-05	0.253	GGGGAAACA
CoNFkB		CAOG_06957	-	433	441	6.62e-06	0.112	GGGGGAAAA
CoNFkB		CAOG_06980	-	345	353	6.79e-05	0.279	GGGGTAAAT
CoNFkB		CAOG_07131	+	202	210	3.55e-05	0.208	GGGGAAAAC
CoNFkB		CAOG_07191	-	192	200	6.79e-05	0.279	GGGGCAAAT
CoNFkB		CAOG_07192	+	374	382	6.62e-06	0.112	GGGGGAAAA
CoNFkB		CAOG_07192	+	375	383	3.55e-05	0.208	GGGGAAAAC
CoNFkB		CAOG_07225	+	129	137	1.26e-05	0.175	GGGGGAATT
CoNFkB		CAOG_07225	+	128	136	8.54e-05	0.325	GGGGGGAAT
CoNFkB		CAOG_07266	-	402	410	6.62e-06	0.112	GGGGGAAAA
CoNFkB		CAOG_07266	+	182	190	6.62e-06	0.112	GGGGGAAAA
CoNFkB		CAOG_07266	-	401	409	2.4e-05	0.175	GGGGAAAAA
CoNFkB		CAOG_07343	-	486	494	6.62e-06	0.112	GGGGGAAAA
CoNFkB		CAOG_07343	-	485	493	2.4e-05	0.175	GGGGAAAAA
CoNFkB		CAOG_07423	-	11	19	4.04e-05	0.208	GGGGGAAAG
CoNFkB		CAOG_07507	-	87	95	6.05e-05	0.253	GGGGGAAGA
CoNFkB		CAOG_07622	+	24	32	2.4e-05	0.175	GGGGAAAAA
CoNFkB		CAOG_07642	+	278	286	6.05e-05	0.253	GGGGGAAGA
CoNFkB		CAOG_07675	-	14	22	4.04e-05	0.208	GGGGGAAAG
CoNFkB		CAOG_07739	-	320	328	1.67e-05	0.175	GGGGAAAAT
CoNFkB		CAOG_07739	-	144	152	2.4e-05	0.175	GGGGAAAAA
CoNFkB		CAOG_07777	+	32	40	4.04e-05	0.208	GGGGGAAAG
CoNFkB		CAOG_07805	-	432	440	1.67e-05	0.175	GGGGAAAAT
CoNFkB		CAOG_07805	-	441	449	1.67e-05	0.175	GGGGAAAAT
CoNFkB		CAOG_07806	+	80	88	6.62e-06	0.112	GGGGGAAAA
CoNFkB		CAOG_07821	+	89	97	1.26e-05	0.175	GGGGGAATT
CoNFkB		CAOG_07821	-	338	346	2.4e-05	0.175	GGGGAAAAA
CoNFkB		CAOG_07903	-	74	82	3.55e-05	0.208	GGGGAAAAC
CoNFkB		CAOG_07930	-	392	400	6.62e-06	0.112	GGGGGAAAA
CoNFkB		CAOG_07930	-	391	399	3.55e-05	0.208	GGGGAAAAC
CoNFkB		CAOG_07968	-	185	193	4.04e-05	0.208	GGGGGAAAG
CoNFkB		CAOG_07990	-	366	374	2.94e-05	0.202	GGGGGAACA
CoNFkB		CAOG_08011	-	406	414	6.62e-06	0.112	GGGGGAAAA
CoNFkB		CAOG_08011	-	405	413	2.4e-05	0.175	GGGGAAAAA
CoNFkB		CAOG_08011	-	187	195	6.05e-05	0.253	GGGGGAAGA
CoNFkB		CAOG_08011	+	83	91	9.6e-05	0.355	GGGGCAAAA
CoNFkB		CAOG_08016	+	234	242	6.05e-05	0.253	GGGGGAAGA
CoNFkB		CAOG_08035	+	38	46	1.26e-05	0.175	GGGGGAATT
CoNFkB		CAOG_08035	+	37	45	8.54e-05	0.325	GGGGGGAAT
CoNFkB		CAOG_08089	-	360	368	6.79e-05	0.279	GGGGCAAAT
CoNFkB		CAOG_08109	+	58	66	6.62e-06	0.112	GGGGGAAAA
CoNFkB		CAOG_08109	+	59	67	2.4e-05	0.175	GGGGAAAAA
CoNFkB		CAOG_08144	+	98	106	9.6e-05	0.355	GGGGCAAAA
CoNFkB		CAOG_08152	-	335	343	6.62e-06	0.112	GGGGGAAAA
CoNFkB		CAOG_08152	-	334	342	1.67e-05	0.175	GGGGAAAAT
CoNFkB		CAOG_08185	-	454	462	6.62e-06	0.112	GGGGGAAAA
CoNFkB		CAOG_08251	-	414	422	4.04e-05	0.208	GGGGGAAAG
CoNFkB		CAOG_08360	-	448	456	6.62e-06	0.112	GGGGGAAAA
CoNFkB		CAOG_08360	-	447	455	2.4e-05	0.175	GGGGAAAAA
CoNFkB		CAOG_08384	-	128	136	6.05e-05	0.253	GGGGGAAGA
CoNFkB		CAOG_08443	-	364	372	3.55e-05	0.208	GGGGAAAAC
CoNFkB		CAOG_08463	+	27	35	6.62e-06	0.112	GGGGGAAAA
CoNFkB		CAOG_08536	-	178	186	4.04e-05	0.208	GGGGGAAAG
CoNFkB		CAOG_08544	-	451	459	8.54e-05	0.325	GGGGGGAAT
CoNFkB		CAOG_08588	-	359	367	2.4e-05	0.175	GGGGAAAAA
CoNFkB		CAOG_08630	+	327	335	9.34e-06	0.137	GGGGGAAAC
CoNFkB		CAOG_08630	-	218	226	2.4e-05	0.175	GGGGAAAAA
CoNFkB		CAOG_08630	+	328	336	5.78e-05	0.253	GGGGAAACA
CoNFkB		CAOG_08644	-	110	118	8.54e-05	0.325	GGGGGGAAT
CoNFkB		CAOG_08652	-	138	146	9.34e-06	0.137	GGGGGAAAC
CoNFkB		CAOG_08652	-	137	145	5.78e-05	0.253	GGGGAAACA
CoNFkB		CAOG_08666	+	383	391	6.79e-05	0.279	GGGGCAAAT
CoNFkB		CAOG_08710	-	479	487	6.62e-06	0.112	GGGGGAAAA
CoNFkB		CAOG_08710	-	478	486	2.4e-05	0.175	GGGGAAAAA
CoNFkB		CAOG_08801	-	268	276	2e-05	0.175	GGGGGAATA
CoNFkB		CAOG_08801	-	269	277	8.54e-05	0.325	GGGGGGAAT
CoNFkB		CAOG_08816	-	143	151	6.62e-06	0.112	GGGGGAAAA
CoNFkB		CAOG_08994	-	56	64	6.62e-06	0.112	GGGGGAAAA
CoNFkB		CAOG_08994	-	55	63	3.55e-05	0.208	GGGGAAAAC
CoNFkB		CAOG_09036	-	393	401	2.4e-05	0.175	GGGGAAAAA
CoNFkB		CAOG_09045	+	160	168	6.62e-06	0.112	GGGGGAAAA
CoNFkB		CAOG_09045	+	161	169	2.4e-05	0.175	GGGGAAAAA
CoNFkB		CAOG_09125	-	223	231	6.62e-06	0.112	GGGGGAAAA
CoNFkB		CAOG_09125	-	222	230	2.4e-05	0.175	GGGGAAAAA
CoNFkB		CAOG_09146	-	227	235	8.54e-05	0.325	GGGGGAGAT
CoNFkB		CAOG_09260	+	290	298	6.62e-06	0.112	GGGGGAAAA
CoNFkB		CAOG_09260	+	291	299	2.4e-05	0.175	GGGGAAAAA
CoNFkB		CAOG_09263	-	437	445	6.62e-06	0.112	GGGGGAAAA
CoNFkB		CAOG_09305	+	269	277	4.45e-05	0.224	GGGGAAATT
CoNFkB		CAOG_09343	-	328	336	3.55e-05	0.208	GGGGAAAAC
CoNFkB		CAOG_09364	-	398	406	3.22e-05	0.208	GGGGGAATC
CoNFkB		CAOG_09364	-	399	407	8.54e-05	0.325	GGGGGGAAT
CoNFkB		CAOG_09390	+	80	88	6.05e-05	0.253	GGGGGAAGA
CoNFkB		CAOG_09396	-	261	269	4.04e-05	0.208	GGGGGAAAG
CoNFkB		CAOG_09459	-	358	366	6.62e-06	0.112	GGGGGAAAA
CoNFkB		CAOG_09459	-	357	365	2.4e-05	0.175	GGGGAAAAA
CoNFkB		CAOG_09602	+	6	14	2.94e-05	0.202	GGGGGAACA
CoNFkB		CAOG_09674	-	251	259	3.55e-05	0.208	GGGGAAAAC
CoNFkB		CAOG_09699	+	191	199	1.67e-05	0.175	GGGGAAAAT
CoNFkB		CAOG_09720	+	221	229	2.4e-05	0.175	GGGGAAAAA
CoNFkB		CAOG_09759	-	269	277	5.78e-05	0.253	GGGGAAACA
CoNFkB		CAOG_09786	-	198	206	3.31e-06	0.112	GGGGGAAAT
CoNFkB		CAOG_09786	-	197	205	8.87e-05	0.333	GGGGAAATC
CoNFkB		CAOG_09828	+	331	339	6.62e-06	0.112	GGGGGAAAA
CoNFkB		CAOG_09828	+	332	340	3.55e-05	0.208	GGGGAAAAC
CoNFkB		CAOG_09846	-	276	284	6.62e-06	0.112	GGGGGAAAA
CoNFkB		CAOG_09846	-	275	283	2.4e-05	0.175	GGGGAAAAA
CoNFkB		CAOG_09869	+	306	314	6.05e-05	0.253	GGGGGAAGA
CoNFkB		CAOG_09887	+	222	230	8.54e-05	0.325	GGGGGCAAT
CoNFkB		CAOG_09911	+	139	147	5.78e-05	0.253	GGGGAAACA
CoNFkB		CAOG_10051	+	253	261	6.05e-05	0.253	GGGGGAAGA
CoNFkB		CAOG_10051	-	128	136	8.54e-05	0.325	GGGGGGAAT
CoNFkB		CAOG_10054	+	491	499	4.04e-05	0.208	GGGGGAAAG
CoNFkB		CAOG_10056	-	402	410	8.87e-05	0.333	GGGGAAATC
CoNFkB		CAOG_10057	+	154	162	6.62e-06	0.112	GGGGGAAAA
CoNFkB		CAOG_10057	+	155	163	2.4e-05	0.175	GGGGAAAAA
CoNFkB		CAOG_10108	-	187	195	2.4e-05	0.175	GGGGAAAAA
CoNFkB		CAOG_10168	-	392	400	5.78e-05	0.253	GGGGAAACA

## Sheet: Sheet3
Sequence Name	Strand	Start	End			Number of sites	Number of genes
CAOG_00002	-	190	198	1		1	205
CAOG_00164	+	186	194	1		2	23
CAOG_00209	-	68	76	1		3	6
CAOG_00387	-	23	31	2		4	1
CAOG_00387	+	169	177			total	235
CAOG_00420	-	475	483	1
CAOG_00501	-	126	134	3
CAOG_00501	-	229	237
CAOG_00501	-	304	312
CAOG_00501	-	125	133
CAOG_00501	-	228	236
CAOG_00502	+	101	109
CAOG_00502	+	102	110
CAOG_00510	+	92	100	1
CAOG_00526	-	454	462	2
CAOG_00526	-	279	287
CAOG_00538	-	202	210	1
CAOG_00710	-	86	94	1
CAOG_00710	-	87	95
CAOG_00737	-	416	424	1
CAOG_00778	+	188	196	1
CAOG_00833	+	451	459	1
CAOG_00833	+	452	460
CAOG_00912	+	153	161	1
CAOG_00933	+	189	197	1
CAOG_00935	+	257	265	1
CAOG_00972	-	345	353	1
CAOG_00973	-	345	353	1
CAOG_00982	-	373	381	1
CAOG_01017	-	370	378	1
CAOG_01017	-	369	377
CAOG_01038	+	384	392	2
CAOG_01038	+	385	393
CAOG_01038	-	146	154
CAOG_01083	-	126	134	1
CAOG_01083	-	125	133
CAOG_01191	+	92	100	1
CAOG_01191	+	93	101
CAOG_01276	-	232	240	1
CAOG_01283	-	295	303	1
CAOG_01283	-	294	302
CAOG_01396	-	266	274	1
CAOG_01396	-	265	273
CAOG_01434	+	203	211	1
CAOG_01500	+	154	162	1
CAOG_01515	+	299	307	1
CAOG_01543	-	332	340	1
CAOG_01546	-	285	293	1
CAOG_01656	-	435	443	1
CAOG_01657	+	355	363	1
CAOG_01710	+	84	92	1
CAOG_01734	-	76	84	2
CAOG_01734	+	170	178
CAOG_01804	+	486	494	1
CAOG_01823	-	261	269	1
CAOG_01873	-	256	264	1
CAOG_01911	+	238	246	1
CAOG_01957	+	34	42	1
CAOG_01958	-	475	483	1
CAOG_01977	-	263	271	1
CAOG_02077	-	13	21	1
CAOG_02122	-	224	232	1
CAOG_02158	+	80	88	1
CAOG_02158	+	79	87
CAOG_02174	-	429	437	1
CAOG_02233	-	447	455	1
CAOG_02237	-	348	356	1
CAOG_02281	-	313	321	1
CAOG_02281	-	312	320
CAOG_02363	-	478	486	1
CAOG_02369	-	484	492	2
CAOG_02369	-	63	71
CAOG_02382	-	64	72	1
CAOG_02441	-	474	482	1
CAOG_02442	+	101	109	1
CAOG_02503	-	263	271	1
CAOG_02575	+	77	85	1
CAOG_02613	-	462	470	1
CAOG_02644	-	287	295	1
CAOG_02645	-	389	397	1
CAOG_02700	-	19	27	1
CAOG_02706	-	36	44	1
CAOG_02741	-	290	298	1
CAOG_02741	-	289	297
CAOG_02749	+	428	436	1
CAOG_02857	+	39	47	1
CAOG_02864	+	465	473	1
CAOG_02935	-	422	430	2
CAOG_02935	-	167	175
CAOG_02951	+	149	157	1
CAOG_02956	+	152	160	1
CAOG_02967	+	248	256	1
CAOG_02967	+	249	257
CAOG_03006	-	476	484	1
CAOG_03050	+	380	388	2
CAOG_03050	+	244	252
CAOG_03065	-	270	278	3
CAOG_03065	-	180	188
CAOG_03065	+	460	468
CAOG_03129	+	65	73	1
CAOG_03129	+	66	74
CAOG_03163	-	398	406	1
CAOG_03166	-	426	434	1
CAOG_03218	+	341	349	1
CAOG_03218	+	342	350
CAOG_03222	-	189	197	2
CAOG_03222	-	24	32
CAOG_03349	-	387	395	1
CAOG_03371	-	207	215	1
CAOG_03434	-	465	473	1
CAOG_03468	+	438	446	1
CAOG_03468	+	439	447
CAOG_03525	+	477	485	1
CAOG_03528	-	461	469	1
CAOG_03548	-	428	436	1
CAOG_03548	-	427	435
CAOG_03584	-	286	294	1
CAOG_03609	+	77	85	1
CAOG_03609	+	78	86
CAOG_03621	+	77	85	1
CAOG_03621	+	78	86
CAOG_03652	-	302	310	2
CAOG_03652	-	64	72
CAOG_03652	-	303	311
CAOG_03696	-	183	191	1
CAOG_03726	-	446	454	1
CAOG_03726	-	445	453
CAOG_03778	+	50	58	1
CAOG_03874	+	213	221	1
CAOG_03883	-	351	359	2
CAOG_03883	-	330	338
CAOG_03928	-	426	434	1
CAOG_03928	-	425	433
CAOG_03931	-	332	340	1
CAOG_04035	-	28	36	3
CAOG_04035	-	71	79
CAOG_04035	-	166	174
CAOG_04223	-	247	255	1
CAOG_04232	-	184	192	1
CAOG_04235	-	125	133	1
CAOG_04240	-	419	427	1
CAOG_04272	-	170	178	1
CAOG_04272	-	169	177
CAOG_04324	-	327	335	1
CAOG_04324	-	326	334
CAOG_04328	-	489	497	1
CAOG_04446	-	190	198	2
CAOG_04446	-	260	268
CAOG_04446	-	189	197
CAOG_04470	-	396	404	1
CAOG_04522	-	426	434	1
CAOG_04582	-	42	50	1
CAOG_04582	-	41	49
CAOG_04588	+	40	48	1
CAOG_04640	+	195	203	1
CAOG_04640	+	196	204
CAOG_04642	-	315	323	1
CAOG_04642	-	314	322
CAOG_04812	-	413	421	1
CAOG_04849	-	460	468	1
CAOG_04863	+	150	158	1
CAOG_04879	+	284	292	2
CAOG_04879	+	162	170
CAOG_04882	+	85	93	1
CAOG_04895	-	357	365	1
CAOG_04908	-	429	437	1
CAOG_04908	-	428	436
CAOG_04918	-	263	271	1
CAOG_05007	-	100	108	2
CAOG_05007	-	188	196
CAOG_05007	-	99	107
CAOG_05007	-	189	197
CAOG_05027	+	269	277	1
CAOG_05051	+	449	457	1
CAOG_05189	-	469	477	1
CAOG_05189	-	468	476
CAOG_05251	-	338	346	1
CAOG_05260	-	358	366	1
CAOG_05497	-	336	344	1
CAOG_05518	+	330	338	1
CAOG_05563	-	458	466	1
CAOG_05593	+	297	305	3
CAOG_05593	-	185	193
CAOG_05593	-	184	192
CAOG_05593	-	120	128
CAOG_05593	+	298	306
CAOG_05691	+	455	463	1
CAOG_05736	-	38	46	1
CAOG_05795	-	454	462	1
CAOG_05809	-	406	414	1
CAOG_05894	-	10	18	2
CAOG_05894	-	490	498
CAOG_05898	-	460	468	4
CAOG_05898	-	394	402
CAOG_05898	-	459	467
CAOG_05898	-	87	95
CAOG_05898	-	353	361
CAOG_06087	-	346	354	1
CAOG_06115	+	145	153	1
CAOG_06119	-	489	497	1
CAOG_06137	+	271	279	3
CAOG_06137	+	253	261
CAOG_06137	+	280	288
CAOG_06145	-	424	432	1
CAOG_06145	-	423	431
CAOG_06161	-	358	366	1
CAOG_06161	-	357	365
CAOG_06209	-	311	319	2
CAOG_06209	-	300	308
CAOG_06227	-	202	210	2
CAOG_06227	-	57	65
CAOG_06227	-	201	209
CAOG_06232	+	267	275	1
CAOG_06268	-	415	423	1
CAOG_06269	-	412	420	2
CAOG_06269	-	434	442
CAOG_06337	-	295	303	1
CAOG_06339	-	106	114	2
CAOG_06339	-	105	113
CAOG_06339	+	227	235
CAOG_06367	+	132	140	1
CAOG_06367	+	133	141
CAOG_06433	-	430	438	1
CAOG_06609	-	85	93	1
CAOG_06637	-	8	16	1
CAOG_06653	+	56	64	1
CAOG_06724	-	391	399	1
CAOG_06724	-	390	398
CAOG_06726	-	196	204	1
CAOG_06766	-	319	327	1
CAOG_06767	+	16	24	1
CAOG_06780	+	24	32	1
CAOG_06781	-	327	335	1
CAOG_06781	-	326	334
CAOG_06815	-	492	500	1
CAOG_06815	-	491	499
CAOG_06836	-	437	445	1
CAOG_06957	-	433	441	1
CAOG_06980	-	345	353	1
CAOG_07131	+	202	210	1
CAOG_07191	-	192	200	1
CAOG_07192	+	374	382	1
CAOG_07192	+	375	383
CAOG_07225	+	129	137	1
CAOG_07225	+	128	136
CAOG_07266	-	402	410	2
CAOG_07266	+	182	190
CAOG_07266	-	401	409
CAOG_07343	-	486	494	1
CAOG_07343	-	485	493
CAOG_07423	-	11	19	1
CAOG_07507	-	87	95	1
CAOG_07622	+	24	32	1
CAOG_07642	+	278	286	1
CAOG_07675	-	14	22	1
CAOG_07739	-	320	328	2
CAOG_07739	-	144	152
CAOG_07777	+	32	40	1
CAOG_07805	-	432	440	2
CAOG_07805	-	441	449
CAOG_07806	+	80	88	1
CAOG_07821	+	89	97	2
CAOG_07821	-	338	346
CAOG_07903	-	74	82	1
CAOG_07930	-	392	400	1
CAOG_07930	-	391	399
CAOG_07968	-	185	193	1
CAOG_07990	-	366	374	1
CAOG_08011	-	406	414	3
CAOG_08011	-	405	413
CAOG_08011	-	187	195
CAOG_08011	+	83	91
CAOG_08016	+	234	242	1
CAOG_08035	+	38	46	1
CAOG_08035	+	37	45
CAOG_08089	-	360	368	1
CAOG_08109	+	58	66	1
CAOG_08109	+	59	67
CAOG_08144	+	98	106	1
CAOG_08152	-	335	343	1
CAOG_08152	-	334	342
CAOG_08185	-	454	462	1
CAOG_08251	-	414	422	1
CAOG_08360	-	448	456	1
CAOG_08360	-	447	455
CAOG_08384	-	128	136	1
CAOG_08443	-	364	372	1
CAOG_08463	+	27	35	1
CAOG_08536	-	178	186	1
CAOG_08544	-	451	459	1
CAOG_08588	-	359	367	1
CAOG_08630	+	327	335	2
CAOG_08630	-	218	226
CAOG_08630	+	328	336
CAOG_08644	-	110	118	1
CAOG_08652	-	138	146	1
CAOG_08652	-	137	145
CAOG_08666	+	383	391	1
CAOG_08710	-	479	487	1
CAOG_08710	-	478	486
CAOG_08801	-	268	276	1
CAOG_08801	-	269	277
CAOG_08816	-	143	151	1
CAOG_08994	-	56	64	1
CAOG_08994	-	55	63
CAOG_09036	-	393	401	1
CAOG_09045	+	160	168	1
CAOG_09045	+	161	169
CAOG_09125	-	223	231	1
CAOG_09125	-	222	230
CAOG_09146	-	227	235	1
CAOG_09260	+	290	298	1
CAOG_09260	+	291	299
CAOG_09263	-	437	445	1
CAOG_09305	+	269	277	1
CAOG_09343	-	328	336	1
CAOG_09364	-	398	406	1
CAOG_09364	-	399	407
CAOG_09390	+	80	88	1
CAOG_09396	-	261	269	1
CAOG_09459	-	358	366	1
CAOG_09459	-	357	365
CAOG_09602	+	6	14	1
CAOG_09674	-	251	259	1
CAOG_09699	+	191	199	1
CAOG_09720	+	221	229	1
CAOG_09759	-	269	277	1
CAOG_09786	-	198	206	1
CAOG_09786	-	197	205
CAOG_09828	+	331	339	1
CAOG_09828	+	332	340
CAOG_09846	-	276	284	1
CAOG_09846	-	275	283
CAOG_09869	+	306	314	1
CAOG_09887	+	222	230	1
CAOG_09911	+	139	147	1
CAOG_10051	+	253	261	2
CAOG_10051	-	128	136
CAOG_10054	+	491	499	1
CAOG_10056	-	402	410	1
CAOG_10057	+	154	162	1
CAOG_10057	+	155	163
CAOG_10108	-	187	195	1
CAOG_10168	-	392	400	1

## Sheet: Sheet4
>CAOG_00041
ACGATGCAGCAGGCGCTCCTGCCGCGCGTGACAAGGTCCCCGCATACCACTTTGAGGAGG
ACGACAATGATGCCCAATACACCGTCGTTTCAGACTTCGACGATCCCTACTACGAGATGG
CCCTGGCTTGGCCCAACGCCGAAGCAATCCGGATTCCCCTGTCGCGCAGCCAGCTCACCT
ATCTCCGACAGTGCATGTTCTACTATCGAACTGGAGATTGCTGCAAGGAGCACCACATTA
CTTTTTCTGCCACGCTTCCGCATCTGAACTGATGTGAATATGAATACAGGTGATTGATTG
TGTTACCCCAATAGAAACTTTCGATTTTGTTTTGTGTGTGTTCATGTCATCGACCTTCGA
GTGTCCTTGAGCAGATTGGTTTGTTCGCAGGTCAGAGTTGAGAAGTGCGCCGCAGCGACT
GTGCCAATCCTTGCTGGCTGCAATTTTGTATCCATCCTACAGCAAGTCCGTACGTTCCCA
ATTCGATCAATTTACTGTAA
>CAOG_08384
CCATCTCCGCCTTCACTGCAACCCCGAGCGTTCAGACACCAAGTTCGCTCCATTGTTGCG
CTTTTCTTTTTCTTCTTTTTTTCTCTTTTGAACTGTTTCTCCTTGTTCTCCTCGCTCAAG
TCCCGCCTCTTCCCCCCCCCCCGTTGCCCGACGCTTGTCACCTCCCCCGCACTCGTCAGC
GCCCTCCCAGACTCAAGCTCAACCGAACAACAAGCGAACACAGCCAAATAACCCTTTTTT
TTTTCCGCGCTTTTTTTTTTCAAAAGTTCCGCGTGGATATTGCGTCACTATTACCGAACA
AGGACAAAAGCCCTGCAGCTTGCTTGTTTCCAACCTCGCGCAATTCCACTCTTCATTCTC
GCTTTTTTCGCCATTGTTCAAGGTTTTCAAAGGGTTTCAAAGGGTTTCAAGGTTTTCCAC
CCAAAAAGCAACTCGGAAAACCCACTTCAACTCGCGCAGCAATCCAATCCGAAAGCCTTT
TCAACTAGTCAACCCCATCG
>CAOG_00066
TTCCACTCATCCGATCATTGCATGCTGACTCGATTATTAGGACGGCAGCGAGGTCAACTT
CAAGATCAAGAAGACGACCAAGATGAGCAAGCTGATCGATGCTTACTGCCAACGCGTCGG
CATCAACCCCGCGTCGGTGCGCTTCTTGTTTGATGGCGCTCGCATCAACGGCGATCAGAC
TGCCGCCGATGTTGGCCTCGAAGACGGCGACAACATTGATGTCATGCAAGAGCAAACCGG
CGGCTTGTGCTGGTGATGTTGCGTCTTGTTTCTTCTTTTCTGTTTCGATGTCAAAGTTTT
CAAGACACACAAGTTTGGCACAACTGCCTTTGTTTCTCGACTGTGTGTGAATGTGTGTGT
GTGTGTGGGGGGGGGAGTGGAGGAAGGAGAGCTCGGTTGTGGGATGCCAGTGATTTTGCG
CAAGGGGCCTTTGACAACCCGAACGTTGGTAACAAACACCAAGAACGACTCTTTGATGAG
CTGCAAGGTGGAGTCAAGTC
>CAOG_00111
CTCTGTTTCTACTGCGCTCTCTTGCCTTTTGCTCTTTTTGCATTCTACTGTCGTCCTCAC
TTGCTTTTTATTTTGGTTTCTCTTTGTTTCTTCAGGACATGAGCAATTATATGCGAATTT
AACTATCAATCCCTCGTCGTTACGCCGTCTTTTGGCCATCAAACTTGAGCGTGCTGTCTG
CATCTCTTTATTAACAATACAAGTTTAAGTTAAATCTTTCTCGTCCTCTCGTCGCACAAT
AGCACTATCAAAGGGTTGCCATCGGTAGAGTAAATGGAAGTTGATGCGAGTCACATGTGC
CCCGAACTTTATGTGATGGTTGCCAGCCCAACATTCAGCCGCGTCCGTCACTCAACTACC
GTGCAAGCACCTCCTTGATTGCTGTTTCCAATTCGAATGTCGACCTTTCCCCAATGATTC
ATTAATTCATTCATTTATTCATTCATTCATTCATTCTTTTTCAGTTTTTCCTTTTTTTTT
TTTTTTTTTTTTGATTCTGT
>CAOG_00128
AAGACTCCTACTCTTATTATTACACAAGCTACATACAACCATGAGCGCTATCAACGCCGT
CATTGCCGATGTCAAGCAGTTCAAGGAAATCATTCCGCTGCTCGCCGTTGTCGGCACCGC
TGTCACCTATGGCGTCGGATCAATGATCCACACCTCAAGGAAGACCGATGTTGTCTTTGA
CCATCGCAACAACCCCTTCCCGTGGCAGCAGGTCTCGTCAGCAACCCCTGCTCCCAAGGC
GCACCAACGACGACCTTAGATTTTTGAAGGATGGGTCTCAGACTGCTCTTCCAAATCCGC
CTTTCGTAATATTGTACACCACGAAAATGGGGTTGTTACTTTATGTTTAAAGGAACAAAT
CCTGTGTATTGTTAGTTTTTCATTGTAAATACAAGCATTCAAATCTCAGAACTTGAAATC
CAAAACCTTTTTTCATTGTCGGTTCCACGCAGCTTGTGGTCGGAATACATTGCCTTCATC
TTTTGAAGCCTCGTCCATGC
>CAOG_00136
ACGTACGCGCCGCTCAGCCGCGGATCGCTGCCACCACTCGCATCCGCCAGAGTGCTGCGG
TCGTGTATTGAGACCAGGGGTGAGGCGGATGCAGGCCGAAAGTCCAGCCGTGCATCGACC
GACGAGGACGACATGCTAATGTTGGCGGGCTGAGAACGATGATGACCCGACCTTTGGTGG
TGCGCACTGTCAAAGAAGAGTGTCAAAGTATGAAGGACTGACGTATCACTGATACTCAAG
TCAGTATGAAATAATGAGCGCTGGAGTACAGTAGGAGAAGGGTGAATGAAGCTGAATCGT
GCAGAGTTACTCCGACATCCTTGAATCAGACCCTCGAATTCGAACGACCCCATCCACCCC
CCGAGTGTGTGTCTGGACCGTCAATCAAATTCCTGCACTTGCATTTGATTACTGTACTTG
TATTGCGAAACACCGTCTCAGAATGCCTCGTCTCAGACCCGCTCAGTCTCGTCTCTACCA
AAAAGCAACAAATTTGTTTG
>CAOG_00183
CGATTCGGAGAGTGAAAAGATTGTGCAAGAAGCGCTCGACCGCGCCAGCAAGGGTCGTAC
GACCATTGTCATTGCGCACCGTCTGTCCACCATTCAGGATGCTGACATGATTGTCGTCTT
CCACAAGGGAAAGGTGGCCGAACAAGGCACCCATGACGAGCTCTTGCACAAGCGCGGCCT
GTACTACAAGCTTGCCACGTCTCAGGCCAAGCATCATTGAAGATAGTAAAACAACGAAAA
AACAAAGCAAGAACGATTGTTTTGTTATGAGAATAAGTTTTTTTTTTTTTCTTTCTTTCT
TTCTTTCTTGGTTGTCTGTTTTGTTGTCTGCCCGTTTGTTGTTCTTCTCGGCGCTGTCTT
GACTGCAAGATTGTTCAAGCGGCTGCTTTTGTGTTGTGTGTGTGTGTCTCTCGATTGAAT
ACAACCCAATTCTGTACTACCGTTGTATCTCAGTCTCTGATCGTGACAAATCGACAACAG
CCAGAAGGTGCAGTTCATCC
>CAOG_00207
GCGGTTGCCAGTATTGGAATAAGCCCCGCGATTGAATCATAAAGCGCCGCTGCCCATGAT
TCCAATCCGCATTGTCTCCTCCATCCATCATGATTGTTACCCAACGATGGTGTGGCGCAT
TGTTGTTGCTCCCATCATCGTCCCGAGCTGCGATGGACCATCGGAATCGGGATAAAAACA
AAAACAAACAATTCCAAACGTGTAAAATCCCCCGAACGCATGTCAAATCGATCATTGTCA
AATCGATCAATTACCAATCGATCAGCGAAGGGGCTTGGAATCCCATCGGGTCCCTCTCAC
GCGATTTTCGCATGACGCTGTTGTCCAAAGTGAGCTTGTGCCGAGGACGGATGGAGTGGG
GCGTGCGCCAGAGAGAGAGAGAGCATCAGCCAAATCGCAGCATCGAAATGATGCATCGTC
CTTTCAACTTCCATCCTGCCCCTGGGTCGGGGCAATTGCCTTCGCGATTTATCCCATTTT
CCGTCAAAAGAATGAATTTA
>CAOG_00209
CCCTCGGAGGAGCAGCTGAATCAGATTGACGTGCGCGCCGTCGGATCCAAACTTGAAACC
AACGCGCTGTTTCCCCAGGGCGTCAACGTCACATTCGCAGCAATCGGACCAGCAGCTACG
ACCGGCAGCAACGCAGAGGCATCGCGCCGCATTCTTGCCAAGGTTTGGGAGCGCGGGGCT
GGCGAAACCCTTGCTTGCGGATCGGCGGCGTGTGCCGTGATTGCCGCAGCTCAGCGGACC
GGCGTGTTGGTTGCTCCTGCTGCCACAGCAGCCGACAATGCGGCCAACCAATCCGTTTTC
AGCGTCCAAATGCCAGGAGGCACTCTGCAGGTTGGAATCAGCGCTCAAGGCACCATGGTT
CTCGCCGGACCTTCGCGGGTTGTCTTTGTCGGTGTGTACTCGCCACCTTCTCAAAGTGCC
CTCACGGCTCCTGCATAAAAGAGTCCAGCACAATAAACGAGACTTATCCAAATTTACTGT
AGGTTGAAAGTCACAAAGCC
>CAOG_00222
GGGTCGACTTGGCGGTGCTTGGTGGGAAGCGGACGCCGACGGCAACGACAAGGACGACGA
CGACGACAAGGTCGTTCGCGCAGACTGGGCTGCCTGCTGGCGCGCGTGCTCGTCGCGCTG
CCTGATGAATGTCTTGATCTGCGCGAGTGTCTGTGCGATGGTCTCGTGTCGCGTGCCCGT
CGCAGTGAAGCGAAAGAACTCTGCCTGGGTGAGCCCGAGCGCGTGGTGGCCAGGCTTGAC
TCGCCCCTCCGCCGCGTCCCTGTGCAGAAGCAGACGTTCATAGACAAGGATGAAAGCAGT
CCAGTGTTAGTTGAGTTTGAGGTTGCGTTCGGTCACAGTTGTGTGCTTTACCAGTCCATG
CTTCGCTGGCTTTGACCATGCTCAGCAGCAACTGTTCCATCGCCGCTGCTACTACTAGCA
CGACCATGACTCGTATCGTGAATGCTGGGATTGAAGAACTGCATGTCGATGCGATGTGGC
GACGGCGGCTCGTCGATCAT
>CAOG_00226
AGTGAAACGAAAAAAAAAAAAAAAAAAAAAAAAGCCAAAGGTGCTCAGGGCGACTCTCGT
CGTTGTCTCTCTCACTCCTGATCCTTTGACGAGGTCTGATGCAACAAGCTGATCAGATCA
AGTAACAGAAGTAATGGAGCGAAGGGGAGGGGCGGAGGAACAGCGAGGTTGGCATTGAAA
GTTCACAGCACAATCACACAGCATAGCGTCTGACACAACGGGTGTTGCCCCGTCTTCTTT
CCCCGCTCTCGCTTGAAGGCGTAGTGTGTCAACGCAATACCGGTATTGCAATTGGTCATG
AACGGGGGCGCGAAGGAGGGGGAGGGAAAGGACAGGCAACGCACTGAGAATCTGAGCTAG
TGGCGGTGAGCGCGTCAGTCAACACGTACCACCAATGCCCGAAGCCATGCATCCACACAC
GATTGGCTCTCTGCATTGCAATTGTTGTTGAAAAACTGCGAGCTCACTTTGTAAACATTT
CTGAATTACCTTCCTCACAG
>CAOG_00228
CAAGTCGCACATTCGCAATGCAATTTCCCTCTCGTGGCTGTTTCGCCCCACAGACTCGCA
CTTTTTGACGTTGTTGTTTTTTTGTGTTTTTTCCGCTTGCCTTTTCTTTTCTTTTTCCGC
CAAACAATCAATTGCTTTTCCATTCGTCGTTTGCACGTCGCTTGCCGCTCGCAACCAAGC
CTCGTAATTTTTCCTTGTTATCTTCTTGTTTTCTCTTTTCTACGCAAAATGCTGGGGCAC
CACGCGCTCTCTTTCCTGACACGCATCACGCACTGCTGGATATTTTTGACTTTTTTTTTT
TTTCTTTCAATTTTTTTTTTCTTTCAATTTTTTTTTGCCTTTCAATTTTTTTTTCAGTAT
TTTTTTTTTTTCGATAATTGTATGGGATTTGCATTGGCCAGTCCTCAATTTTATTATTTT
TTAAAATCGATTAATTTTTTTTTTTTTTATCCGACACGACAACAAAGTTTGATAATTTTC
TCCCTCCTTTTTTTTTTTTT
>CAOG_00230
GTCCAGCTCCGCTCGTCGTCGAGGCGTGGTTTCCAATGAGACTCGAGAGTGGCGGCTTCA
TCATTGGTGGCCTGGCAGCAGCCGCCGCAGCAGCAGAGGTCGACGGCTGGTCGCGCATTC
TCGCCTGCAACAGATCGTCGTCGTCAACGTCGTCGTCATCGTTGTCGTTGTCGTTGTGAT
CTTTGTCGTCGAGCATCATTGCGTTATTATCATTGTGCATGGAAGTCCAGCTCTGGTTTG
GAGGCGCAGCAGCCGCGCGACTGTCCCGAGAGGACCGCATTCATCCACAATTCTAAAGCT
GAAGCTGGACTAGCTCGCCAGATTCAGTTTACCATCGATCGTCAAGTTGGTCATCCATAT
TGCTTACATTGACATGACGCAGAGAAGTTCAGATTCTGAGAAAATCTCTTTTCTCTTGCC
CGTAATGCTCAGTCTTCATTGCGTTTTCTCAGTCGATTCTCGCACCGCAAGCAGTGCACA
GAAAACTACCTGCACACATC
>CAOG_00279
TACTCGTGAATTTTTCCAATGTCGTTTGCCGTTTTTTAGTTGCTGGTTTTTATTTTTCAG
GTTTTGAGTGATTTTGGCGGCTTTTGCCAAGTTGTCATATTGTCAAGTTCCGCCCGTCTA
GACGACACAGAACTAATATTATTACAATCAGTCACCCTGTGCAACATTTCCTGCAAAGGC
AGACCGCTCAAAAGTCGCGAGCTAGCCAGGAAACGACCGTGCCGAGTATCGCGGTCAGGA
TCAAGCGACGCTCCCGCACTGTCGGTTCCAGTTAACACCGCATACCTGTAACAATCAATC
AATAAAACAATTTATACACACTATTCCAAACAAGCGGGCTCGCGCTGGACTGTTTGACTC
GAGCGCCACTCGACGAACGGCGACCATTTGGAAATCGACAAACAAAACTATTCTACGTTG
CTTCTTTGCTGTTGATTTGCCAACAAAGCAGCCCCAGCACAATTCAATACTAACAGCAAC
AAGATAACAATGATTGAACG
>CAOG_00281
CACTTCCCGCCTTTCTTCTTCTTTCCTCACTTCCTTCCAAGTCTCCGCTCTTCGTCCAAC
CACCACCACCACCACCACCACCTGTTTGATGCTTGTTATTCACTTCTCTTTGTGTCCGTT
TTTTTGTATTTTGGTTTCCGTTTTTGCAGTGATCCCCCTTCTTTTTGCAAACAAGCCAAT
CGTCAATCGTCGTCTGCTGACACGTCTTCCTTGGCATCGTTCGCTTTTGATTTTTGTTAT
CCTTTTGATCGCACCTTCAAGCCGTGTTGACATTCCATCTCGATCTGCCTGATCTCGATC
TTTGCCCACCTTTGAGTGCCAGTCCAGCAACGTCTCAAAGCCTCCTCCTTCTTCCCAACC
AGCCAACAAAGCACGCTGTTTCACGACAACACCGTTACGCAACGTCGTCTTGCCGTTGTT
GAGCCTTCTGTTCTCGTAGCCGCCACAGCTTCCAAGCACTCTCGCACTCTCGCACTCACA
GACACTCTATCACACAAACC
>CAOG_00295
GTGTTGTTGAAGATGAAAGAATTACAAAAGAAAAGACTGTGCTTTGGAAAGCTCAAGATC
GCAACGCCCTTTTATAGCGACAGCAAGCTCAAAATAGATTTTCAACCGACAAAAAAAACG
CTTGTTTTTTATGTTTGCTCGGCTTTGCTCAGCATTTTGAACTATTAATAAACATTGCAG
TTGTCAACTGAACGAAGGAATGCGAAACAGCAAAACGAGGGTGCGACAGTGTGAGTGGAA
GCGAGTGTTGTTGCTAATGAGAGGACGAGAATCCAAGATGGAGCAAAGGGAAGCGCTCAA
AGGTTGTGGAGGAACAGAAACGCTGATGCAGGTCTAATAGCGAGTGCACATTCTGTGGCA
ATGCTGACTCAACCACTGTCACAGAGCTTGGTGACATGCAGAAACAGTCGTGAGCGACGC
AATGAGTGGCGGGAGTGTGGCTCATCGAACGCACAGATTGCAACTCGAAACTCTTGTTCT
CCTTCTGGACGATCTTCAAC
>CAOG_00298
TAGTGCTGATGCAGATCTACCTGTGTGATGACCAGTGCACCGTAGATCGCTTTTGCAATG
TGAGCGATGATGCGAGTACTCTATTTGTGTCGGTTCATTCGCTTTTTTTTTTCTTTTTTT
TTTTCTTTTTTTTTCCTCGTCTGGTTTTGTTTCAATCCAAGGCGCAACCCAAAAACCACC
TTTTGTTTTCGCGCTTTTTTGGATTGCATTCTCGCGCTTTCTTCCTCTCTCTCTCTCTTT
GAGCTGATTGGCCTGTGATTCTTGTCCTCGGCTATTCGCTCTCGCTCTCCGGCCGCTCCC
CATCGTTCGTTGTGATCGATCGAGCTCCGTTGTTGCTCGCGCCTGCTTTTTTTTTTTTTT
TTTTCTTTTCTTTTGGTTTTTGGTTTTTGGTTTTTGGGTTTTGGGGCATTTTCGCGACAT
CTCCTCCCTGCCTCCCGCCCTCTGTCTCGCCCATTCGCCCTCGCCCACAACAAAAGAGCA
GCAAGCAAACAGCACTGGCC
>CAOG_00304
CATCCAGCTGTCAACTGAATCGACGAGCGATGGAAACAATGCATGTTTTTGAAACCGTTT
CAGAATGTTTTTGTGTTGGATTTTTGGCTCGTTTCCGCCGCCTTTTTGTTGTTTTTCCCT
CCTTTCATGCACTCCAGTCGTTGTGCGCGCACACTGTCTCCTCATAACAAAACAAAACCC
GTGCTGTTGTTTGCTCTGACCTGGTTTGGCGACGGAGCGCGGTTCTCGTCGGATGATGTC
TCTGCGCCGTTCGCTGCTTGTTGCTGGCCTTTCAACGGCGGCGACAATGTCCCCACCACG
AGGCTGTCGTTCAATCGGGAGCCCTCCAGGTCAGCGTCGGCATCCTCCATGAATAATATT
CGTGCTGCTGGGGCACACGATTGCGCGCGGCCACGCGGCGTCGGCTGTTGCTGATTCAGC
GCCATAGAAAATACAAAGTAAAATTAAACAAAACTGCGCTCTTCATCGCAGGAAGATCGG
ATTCCCAAACCTCGATTATC
>CAOG_00340
GTTGCAACGCTTCGACGTCTTTGGCTGAAGGAAGCGAGATTTTGGCAGCGTCGGCCAGTC
GCTCGACATCAGCGACAGTCACTGCATCTGGATCAGCAGCAGCACGACGACTGCTGTCCG
ACGCTGTCATCGCGGTGGTCTGCTGCGGCAGGGTGTCGGCGATCGACCACATTGGCTTGG
CGGGAATCAGCGCCGACAGTGTTGGCTTGGCTTGCGCCAGCGACCTTGCTGAGGTCTGTC
ATTCCAAAGCAAACAAAGGCACTTTGTTGGAAACATGGAACACATTTCCACAACACGACA
GGCACCAGACAACAGGGTTGAACTCTGACGTTTACACTGAGCCATCTCCGACAACTGCTG
GCCAGCATGATTCTGTACTGTTGTAGAATTGTCGAATAGAAATCTGAGACTGCGCATACA
CCAAAGTCACCAAAAAGCAAAGCTCAGTGTTTTTGTTTTATTATTCTTGCTCTTGTTGTT
GTTGGTTGCTGCACACAACA
>CAOG_00345
TGAACCAGCCACGGCGTTGTTCGAGTTCGCTCGGAAGACTTCGAGCAGCTTGAGCAGGTC
TTTCTGGGGCACCTTGCATCCACAGCCCTTGAGCTGGGTGAACTTGGTCAGGCGCCAGTC
GGCAGGCAGGCCGAGCGTCTCTGGATTGAACCGCTTGCGCCCGAACGTCACGAGCGACGA
GCCAGCTGCAGTCGTTGTCGCCATTTTCTGTGTAGAGTAGCAGACAACAACCAAAAATAA
ACGAGTGGATGTTGCTTGATCTAATGCATCAGTCAATGAAACGCATCGGTGCAGATGAGA
TTGAATTGGAAATGCTGGTGGAGAATGGCCATCGTCGCCACCGACCGACCGATCAATCAC
TGCAGCGACAACCGATGGCACACTCGACCCATTGCCATGTTCACTGGGGTCTTTGTCCAT
TACGACCCATCTGTATTTCAATGGTAATCTATTCCAGTCAAACAAAACCAGTCCAAATTT
TTTTCCTCTTCCTATCATTC
>CAOG_00397
AGTCGCGGGCAGCTGCCAGGTTGCAGCGGCAAGCGGATGATTCCGAAAATTTTCTGGCTT
CGTTGCGCGAGATACGGCACGCTGGTTCCCTCGAGGTATGTTCTCGATGCTGTGCGCTGT
TTGTCATCACCAGCATTCACGAGTCTCTCACATCCATGATTTTTTTTCATCTCTGACAAC
ACACAGGATCTGAACAGCATCTACCATAAACAAGCCACCGGCGATCTCCCCGCACCGCAC
GTCTGTGGGACGTGGCGTATGGTTCAGCTTGCCGACAACCCTGTTGAGCGCGATCACACT
GCGGCATTGGTCGCAGGCTGCAGCAGCAAGCCCCATCTTGCCTTGTAGAGTGTGGCTTTT
CGTTTGTGTCGATGTCGCTTTTCATGCTGCAACCTTCGTTTTGATAAATTGATTCTTAGC
GTGTCTTTGGCTCTATTCATCTTGTGGTGGGTGAAAAACTCAAAATTGTCGGGAAAATCG
TGTGCAGTCGTTTTTTTTTT
>CAOG_00414
AGAGAGCGTGCGTGTGGCGAATGGCAGCCGTGCTTGGACGGTGGTGAGCGTCGAGGTCGA
GACCGCCGCCACCGCAGCAGCAGCAACGACAGCACCGCAATGATGGACGCGGGCGAGCAG
GGCGCCGCCGACCGTGGCTTGGCGATGCGCGAGCATTGAGCGAGGGAACGGAGTGGGAGC
GACGAGTGGAAGAGAGAAAGACTGACCCGCGACTGGATCGAGTGTTACGATATTGTCGAT
GAGGGATGATAATAATAATGATGATGATGATGATGGGCGGAAGGGGTGGCTGAGAATGGT
CGTGGTGGATTGGTCTTCTGGTCTCTTTCATCCTCGATTTGACTCTCCACTCGTCTTTTT
TTTTTTTTTTTTTTTTTTTTGGTTCTATTTCATTCCATTGTTGCTCTTTGGAACAGTTTC
GATTGATTGATTGATTGATTGATTGATTGACGGGTGGTGACAAAAAATCAGCAGACTGAA
GCGGATAGAAACAAAAAGCA
>CAOG_00420
ATGAATGCTCATGCAAAGTGAGGTATTTATGTGTCAATTGCGTCTGTCTCGTGGACACAG
CGTCAGCTTGGGACCCTCTGCCTTTGAAGTGTGTGACTCTGCGCACGTCACGCCGAATTT
CGAGTGGAGCGGTTCTCTCATTCGTGTAGCTCGGTTGATTCTACTCCAACACAATGCCTT
TTCCATCAGCTCCTGAATGAACACGCGGGACGATTTTGAAACAATCACATCACAGGTGAC
TCATGAGCGGCTTTTTTGTTTTTTTGGAAATTTCCCACAATCCACAGCCCCCACCGCTTC
CTCTGCCAATTCTTGTTCCTCCCATCCCCTTCTTGTCAAGATGCAAAAATTTCCGCTCCA
TCAATGTCGTTTCCGTCGCTCTCGTTTCATCGCATCAAAGTGAGACAATTGCAGCCCAAT
CCCATCCACTCTTTTTTTTTTTTTTTTTTTCTTTTTTTTTTTTTCTCCTTTTCGTTTTTC
CCCGTTTTTTTCTCCAGTCG
>CAOG_00452
TTCCAAACCGAACCGTTCGTTTGTTTTCCGTTCCTTTTGCCTTTGTCTTCCATTTTCGTC
AATGCAACAGGCAACAAAACTTGAAGGGTATATTCCGCGATGCTCAGAGTCCCGCAATCC
ATCGGCACACTGCCTCCCACCAACCAACCAACGCAGATTGTTTTACCCTCCAGACCCAGA
TATGGTCACCACCAAAACCCAAAATTGGAGATGTACCGCTCAACTCTGTACCGTTCAGCG
GCGGCCTCTCCCCCCGCTCTCTCGCTCCCGGCACACCAACCAACGCAAAAAAAAACACCT
GCTTCAACACTCGACGACAAGTCCTTATCTCCATCGCTTTTTGCTGCTCGTTGCTTCAAA
CGATCGTCGCTCGATGCAACGATTGAAGCTGTGCATTCATCATTCCTTGTTTTTTTTTTT
TGTTTTCTTTTTTTTTTTTTTTCCTTTCTTCCTCCTGCTCGAGATTTGCTGTCATCTCAA
CATCAAACGACCGACGCACA
>CAOG_00476
CGACTGCGCCAACGGCTGGCTGACTGGAAACGACCGCCGATTCAAACCCGCCGCTGCTGC
TGCTCCTGCTGCTCCTGCTCCTGCTCCTGCTCCTGCTCCGGATGATGATGCGGACAGGAC
GGATGATGTTGGTGCTATGGCGGTTGCGTGGGTGCCTGCTGAGCCCGCGCGGGCATGGCG
GCGAGTCGTCGCTGACGATGAGAACGGGCGTTCGCTTGATTCAGTGCGGCGAAGTGAGCC
GGAAGCCTCGTCCTCGTCGTCCGACCCGAGCAGCGCAAACTCCATTTTGACAAAAACAAT
GAGCAATGAGCAACGGGAGAACTCGGTCAGAAATTTCGAAACGACAAAGTTGGGAGGGGG
GTTTCCACGTAACAAATCTGAGATTTCCAGGACCAAAGCCATCGCTCAGCGGTCTGTTTG
CTTGGCACAATAATGCAGTATTCAAATCCGTCAGTTCTCATTTTTTTTCTCTCTCTCTCT
CTCTCTTTCTTTCTTTCGGC
>CAOG_00502
GGAAACACAGCCCCTCACCCTTCCCTTCCCCTCATCCCCAAAGGATCAAAAGTGAGCAAA
ATACAAGACACCCCCCAATTGGTAGTCATGGGGCCCGGCCGGGGGAAACTCGTGCACACT
ACCACGGGAGGTTGATTCATCAACGGACTGTTCCGGAACAGGAGGATGGATCACCAAGGA
GACACATCCCATCATCGCAACAGCGTGGATCGGTGATCAAGCTTACCAGTCGCAAGCGGC
GGAGCAAGCGTACAGTAGTCCAGTATTCTGATTCGGCTTAAACATCGAGTGCAAAACAAG
GCGAATCACGAAAGCACAAACAGCAACATCGCAGTTGCCGCGTTGTGTTCGCTTGATTGT
CGCGGCAAATCACCTGTCATGAAGCCAAAGCTCAGACACCAGTTTGTGACAACAAATAAA
AAAAAACTCGAACATGCGTTGCGAAACAACGTAAACGCTCAGACCAGTCGCTGTTTTGTG
TTGTTTTAGCAGGCTTTCTG
>CAOG_08418
ATGTTTCCGCGAGATGGATTTGGAAGTGCTGCGGCGTCTCCGGTACGTTGCCTTCCAGAT
CGATGTTTGTCTGCTCGAGTTTTGTTGTGTTGGATTGCTTGTCAGCTCATCGTTCCCTTT
TGCTGTTTATGTTGTGTGTTTTGTGCGTGTGTAATTTAATTTCTTCAGGACCCGATTCCA
GCCCGACAAAACCGAGCGGGAAGCGGCGTCGTTCATGATCAAGACCGTCAAGAACTCGTA
CCTCAACACGCGCACCAAGTTGTATGACATTCTGCAGTACATGCAGAACGGCATCCCGTA
TTAGAGGGCGTTTGTTTTGGGTGTTGTTTGTTTGTTGTTTGTTGTTGCTGTTCTGTCACT
GCTCTGCCCGTCAATGAACCAGCGTTTCTCCCCGCCTTTGCCAACTTGTAATATGCCACG
CTGTCAACCCTTCCATTTAGGATAGGATCGACTCCATTCCAGTCCTACAAACCCTTTGGG
TGCAGCATTGCGACATTTGC
>CAOG_00548
CGGGAAGTCTGCCAACAGATAGCAATGCACCATCCAGCAGCGCGACCCCAGTGAGCGGTA
ATCCATAAAAGGGAGGTTGAAAAATACAATAAAAGCATCTGAATGAAATTCGCTTGTTTC
AATACCAAGTCCACCATTCGACGCAAACGAGCGTTCAATTGGTTCTGAGCTTGTTGTTGT
TTTTGGTTCGCCATTCGAAACCCAAATTGATGCGTCCGAGCTTGGCGGAGATCGTGTGAG
AGCGTCCCAATGTTGCAATGTACGGTAGACCTGTACACATTGCGAGGATTGTTCCAGCAG
GTCGTTTTCGTATTGTCATACGATGCAAAGAGAATGCATGTATGCTGATCGCCAGCCAAG
CAGTTCCGTCACCATCGAATCTAGACTGGGTGTAGCACAGAACGGTTGGTGTTTGGTTTT
TTGTTGGCAGTCCAACTTTTTTTTTTTTTTTTTCTTTTTTCGCTTCTCTTCTCGTTTTCG
TTTTCGTTCCACCCTGACCA
>CAOG_00550
ATTTGATTGTGTGCTCGTTGTGTGCTCGTTGTGTGCTCGTTGTGTGCTTGTGGCGTGGAT
TTGATTGTGTGTATATATACTCGTGGCTTTCTCGACATTGCGAGAGACGGCCAAAACGAA
AACAACACTGTTGTCCAATATTCACTGCAACCTTGATCCCTCCATCGATTCGCTTCATAA
GGTTGAGCAGGCTCTCAGGTCGGGACAAGATCTGCATCGCTGCTGATTTCTAGTGCATGT
AGATCTACAATATGCAATACAACAGGCAGCTCCACAAGTGGCAACAGCCAAATCAAAACC
CTCGATCCAGAGTCGAAATCCACGACGACTCGCACTGTAAACTCTTCAAACAAGCCTCAT
CCGAATCCTCAAACCTCTACGATGAAGGGGTTTTTGCAAGTAATCCAACTTCAACCCAAG
CTCGGTCGACCTCGCTCGGTCTCAGTCATTTTTACGCGCCTTTTTTCTTCTTCTCTGCAG
TCGAAGCCAATCTTTCACAA
>CAOG_00556
AGCAGCGGTGGCGGCGGCAGGTCCAGCGGCAGGCATTGGTTAACAAAAAAGAGTGGAGTC
AAAAATCAGCGGCCTTTCTCTGATGTGAGCAAAGCAAAGGCGATAGTGAGCCAAGTCAAA
AACACAGACACGCTTCAGTTCCATTCCTCCGCCGCCTTGCTCGCTGCTCTTACAAACCAA
GCTCAGAGTCAATCGCAGGCAACACCAGACGACGACAAAAAATGATCACAAAGCCTGCGC
AAAGTGGCCAAAAAAAAAAGAAAAAAAAAAAGGAAAATTATACAAACAATCTGGACTGGT
TTTTTTTTTTTTTTTTTTTTTTTTTTCGGTTTTGGTTTTGGTTCTTGTTTTGTAATCAAG
ATTTAGTCGTTTCTGCCAGCTTATGAACAATGTCCAATGGGCTGGCCAATGCATCAAACC
ACTGATTGCTGATTGTACACGCATTTCAATGGACGGTCCAACTTGGAATGGTCCAGTCTT
GAAAATTGTTTTTTACAACC
>CAOG_00596
GTTGTTTTTGATCTGGTTCCCACGACCCCACCTCCCCCTTTCCAGCTGTCTCATAGAAAT
TCAAAAACTCAAACCTCATCCGCTGGTAGTTTGATGTTAGATTTCCAGCGCAGTTATTGG
GCACGTCGCTCATGCGTAGTCAAGCAAAGTGGTAGGTCTGAATCGGATTTGAGAGTTTTG
CTGAAACGCTCAAAACAACACACGACATTGATCAACCCACCTGTAATCCTGAACAAAGAT
AAAAGACTGCGTAATTGTAACGTTGTTGAAATTCCGTCATCTGGATATTCCAGATCTACA
CGAGCCATCCCAGCAGCGTCCACAGAATTGCCGCAAAGTGAAAGAACGAAAAGTGAGCAC
AACTTTCGAGGCAAAAAATCGAGCAACGTAGGGTAGAGAGAAACACAATATCACTGCTCT
ATACGCATTGTCGATCACCCGTTCTGTGTTACTCTCGTTCCCAGTTTCAACTGGACTGCC
TTTTCCGATTCGGGCATCGC
>CAOG_00623
GGACTCATCGCGGTCAGCCTTGACCTTCATGCCGCCAGTGACGCGGACGATGGTTTCGCG
GCCAGACAGATCGGTAACGTGCACGAAGGTGTCGTTGAACGAGGCATAGATGTGTGCGAC
GCCGAAAACGAGCTCGCCCTCGCGGACCTGGGGGCCGAGGTTGACGTTCTCCTCCTTCTT
GAGGAGCTTGGCCGCAGCCTTGGAAGCCTTAGCAGCACCAGACATTGTGGATCTGTTGAT
TTCGGCACGCGACGGCGACAGCAAGAGCGAGCGAGAGAGAGAGAAGCGCAAGTGAGTGGA
AAAGAAACGGGCATATGGGTTGGACAAAAAAAAAAAAAAAAAAGCAAAGAGCTTTCAACA
CAGCTGTAAACGGGCGCCTCAGAGTCGCTCCTCTCGTGGCCCCAGCATCCCCTCGCAACA
TACGCCTAGCGTGCACAGCGCCGCACAATGCCGAGGACCCACGGTTGAAGGGGACGGACG
GCCATGAAATCAAACAGAAA
>CAOG_00652
GATCCGACGCAGAGCAGCATGTCGAACGGCAGACCGCTCTTCTTTTGCAGCGTGTCGATG
CGCTTGTACAGCGCGCTGAAGCGTCCGCAGACATCCCCTGCGACCAATCTGCGTTTCATT
CACACGAGACAACAGGACGAACAAAAGTCAGGAGCGCGCGTTTTGGGGAGATGATGAAGC
AACGATCAAGCGTGGGGAAGGGGTGCTTGGTCTGAGAAACGCGGGAAATGCATGGCTCAG
ACTTACATGCGCATCGGCGCGTCAGACGAAGCGGAACTCATAGGAAAAAGCAACAAAAGA
TGACACAAAACGCAAAAAAAAAAAAAAAAAAAAAAAAAAAAAAAAAGAGAACTGAGAGTA
AAAATTCTGAGACGCTTTGTGTCTGTGGCGCGCTGTTGCTTGCTTGCTTGTATGGCTGAC
AACGAAACAATTGGGAGAGCTTGTGCTTGAATGGAATACTATGAATCCGAGCAAAGAGAG
CAGCCAAACACTTCTGCTCC
>CAOG_00701
TTGCCCATTGCCACTTGCGAAGGGTGTCCGGCTGTCTGAGGTGACTGAGGGAATTGCACA
ACTCGCAAGTGCAAGCGGCCGTGGTGGTGATGGTAGTGGTGGTGGAAGGAGAACGAGAAA
GGAGATGAGAAGGGTCATGTTACCGAGCCACGTTGGTCGGGTCAGTTGTGAGATGCGCCA
TTGCAAAAAGAAACAGAGACTGGCAGTAGTGAAGCTGAGCATTGCAAAATTTCCTAAACA
TTCGGAAAAACTCGATGAAGCCGAGTGATTCGACTGTCTTGAGGGTGGAGAGAAATGTAG
CCCTTTCCCTTTGCTGCTTTGGTTATTGGAAACAATCCGCACGACGCTTCAACCGTCGCG
TTGTACTGTACTCCCCTGTTGTTTACTGCTCTGTACAATGCAAAGTGCACAGGTCTCCAC
CATTCCATGCTGGCTCTGCATCCAGTTCGTTCTCACCCATTCTTCATTTCTTTGGGCCTT
TTTCGCTTAGGATTCTCACT
>CAOG_00710
ACATTGCAAGCGAGCTAACAAACTTTCTTTTGGCGTCGATTCAACAGTATGCTTAGAGCA
AAGCAACAGTCCATGCACTCCCGAGAATTCCCCCCCCCCCGCCTCCCTGCTTTGTGTGCA
CTTGTGCTGTAAAGTGCTGTGTAGCGTGTCGGTACTTGTTTTGATGTTCGTTTGTGATTG
CAGTTGCAGCGAAACGCTGGCGTCGAGTGCAGCCCGCATCCCTTTTGAATGTGAGTGTCA
TGTTTATTTGGTGTTCTAAATGTTGCATATACTTCTCTTCTGATTCCACACGCCAGAGCA
TTAGAGTTGCAAACCAACAATTCGTTTCAGCGATTGGTTTGGGATTGTTCTGTTTTGTTT
GTTTTTTTCGCTTGTTTTTGTTTTGGTTGAACTTTTTTTAAAAACCCAGTCCTTGTTTTT
TTTTTTTTTTTTTTTTTTTTCGTTTTTTTTTTTTTTTTTTTTTTTTTCGCGTTTTCGTTC
ATTCAGCTTCCTCGAAACTC
>CAOG_00712
CATGTTGTTCGCCTGGCTCGAGACGCGCTCTTTCTGGCTCGTGGAGCTGGTTGCTGAGCA
CTTTGTTGTTTTTCAATGCACTGTGCAAGGAAACTGGCTGCTTGGCGCTGGTTGGCTGAA
TTCAACTGCGCACCACTTAAAGTTGAAAAGGACGAAAAAAAAGAAAGGTTTCTGCGCTCG
TCGTTGCTCACCACCTCGGTCGCATCGACCATACAGCGACGTAGTATAGTAGTGTGGAAG
GACGCACATCAAGAGCGGGGGAGAGAGACCTTGCAGCTAATCAACCAAACACAAAAACCA
AAAAAACCGCCATCACGCCACACAACCAATCCATCCACCCGACTCATCTGCCACACAAAC
ACACAAACGCACACACACACACACACTGCGTAGTCGGTTCGGGACGAGCACTCAAAAACC
GCCACTCGGTGAAATTTCGTGTCAACTCCTGGACGCGGGTGACACTGGTCGCAAAACCGT
CACTTTGATGCGAACTGAGA
>CAOG_00737
TGGGCTCGAGCAGGTAGTCGTCGTCGAGATCGTCTGCGCGCTGCTGCTGCTTCTTCATTG
CAATTGCACAATGGTGGAATTAGAGAGTGCGCTTTGACTCGCCCACTCACTTTACAGTAA
GCTTTTTGTAATTTTGTTCACTCCTGATTTTTCCACATTGAATGACAGAGCGAGGTCGGT
TTTGTTTGGTGCCTCAGATGTTGTTCAGACTTTCTCAGCTCGGCGGTTTCGTCTGCCGAT
GTTTTCTGCACCAACCTCTCTCCGCTTGTCTCTCTCTCTCCCGCCGTGCTCTCTCGCTAT
CAATACCTCTCCTCTGAATCATCAACTACACGCATGACATTGCATGAGCGGATGGGAGTG
GCGGTGCAGTGGCTACGAGGAAGCTCAAGTAGCAGCAGCTGGTTTTGATGATGCGGTTTC
CCCCCCTTTCTTCTATCTCAACCCAAGCGCTGCGCCCCCAGCAGCACACTGCGCTGTCTT
GCATCGTTGCCCTCCCTGCA
>CAOG_00758
TCTTTTACCTTTTGAAGACGTGTTCCCCGACTGGGCTCGCCTTCCCACGGCAAGCGACAA
GGGGAGAAGAGGGAAGAAGTGGCAAGATGGAAGAGAGAGAGAGAGAGAGAGCGAGGGGGG
TGGGAGCAAGCGTTACGCTTTCGATTGGCGGATTTGGGCTGTCCCAGCGCTCGCCTTGCC
CCAAACAGTGATCTGTTAGCGAAAACCCGCTCTCGGTTCCAAAAACGCACTCATCATTGT
TCAACTCGTCGATTGTGCGGCATGATTTTGCGTTTGGGTGGCGCGGTGATGGGCTTCAAG
CTCTCGTTGCTTTGCAATTTCGCTCACTTGAATGTCTGCATCTCTTCCATCTCTCCCTCC
TTTCTAGAGTTTGCGCCGCCAAGCAAGAGGAGTCAAGACACAAGAAGGGGCGGCTCTATT
ATACCCGATTCGGGTTTTTTTTGTTTGTTGTCGTGAGGAATCGGTGGTGCATGAATCTAC
TACGTTTATACCGCACAACC
>CAOG_00760
ATTATCGAAGACCTTCGCATGCTCTGCAGTCTTCTCGACACACGCGACGCCGCCCTCGCA
GCGCTCTGCCACCTCGTGTCTGTGCATTCTCGCGTGGCATACTACGAATGCTCGTTTACC
TTGCTCACGCGGTCTGGGTTTTCCGCGCGCATCCGGCTCAAGGTGCACATTGTGCGCTCC
GAGCCTGATGGTATTTACTTGCGCTCCGTGGGCTACTTCCACCTCGAGTAGTGGGATTAG
ATTCAGAAGTTGGTGCTTGTCAAGTCGAAACGTGCGACGACATGCAGATGTCATTTCATT
CAGGCGTAAATTTTGATGTTTTTACAAAGACACACAAACAACACGAAAATACACTGTTGA
GCAAAACTATTCCCATTGAAGCGTTCTTCTTGCTCTTCGCTGCACGATTCTTAAGCCATA
CGCGCGCCGCCTCCAAATAATAACTAGCAAAGGCTCGCTCGGCTCGACAAACTCAGTCTC
AATTCTGCACAAAAAAAACC
>CAOG_00778
TCCTCCACCTGATCTTGGAGAAGCAACAAGATTCGCTTGCGGTTGCTGTGGTTTTTGTTT
TTTCGTGTTTTTGTGATGTTGCCATGAAATGCTGTCTGTGTGGAGCGGTGTTTTGTTGTT
GGGTTTTTACCGAGAACAACAGCACCCTGCCGCATGAGTACGACGTGGCCAAAGACGAGT
TGGGGGGGGGGGAAAGGACCGAACAAACGATAGATCTGATACAATAGAAAAAGAAAAAGA
AAAGAAAAAGAAGTGTGCCACGCCAGTTATCAAAAAAGGTGGACTGTGCCACATGCGCGC
TTTTCTTTGTCTTGTTAGCTCAGATGACGTTGGATTGCAGCACAAGTTATTTGCAATGAT
TTGGTGCTTTACTACTGCTGCGTATGCTGAATCTCAGTTTCCAGTTCACCTTTTTCACTT
TCGGACGCGCTTTCAAGGTTTTCTTCATTCAGCTTTCATTACTTTGGGCGGAGGGAGCTC
TTTTTTTTTTTTTTGCGGGG
>CAOG_00805
CACCGCTCTTCACTCTCTTGTTCTTTATCGTGGTGTCATTGCTTGAGGTAGGTTGAGTGT
GTGTTGTTGATTTTAGTATTTGTCACAGTGCTCACCTGGCATGGATTTCGCGTCCGACCA
ATCCCCCACCCCCTCCCTTTGTCTTGTATTGTCTAGGGCAAGACGTGGGAGGAAACCATG
CACAAGGTGCGCACCCTCTACCCTGGTGCTGTCAAGATGAACTTGATTGTCTGGACACCC
GCCCAGTTCATCAACCTGAACTACATCCCGCTCCAGTACCGCGTTCTCTTTGCCAACGCT
GTTGCCTTCCTGTGGACGATCTATCTTTCCAAGCGCATGGCACCCAAGCACTAAGCTACA
GTACAGAAAAAGGCGCTTCAATCAATCTCGCTTGTGTTTTCAAGTTTTCGTCCGATCGTC
AAAATACACCAAGCTTCTCCACCCCTTCTCAACGAGCAAACCTCGACCACCGTTCTTTGT
TTTGTGTTTTTGTTGTTGTC
>CAOG_08443
TCCCTCCGGCTTAGACCTGCGCCATCAACTTGCTCCAGAACTCGACCGTCTGGTTCCCGT
TCATTCACTGCCTCGAGGGCACTTTCAACCCCTGGTCTGCCGGCAACCAATGCGCCGCCT
ATTTTGGCATCGACTATGCGCCCATTTATGCATGCATGAACTCTGCCCAGGGCAACGCCA
TGCAGCACGAAATGGCGCTCAAGACGGCCGCGCTGGTTCCCGCCCACACCTACGTTCCCT
GGATTACGCTCAACGGTGCCCACTGCGTCCCATGCGAGAACGGCCACCTCAAGCAGGCCA
TCTGCGGTGCCTACACTGGCCCGAAGCCCGCTGACTGCTAAACCAAAGCCAAACCAGTGT
GTGGTTTTCCCCGAGCTTGTTGGATTTTTGTCTTTTGTCTTGTTTGACATGACATTGGGA
CACAAAATACAAACTCGCTCCCGTTTCGGAGACAGCAACACTTGGCACTTCATTCATTTC
GTAAACGCTTGTCTCAGTTT
>CAOG_00866
CAAAGCGGCGAGTCGCAAGCGCAGCACTTACCAATTGTCTTGGCTGCGAACGCGCGAATG
GTGCGCGACATTGCCGGGACACCCTTGGACGCAGGCGCAGCACCAGCAGCAGCAGCAGTA
GTAGTGGTAGTAGTAGTTGTAGCAGCAGCAGCAGCAGCAGCAGCAGCGATGGCTTGGTGG
GCGATGGTGCTGAAGCTGAGCATCCAGCGGTTGTTGTACGGCCTCAGCGAAGCGTGCGCT
TTGCCAAGCGTTGAAGTTGCGCGAAGTGCTGATTGCATTGTCGGAGCACACTCAGAAACA
AAGATCAATAATTCAAAAGAAAACAAAAATATAGACTGGAAATCTCAAACAAATCCAACA
CCTTTCTACTTTCATACAAAAGAGCCCAATGTTGAGTGGCGTTTGCATTGAGCATTGAGA
TTTTCAATCGCCGCCAGTCTTCCTTCCTCGAGACCAGCGCGTTGGGGCTACAAACAAAAG
CCTTGCCCCTCCCCCCCCTT
>CAOG_00883
CAACAAAAACAGGTGTAACGCGAGCCGTGTCACATCGCTGCTTACTCGCACTTCGGTGAG
CTGTAGGTGAGATCTTTCGCGAGAATGGAGCTCGAGTGAACCTGCGTGGCTTTTGTTAGA
GGAGCAAATCTTGTCGGTGTTGCGTTTTTTTGTTTTTTTTGTATAACGATATCTGGGGTG
AGGCGCATTGAGTTGAGCTCAAAGTGCGAGCTTGATCGCCTCGTTTCGAATTCTGCTCAT
GCGTGACGGCTGTATCCAAGCAACGCAACAGAGCAGCGGTCGAGGCACAGCGCGACGGGT
TGTGGTCAAGTGTCTTTAGATCGTTCTTGTTTTTGCTTTGGCGGGTTTGTTTCCTTTTCG
CGGTTTTCCTTTGACCGTCGTTTCTCAATAAGGGAACTATTGGGTTTTTGTATTGAATGG
TTGCTACTGCTGGATGCTGTAGTGTTTCAAGGCAGCTCAGGTACACGACGACACCAAAAT
CGGATGCAGCTCACTTCCTT
>CAOG_00905
AAAAAACAATGATCAACGTCAGACCACAATCATCGACATGACAGAATTTGGTATTGGCAT
CCACGTAGAAAACGCGAAGGGGGAGAAGGGCGAGACCTTGTTGACCAGCGCGCAAGGCAG
AGTGCGCTTGAGCTGTCTGCGCCGTGGACGTGGCGAACGCTTGTTGAGCACTTTCAGTCT
TGACAAGCAATAGCCGAATGTTCCCGAGCTCGACTGCAGTGGCGGGCAGTGCGATTCGGC
TTCTCGTTTCAGTGCTTGCTGGAGTGGCTGGTTTCCCATTGCTGCTCGTCAATGCTGCTC
CAGGAGTTGACCCTGCCGACGACGACGACGATGATGATGCTGACGCTGATGCTGACGGTG
GTGGTGGTGCTGATGGCGACGTCGACTGCCCCCGAGATGCAGGTGCGGCTCCATTCCGCG
TCGACAGCGACAGGAGCATCTTTGTGCTGGATTTGTATTGCAACTAAGACTGGATTTTTT
TTCCATTCAGTCTTTTTTTT
>CAOG_00979
TTCCAGCCGTGAACCAAATCCGCAGGTCTTTCTCGCACACTCCAACCGAACGTACCACGC
AACAAGCGAATGCTTCCTTTTGCGGCGAAGCGAGGCTGTTGTGCCTGTTGGGCTGACTTC
GGCTCTGCAACTTCGCTTTACGCCGTGCGAGTCGTGCAAGCCCCCGTCGGCCTTGGCGGA
TCGCCACTTCCATCCCTCCAAGTACGCCGACCAGCCAGAGGGTCTCCAAGACGGTCTGCG
AAGCGCGTACTCGAGTTTGACGCGCGGTCTCACCGAGACGGCCTCCACCGTGTCCCACTT
TTCGCACAGCGAGCAAACCCGAGCGGGAGGCAAAACACCCACTGCCTACGTGCGTTCCGC
TGTGCGGGCTGTTCCTGTTCTTGTTCTTCGACCCATGATTGGTGTCACCGAGGCTGTCGC
CAAGACGCTCAAGGGAGCTCGCAACGAGCTCGACCCTTCTGCGCGCCTCGACATGCAGGA
CAAGTACAAGACGAACAATG
>CAOG_01033
ATCAGTGTCTTCTTTCTGCTGGGACTGCTCGTCCATCACAACACCCAGTCCTGGTGCGAT
TGTTGCAGGAAATTGTGGCGGGTAAATCCAGTTCGAGCCCATTGCATGACGCGCCTTGGT
GATTGAAAAGTGTCCCTGTTGTCATAGCGAATGGTATGGTGTGTGGATTTACAAAACCAA
ACAAAATAAGTAAACGGCAGCCTCCGACTTTGAACGAGACACCTCAGATCAGCTCAGACG
GAAACGCCTATTGGATTCGAGTCGAGCTGGACCATACACTCGACGGCAACAAAAAAAAAA
TTCCCAAAAGATCACTGTACTGTGATTTGCATGTTGTTCAAGAGTCTTTACCTCTTTGAA
GCTGCCGAGCAGACTGTCGTGCATGCTGAGGTACGCGTCGAACGTGTCCATGAAAGCGAC
AATGACCGCGTCTCGCGTCGCCTCAAGCGTTGCTGCAGGCACCGACCGCAGCGCCTCAAC
AAGCAACGATGATGATGAGG
>CAOG_01038
GCGGCTCGCGATTGTCCACAACGCAAAATCACAACAATCACAACGACAACAACAACAACA
ACCCACAACAACCACAGCAAGCACAGATCTGCAAGCGGGGTTTCGCTGTTGCAAAAGTGC
GCTGACAGGCAAAGTTGTCGACTCGCTTTCCCCCCCTTTAACGAGATGAATTGCTCGGTT
CAACACGACAGCGCATTCGAAGCGTTGGACGAACGAGAGACAAGTCGAAAAAAAAAAAAA
AAAAAAAAAAAAAAACAAAGGAAAGGAAAGGGACGGTTACAGTTTCCCATTGAGGACCGC
AGTTCTTGAGCTTGCCGAGGACCTCGAACGCGAGGTTTTCCACCCCTTCGGACTTGTTTG
ACATTTGACGCTTTTTTGGTGTGGGGGGAAAAAAGTGTCGTCAAAGCCGAGGAGACGAAA
AATAAACGATCAACGCACAAGCCAAACAAACAAACAAAAAGAAAAAAAAAAAAGAAAAAA
GAAAAAAAAAAAAGAAAAAA
>CAOG_01054
GACCCGGCGGGGTTTCGTCATCCGCGTCAGTCCCGCTCGTGCTCGCGTCAGCAACGACCA
TTGGCTCCACGGAGGGTTCTTGGCGCTTGGATGGACACCCTCCTGCTGCTGCTACAGGTG
CAGGTGCAGTAGCAACACGAGTCAACCCGTCGACGACAGCGGTCTTGCTCTCGTTGGCTG
CGACGGCGTTGTCTGTGATTGGGATGACCATCCAAGGCGACGTTCCGCACTCAAAGTCCA
TGTACGCAGTCGCAGGCACCAGCATCGGCGGCGACAGCTCGCCCAGCGGCAGCGTGTCTG
CCTCGAGCGCGATCTGCTCGAACGGTTGAGGTCGGTTGGCAATCCGCTTCATTCCTGTAT
CAACGACTGACCTTGGATGATGGCAAAAACATCAACGACAATGGACAAGCACTGTAATAT
GAATTTCTGAGGAACTGGCTGAGACAGTGCCCAGAACACTCAGAACACTCAGTCTTCCCT
TTCCTTTCTTTGTCCCCACA
>CAOG_01070
TTCTTTCCCAGGAGGCCACCAAGCGCATCAAGCGCATTGTCGGCGTTGGCCACGACACCA
TCAAGGGCGTGCACCCGCTGCTCCGTGGCCCCGCCGGCCTTGTCGAGTCCCAGGCCACTG
CCTTCGGCGCCGCCGTTGACTCGCTGCTGATCACCCACGGCCGCAAGATCATCGACCAGC
AACTCAAGCTCAAGCGTGTTGCCGATGCTGCCATTGACCTGTACGCCTCTGTTGCCGTGC
TCTCGCGCGCCACCCACGCCCTCAACTCTGGCGCCGCAACCGCCGACCAGGAGGTGCTGC
TTGCCACCACCTTCTGCGAGGATGCCCACCGCCGCATTCGCCGCAACATTGCCAGCTTGA
ACGGCAAGACCACCGACGGCAGCTACGCCCGCATTGCCGACAGCATCTTTGAGAAGGGCT
CGTACGACATTTCCCACCCTATTGGTTTCTAATAGCTCGGTTGTTGCCTTATTTCTCTTG
TCCTGTGCACTTTCATTGTG
>CAOG_08470
GGGTGAGAGGGNNNNNNNNNNNNNNNNNNNNNNNNNNNNNNNNNNNNNNNNNNNNNNNNN
NNNNNNNNNNNNNNNNNNNNNNNNNNNNNNNNNNNNNNNNNNNNNNNNNNNACTTGGACA
ATTCAAAGACCATTGAAGAGACCTTGAACGAGTGAAAGCGGACGAGATGAAATTCAAAAA
ACAAAACAAAACTACCCACTCGAAGTTGGTAGTGGTGGAATAAAAACAAACCAAAGGAAC
GCAGAGCGAGAGAACAAGGAATCAATTCGCAATCAAGCAGAATATCCGCATGACTTCAAC
CAACGTTGAGAGTCTCAGAATCTCAAAATCGCAAAGCATCACATAGCAAATAGCTTGCAA
CCCACCCCCCGGCTTGTGACGCGGAACTGAGCTAATTTGTGGAGTTGAAGATTGCAATGG
GTAAACTCATCAACTCAATTCTGGCTTGTTGTTTTTTTTTTGGTTGCTGTGACTGTGCAG
CGGCGTATGTGGAGACATTA
>CAOG_01121
TGGTCTTTTTTGGTATTCTTTGTTGGGTTTTTTGTGGGTTGACTTTAACGCTAGAATGAC
ATCCAAGTGTTCGCATTCGTTCGCCAACAAGCAGCAACGAGTTTGATCTTGTGGTTGTTT
CAGAGGCGCGAGCCACACACTTTCAAAGAATCGAACGGCTTTCCCCACCCAAGCACAAGG
CCATCAAAGAACGCGCGCAGCTACAGGTGTGCGCGCGCCCTTGTGCCATCGGACGCTCGC
AACGCGGTGACGATGGGGAAGGTGGCCAGCGATGCGTGAGCTTCCCGCCCAATTCCGTCA
TCTTTCAACCTGTCATTTTGGGACGAGAATTCTCCGAGTTTTTCAGGGGTTTTTTTTCTC
TTGTCTTGCATTAATTTATTCCATGGCACGCGTTGTATTTTTATGGTTGGATTGAATGCT
GGATTGAATGACGGAAATCGAACAGCAACAAACATGCACAAGAAACCAAAAAGAGCGGCA
ACTCCAAAAATCACTCCATT
>CAOG_01136
TATTTCTCTTTTTTTTTTTTCTCTTTTGTAAGTAGTCTCTGTAGCTCTTCCCCTCGCTCT
CTTTCATTCTTTTCGCTCCATTCCACTCATCATCATCATCATCATCATCATCATTGCACA
CCACTGCTCATCTTCTCGTTGTGCGCCGAGTGGTCTGCTCATGAGTCGTGCTGAGTAAAA
CCGCTCATCCCTCGTGCCTTTTGCTTGTTCTTCTTGTTCTTCTTGTTTCTTGTTCTTTCT
TCACCGTCGCTCTCGTGTGCGCTGTGTCAATGCGCCTCTGAGTGTTTCGCCCTTCGCTAA
GACTGTCTTCATCTCTCCTTCTACGTCTGTACGATGCGCCTTTTCCTCCTCGACGTCTTC
TCTTTCAACAGACCGTTTGTTTTCCATTAGTATTTTAGTATTTTATTATTTTAATTTTTT
TTTTTTTTTTTTTTTTTTTTTTTTTTTGGTTTGCGCTCACTCGTTCTCGTGTCTGCTTTG
TTCCTTCTTCTTCTAGTCTT
>CAOG_05819
CCACAACCACCACCAGCAGCAATGTCGCTCATTCAACAACAACAACAGCAACACCAACAA
GACGAAGAAGAAGAAGAAGAGCGAGCGACCGTGCGAGAGAAAGAGAGAAAGAGAGAACGA
GACGTCGCTTATTCAACCAAAAAAAAAAAAAAAAAAAAAAAGAATGAAATAAAAAAAAAA
TTCACAATGCAAAAAGTTCAGAGTTCAAAGATCAGAGTCAAAGTGAAGCTCAGAGTGGTC
AGAGGTAGAATGCCAAAAGGAAAACACTGCTTTTTTGCAATATTACAAGAAGCGAGGAGG
CGGGAACGAGAAGCGCAAAACAAGTCCAACAGCGCTTTCTGAGCGGGGAATGCTGCTCAG
AGCTCTTGACAACCCTTCCCCCTTTTCTCTCTTTCTCTATCAACTCGAGTTTGTTGAAAG
TCATCTATTCACTGAGGGTAGACTTCAGCCGTTTCGTTCTTCCGATTCAGTCAGTCTTCT
TCGTTCTTCACCCATTCAAG
>CAOG_05847
AAACGCTGCAAACTGTCGTCTGTGCAATGAAGACAGGGCAAAACGCGGGGAGAAGCTCAC
CTGGTTGGCTTGTGCTTCGAGGTAGATCTCCTCGCCGATCTTGGCACAGCAGTGCACCGC
GCGACCGAACGCTGGCAAGCAAGAGACGAGGCAAGCAATGCAAGTGAGACAAGTAGCAGG
TCGTCAAAGTGAAGCGCGCAGTCCCGCCCCGCGCTTCCAGTGTCCGCGCATGGCTCTGAC
TCGTGTCATCAGGAGTGCAATGGTAGGATGAGACGGCGAGAGGAGAGAGGCGAGCGACGG
AAGACAACCTCACCTTTGAGCGATCGAGAGGGAACAACACACTGCATAGAAAAAAAAAAA
AAAAAAAAAAAAAAAAAAAAAAAAAAAACAAAGAGTGGCAATACTTGTATGATGATCAAC
AGCACTTTGCAAATTGTGCAATGGATGAGTGTTTGAGGCTGATTCTCAGTCTCAAAGGAC
CAGACCAGTCATTCTTCACT
>CAOG_05876
ATATCGTCGCTCATCTTCGAAATCGCAGAAGAAGAAAGAAAAAGAAAAAAAAAAAAAAGA
AGAAAAAAAAAAGGACTGAAATTTTATCCGTTTTGGTGTCGCCATCTTTTGGCTTGTGGT
GTTGTCGGTGATCATCCGTGTCTGGTGTCGCCGCCCTGGATGCAAAGTGTTGCAGTGTTG
CTACATTCATGTTCAGCATAGTGATTAAAATATTTTGACAGGTCGACTGAAAGTTGTGCT
TCTATTTTTTCACAAGTGGTGTTATCAAGTCTCGCCAACCCCGTTCGCCTTCTTCCCAAA
AGCACAAATAACTCATGCAAGTACCTTAGAAGTGCAGCGGGGTCGAAGCAGCCAACAGGA
CGGTGCTGTATCATGGGCAACTGGTGATTGTGGAGTGGTTTTTGTTTTGTTTTTCGTTTT
GGGTGCAAGGAAGAGCGCTCCCAATATGAAGCCGCCAAACCGCCTCCGTCACGAGAGGAA
AAGCAAAACAACAAACTTCA
>CAOG_05901
TCACACACTTGGCGTACTCGAACGCAGGTACGCGCGACGCAAGGCTGGGCCGAGCAAGTG
TATTTTCAAACGTGTTGTTGTTGTCTTCATCCGTCATTGTCGCTCCTCGTCTTCCGTCCC
TCTTCCCCATCGGTTCTTCTTCTCCCCCTTCGTGCGTCTTTCATGCCCTTCTCTTCTTTT
GGACTCGCTCTGCTTTGACTCGTCCGCTCTGTTTCTCTCTTTTGTATTTTGCTTGAAATC
AAATTCCGGCGTTCATGTTTGTTTTGGTTGATTTTTTTTTCCCGCGTTTTTTTTTCTTTC
TTTTTTTTCCAATGCAAAACCATCGGCGAACTTGCGTTGACTTTTGATTGGGTTTTATTT
CCATGAGGTGACTTTTTTTTTTTTTTTTTTTTTTTTCAGTCCATTTTCTTTTTTTCTTTT
TTCTTTTCCTTCCTTTCGTTCTTTTCTTTTCTTTTTCGTGTGCTTTTTGTTCGTTGTTTG
ATTTGCTGCTCAAAATCATG
>CAOG_05935
GTGCTCTGTCGTCGTATTTGAGGTACTACGTCGGCGCTGGAGTGCTGGCTAGCAGGACGT
GGCATGGCGCTCAGGGAGCAGCCTCGCGCTTCTCACACACAGCCAATTTTTTTGTATTTT
TCCTTCTGCAAGCAAACTTCTGCAAGCTTCTGCAAGCTTCGATGGGCTTGTATCAACACT
GATTACGTCATTTTGCGCCGTCGACACTGGTGGATCGCCAAATGTATTGACTTGTGTCGT
TCGTATGCATTATTTCTCCCAGTCTTCCACCTTTCGAGTCAAGAATCTCAAGGGCACTAC
GGGCTGTTCTCACAAGCGCGGCCACGAAGCGAGCCTCGATTCTACGACCAAGTGTGCGAC
CAATGGTTGCTTCGAATTCGCCACCCGCGCTTGTCATGTCATTCATGCCAACCAGAATGC
AGTAACTGGCCAGCGTTTTCTTGTGTACATGTGCCCGAGCTGCAACGGGATGTACGATCG
AGTTCTCGATATTCGCAGCA
>CAOG_05967
GTGTTGGATCTGGATTGGCAAGATCAGGACCGAGCACGCACTCGAGCTGCCTAGGATGGA
AGGGAGGTGCAACCACACTCGATGGATTCGTCCTGGTTGACGGGTGCTATAATCGTGGGG
CGAAAAACGAGCTGTCCTCGCAGAACGAACAAGATTGGTATCCCGGTCAAGTCAGCGATC
GCGAATTCAACTGCACAGCCGACAAACCACCAAGCTCGAGGTCTGATGCCTTGGATGTCA
TCTCGTTGAGTGTGCGCCGAAGATGCTTTTGCTCGTCAAGCCAGGTGCATGATGAAGACC
TCAGACCGCACTTTGTGTTTCAAAGCTCCGTTTCACTTTTTGCACCTTGGTGATCTCTGC
AATGAATCACTGTGCACTTTTCACTTTGAATAATGTAATATTTTACATTTTCTAATTTTG
TTTGTTGACTTGCTTTCAATCTCAGACAACACTCATTCTTTTACGTCATCCAAACAGCAA
AATTCACAGCTTTTAGCAGA
>CAOG_05987
ACCCCCGGCAGAAGCAGGGCTTGCCATTGTGGTGATTGAGCGCAACCGTTGCGAGTATCG
GCTTGGGTGAGGTCGAGTCGAGTGGACGACGTGTCCTGATGCAGCAGCAGCAGCTTGAGC
GCAGCGCAGTGTCAAAGTGGTCCCAGTTCGCGCTGTCTGGAGCAGCAACCAAAGCGCAGC
CGTCGTGTTTGGAGAGAGAGAGACTGACTCTGGAAACAAACACACAGACAGAGTTGAAGA
TGAAGAGCGACACCAAGCAAGCGATCGCCAGTTGAACGCAGACTCGAAAGTCAGTGACGA
AGATGACTGAGATTGGACGCGACGACCGAGTTCATTCAGCTCGAGTGCTGCGACGCAAAG
CTCTAGTGTATAGGATGGTGTAAATGCAATCATGATGTCTTTTTGGTTTTTGTGACTTTG
ACGCGATTTGCTCTGAGATTTGACGGATTGGCAGTCTTTTTTTTCGCCAATTCGCTCGCC
TCACTCACTCACTCAGCCAA
>CAOG_05998
TGTTGGTGTCAGATCTCGCTGCCACTCATGCTGCAGCCCAAGGACAGCCCGACAGTCATT
GAATCGCTCGAGGCTTCGTTCTGGCGCCTGGGCAACCAGATGGACTTTGAGAACGTCACT
GTTGCTCGTAATATGCCTGGCACCACTTTCAAGTACCTTGCGTGTGGAGCTTGCGAGATT
GGACCGTTCGGATACTTTGACAATGCCGTCCAACCGCATCAGTTCTTTGTCGCTGTCGGC
CGCGTGCAAGAGCACCAGCCATGATGTTGCTACTACCTGGTGCAATCATGACTGATTCTA
ACAGGCATGCACGTTACTCCACTCTGCATAGCATGCAAAAGTGGACGAATGGAGGGCTTT
CGATGCGTGGAAACTGAATGGCTGCCAGGCATGACATTGGTTGTTTGTAGGACTTGGTTC
AATGTACATTAAGATAAAGCAATATATGCTTGCAACGTAGGACTTGTTTCACTCTTAGTT
TTCACTCACGCTGCTCAGAC
>CAOG_06008
GACTTGTCGCGCGTAGTCACTTGATGCAATGTCGAGGAGGCTTCTTGCGTTTATAAAGTT
GCTCAACCATTCCACTTCCGTATTGATGGTTGGTGCTTGTCTGTTCAAAGTGCAACAACA
GAAAAGTACAGAGAGGGTTGCTTGTTGAACTAACCAGCGTCTTGACGAAGTGGTTGCCTC
AAAACGCGAATGTTGAAGTGGTTTCAAATCATCCGGAAACAACGACCGCACTCCCCAGTT
ATTCTTCCCAATGCGTCGCCGTGTTGAATCCAACACTTTCAAAATATTATTTTAAGCTAA
TTTTAGTGGGGGGGGGGAACGGGAGCGGAAGATGGCTTTCAGTTGACACACTTGAACGGT
AAATTGTGTGTGGTGAAGACCGCCTCATCGACAAGTAGAAAGTTTCTTGTCGGAGCAGTC
CACATCCGTTACGATTGTGTGTGGTTTTTCGTGGTTTGATCAATTCGGTTCTCCCTTGTG
TGCGTTTTTGATTTTTACGA
>CAOG_08934
GCCGACAATTACACTCAGCGCGACTTTGAGGTTGTCAAATTTTTGACAACCGCGCGTTTC
ACCATATCTCAGGCATGCAAAATAAACAATATACTTGGAGCATGATTTCTGCAAGAGATG
GACGTGAGAGAATGATTTCTACTGGCTTAAATCCTGCTGTAAAGATTTGACAAAATTGAA
AGTCCAATCCGGCGCTCTGTTCGAGGCTCAACCTGGTCCGACAGATCGAAATATTGCAGA
TAATTATATTTCCATGCTTATTTGAGGTGTTGGCGGCCGATTGTGAGCTCGAGTTTTGCA
GCACGTTTGACCGCATTCAGTGCTTGGTGAAACGACAAAAACAACAAACACGGCTAGCAA
TTTTAAAGAATACTGTCAAGCTCTTCCCCTCCCCCGCCTCCCAATCTGCACAGGCATAAT
CACCTCATTGATCCAGTCATTCAAACCAAACCCGAAAAGCCGAGGACGGGACGGTCCAGT
CTTGTCCGTTGAATAATATA
>CAOG_08946
TGCCTTCCTTGAGGGCTCGCCCATCTACGACGACCTGAATGCCCCTCCTCAGACGTTCAC
CAACCCGGCGCACGAAGCCTCCATTCCGTCCAATGCTTACGACGATGTTGGGCATAAGCA
ACCGAATACCACGTACGCTGAGCCGAACGCAATCATCTACCAAACGCTTGTGCACAGCGG
CAATTCCGGCAACTGAACGAGATGAATTGAATGGGTTTAATAATTTGAGAATCGCAACGC
CTTCACCAATGGCAGTTGTGCTGGCGTACTTTGCTTCAGATGTATGTGACTGATTTTTGT
TTTCCAATGTTGTTTTTGAAGTGTTTATCTGTGTAATTTGCGTGTTCGCTCCACTGTATT
CTCTGGGTATTTTTTTTGCTCTGTTGTGTACATACTGTTTCGCTCACTTCGAATATAGGT
AACCTCGTTTCCTAATGCATATGCACACGAGGCTGCTCATTGCTCTTTCGTTCTCGTTTG
GCACCTTGTTTTTTTTTTCC
>CAOG_06161
ACAAAACAAATAGGTTTTTTTGTTCGAGTTGCTTTGTGTGTCCATTCCTATCCTCCATTC
TTTTTTTTCTCTCTGCTCTGCTCTGTGATTCGGTCGTCTGAGTCACGAACGTTTTGTCTT
GAGTTTCGTTTCTGCTCTTCTTCGCTTTGTTGGTTGTTTGGCTCGTGCGTTTGTATGGAT
GTGTTGTTTTTTTCGAGTTTTCAATGCGATTCCCCTTTGGTCGCTTCCAAGGGTTTTTGT
TTGTTTCCATTTCATGTGACGCTGTAGGAATTGACATTCAGAATGTTGGGAGGTGTCCAT
GCTGCTCTCTTGCTGCAATGCTGCAGCGAATCGCCATCACCTCCAATTGGTCACAAATTT
TCCCCCTCAACGCCCCACATCCAGCCTGGCCGCCGTCCGCTCCGCGCTTTCAATCGCATT
AACCACGATACTCTGTGTCGTTCCCCTTTTTTGTGTTTCATTCGAGTTCATTCGTGTTTT
TGTTTCTTTTTCGTTGGAGA
>CAOG_06227
TCACCCGCGCCCATGCAGCAACGTCTCAAGGCGCGCCTTTTTTTCTTTTCTTTTTTTTTT
TCCCCGCTTCTCGCTTTTTTTTTTTCTCCTCACGCATTGATGCCTTTTTTTTTTTTTTTT
TTTTTTTCGGCCTGCTTTTTTCTACTTGTTTGTCATTCGCCACCGCGTGTCCCCATCATT
CTCCTGTCATCACACGTCTCTTTTTCCCCCCTCATTTTGTTGTTTGCGCAATATTTAATT
CACTCACGTTGCAATTGTTTGTTTGTTGTTTGTTGATTTGTTTGTGATTCAGGTTTTTTC
TTTTCGACTTTTTTCGATTTTTGTTGTTGTTTTGTTGTTTTGTTGTGGGATTGCTCATCG
TCGCCCACTTCACCACTTCACCACAACCGCACCACAAGCGCACCGAACCGCACCACAACA
CTCGCGTCGCTTTGCTTCAAGAACAAAAGAAAAACACCCACCCCCTCCCTCCCATCTTGC
CTCTCTTGCCTTCGAAACAA
>CAOG_06242
CAAACTGTAAACAAACTCAAAACTACTAATAACGAAGTACAAAAAGCCGTTCTGCTGCTG
ACCTGACTTGGTTTTGTCACAATAGACGAGTGAAGTCAAGTGAATAAAGTGAAAAAAGTG
AACGAGAATCGAGTTTGGACGTGCAACTGGGTCATCAATCGAGCGACTTGTTAGTGCAGC
AATGGGATTTCAGCCACTTTCGCTTTGGATGGAGGATTTTGATGACCGACGGCATGGTGC
AGGTCACCAGTCCCAGTGTTCGATGCTGCATTGATGTGCTCTGTTCATCAATTTCAATCT
ACTGTCTGGATTTGAAACCTGCGGGAAGTAATGGAGTGGATTTGAATGCAAATCCAACGA
CAAACTCGCGCGCGCGCGCGCATCTCGTCTACCTCGCGTTTTCCTGAAGGGTCTCTCGTG
TCATTGTTCAATAATTCGCTCAATAGTGCTTGTTCCACAAATTCTCAGCATCAACCGAAA
TCTGAGCAGCTCAGTCCCAT
>CAOG_06294
GTGCAGCAGCGACAGGTCGACCGTGATGCTGGTCATCGCTCTCAGACTCTGAGGACGATG
AAGACACGGCGCGCCTCACCACAGACGCTGGTGCAGCTGCAGTTTGGTGGCGCAGACGAG
CCATCGTGTGTTACTGAAAGCAAAGTTTCAAAGGGCAGTGAACAAAACGATCGAGCTGAA
GACTCTGAAAACAAAAAAGGAGAGAGAGAATGAGAACTGAGAGCTGAAATCAACAACATT
TCTGAGAAATCAAGTCAAGCCGCCAACGAATCAACATAAAAGCATGAAGTGCCCATCTTT
GTGGGTGGATGACACTCGCAACGCTTGACAAAACTGCAGATTTACCGCCATCGTGAATGT
CGAGTACAGATCTGAAAAATTGCGGAGGCGAAAATGGGTCGTTCTGGCGTTGAGTCTAGA
GACAGATTGGCATATCCATTTGAAGCTTGTTATGTTGGGAAGGGACAGTCTTAGTTTCGT
TGTGCTGATTCAGCGCTCCA
>CAOG_06337
AAGATGCGCTCACTGCGCTGCGAGATGTTCTTACTCAGATTTCCAGCATCAGCGAGGTTA
GCGGAATTTTTGCTTTTTGGTTTTTTGGTTTTTGATGATACCTTGGTTTTGCGTTGTTGG
TGCTCACCATTTTTGTTTCCTCCTCCTTTTTTTCTCCTCTCTCCTTCATGTGCAGGCTCA
GCTCGAGTTCAAGCCGAGCACATCTTTCACGTTTGCTCACTCCATCGTCCGTCGGCTTCG
TGATTTGCTTGTTCTTGGCGGCAAGCAATAAAGGGCTGTTGCGACAAGAAGCTATTTTTC
CCCTTTGTGTTGTTGCGATTGTTGTGCGTGTGTGTCTTTTTGTTGTTGTTGTTGTTGATT
GAAACGTTCGTTCTTGCCTCCTTGACCCATACTCCCCATATTCCATCTTCCCACGTCTTT
CCTGTGCGATTGATACACAGCAAGGTTGCCCCATTTTTTTCCACTCTACATTTTCAACTT
CCCGCCTTTTTCGTCCTCCC
>CAOG_06355
CTGAGGGCTGGCTCGCCCGCCTTCCCCTGACCATTACCGAGGCATGGCGCGAGTGGAAGG
GCTCTGACTTGCAGAACGCTGGCTACACGATCAAGTACGACAAGCTGACCTACCTGAGTA
CGTATACAAACACAGCCGCATCTATTCTTGGGGTTTTGCACTTTGTTGATTCTGACAGTC
GCGACATTTTGGCATGTTTGTTGCAGCCATCCGCGGTGCTGGCCACATGGTTCCCGAGTT
CCGACCCATGCATGCACTCGACTTTATCACCCGATTCATCAACAAGCAGCCCTTCTAAAA
TGCACCGTGATTTCGTGTGTGTGCTTTTTGTTTTGCCAACAAGTTACAATTTAGAGCAAA
ACCTCCCCTTTCCACCGCCAAATTCAATGTTAGCATTGTTCATCTGAATCATTTCCATCT
TGTTGAGCTGCCATGTTTCCGATCCGAGTGGAGTGGGAGACGGGGAGGTCAGTCGTGCAT
CATCATCGTCCTCTGCTCCA
>CAOG_06417
AGAAAGACAAGAGCGAAGGTGCTGCGGTGCTGGAAGCAAGATTGAATGAGATTGAAAAAA
AAGAAAAAAAAAAAAACCACGAGGTCGATTTTGATGAACGATCTCTTGTTTTTCAACCGC
ATGGAAGACACAGCGAGCGAGCGATCAGAGATCAGAGACCAGAGACCAGAGATGGAGAGA
GAGAGAGAGAGATGGAGATCAGAAGAGATGGATGGGTGGATGGGTTACCAGAGCGCGCGG
CGACGCGGGACGACGCAGCGAGAAGAGCGACCGAACGAGAAAGCATGGATGGATAGGAAA
AAAAAAAAAAAAAAGGGAAAGAGAACGAGAGTGAGAGAACGAGAGTGAGTGAGAAAGGAC
GACTGAACATGCATTGAAACTCAGAACAACAATTATGGAAAAATGGAACAAAAAGTCAAT
GGATTGGATGGAACAAGCACAAAGATGCTTCAGCTGCAATTCAAAGTTGAATCAAGTCAG
GTCTCACCTCTCTCTCTCTT
>CAOG_06529
GGAAGACATGTTTGCATTGCATCCACCACCATCAACAAAAAAAAACCAGTGTGCACGCTT
CATACACACACATGCACACTCCCTCTCTGAATCAGAAGGAGAAGGAAGCAGAGTGACAGC
TTGAGAATGACAAAAAGCCGGCAACTTGGTTTGCTCTTGTCGACAAATATGTCGTGCGGC
TACCTTTCCACCTCGGCTTCTACCTCCACTCTCTCTCTCTCTTTCGGTTCTATTGTTGCA
ATTTTGATTCTGAAACCTTTGTACAACTCTTGCCTCCCGAGTTCTCATCCCCTCATTGTT
CATATCGCTCTCATTGTCTTGATTACTCACTCTCTTTGTCATCATCATCCTCCTTTTGTG
GTTTGTGTCTGACAGGCAACGTAGAGACAAAGACAAAGATCATCCAACCATCGTTTCGTG
CTCCTCCTCGCCGTCGAGTTTTTGTGATTAGTCCCCCCAGCCAAAAAAACAACCCCCTCC
CTCCCCGTGTTCTTCCAACC
>CAOG_06549
TTGCATCTCGAGTCGATGCATGGCTACGGCGTCGATGTCTATATCAAGCTGAATCATCTT
GGCGACAACATGGAGAATGTTCGGATTTAGTGTCGTGGAGTCTTTTGCTGTTGTTGTTTG
TGTCTAGTAGTGTTTATAGTAGTCTTAAACAGTTCAGCAAGCTCCTTTGATTGGCATGAT
ACCTGGATTGGAGTGACCCGCAGTTTGTGTGTTTCTCGCAGGGCAAGATTGAGCGAACAA
CTCTTCAACTCTTCAGCTTTTCCATACTATCACTTTATCACTGCATCGATGCTGTTCTTC
GCACTGCGAACATGTCACTGTTTTAACGTTCACTTCTTTTTTTTATTTCATTCTATTATC
TTATTTCGCTGTTTGTTCGTTTTTGTTCGTATTTTCTCAGCCAAAGTCGAATAACGACAA
GAACGACAACGAAAGCGACGCAGTCACACTCAGCACTCAACACCATTGACAAAAAGCAAG
CAAAGCCAGCGACTCTCGAC
>CAOG_06578
GGGCTTTGGATACCTCTCGTACGACGTCTATGGCAAGCCCAGCGATTCGTACTACCCCGC
CAGTCTGTGGGGTCCTCTGGCCGATGGCTACCTCGAAATCGACTACGCCTGGTTTGATGC
GAGCGTTCGTCCGGATCCCGTTCATTTTGCCGTGCCCGCGCAGTGCCAGAGCTCACCAGC
ATGCGAGGACTTTGCGTCCTTCTCCAGCGTGCGTCTTCAGCTTCCGCTCGCGGGGCATGT
CAAGTACGAGCGGGTTTGAAGAAATCGAGCGCTCGAACGTCAGAGTCTTTTTGTGTGTGC
ATGGGCGTTTTAGATGAGCAGCGGTTTTTTGCTCCCCTTTTGTTGACTTTTTTGGCGAGG
TTGGCTTTGTGGCTTGAGAGACACTGGCTTACAGCGCACTTGATTGGAGTTTGTGTTTGG
CGATCAATGAACGTGCGCCACTTTCGACTTGTTTCGGTATTTCCCATCAAATCCCTTCTC
CCTTCTCTCTCGCGGTTTGT
>CAOG_06636
AAGCCGTCGCCGCGCGTTCATCCAGCAGCTCGGCAGCCGCAACGTCCGAATGTGTGCGCT
TGCTGCGGAGTCCCGTCGGTCGACTCGAGCTCTTTGTGCTGCTCATTCGCGCGGAAATAA
AAAAAAAATGTGAGAAAGTGAAAATGTAAGACTGTCTCAGAAAAACAAAAAGGCCAACGA
CGACGAGGGTTTCTCAGAAAGCCCAAGAGACTCATCATCATCATCATCATGGTTTAAACA
AGTTCATTCATCACACGCTGTGGTGCTACGAAAGGAGGGGTAGGGGAGGGCAGAGGAGGG
AAGCGAAGGGAAGAGATTCTGAGCAAATCAGACGAGAGATCCGTTGCTTTGCTTTGTCTG
CCATGTTCGATTATCCCCCCCTCCTCCCACCACAACCTCCCCAAATGCCCTTCCATTCTC
CATTCTCGTTCTCAGTTTCCCAAGTCTTATTCCCCATTTCTACGAGCCACTCCTTCTTAC
CCATCGAACCCATACGTCGA
>CAOG_06641
CAACGCGAGACATCGATTTCCGGTGTTCGCCGCAGTGTTCGCCCGAGGACGGTTGGAAGG
ACTCGGTCGAGTGTATCCTGCTACGGCAAGTGCCGCCGTCCAGCAGTCCTGGAGATGGTG
CGGGGTGCGATGGAGGCGTCAAAACAATGACCGCTAGTAACAGTTCGAATCACCCGAGCC
CCCCCTTCCTCTCCATCGCTCGCTTGCAGTCTTTCGCGTCGGGTGAATCAGTAGCAATCC
TTCAATCCTGACCCAGTGCTACAATGTGCCGGTTCGGTCAACGCGGTTTTGCGGAATAAC
AGTTGCTAACTCGTTCGTTGTTTTTTTGTTTTTGGTGTGGACAGAATCTGCGAGACAACA
ACACCTTTTTCTTTGGATTTGTCTGCTTTTCAGAGCGGTTCGGTTTGCTGACTGGGAAGC
ATCATCATCATCATCATCAGCATCATCAACAGCAACACAACCTGTACTTGTACCGTCCTC
CACCTCAAACACAACCGCCG
>CAOG_06647
CATGAGAGTTTGAGTTTGATGGAGAATCAATGATCGGAGCTGAAAAATGTCTTTGTACTG
CTTCAAGATTGGCTGGAGGATTTGGCTTTTGGGCTTTTTTGTTGCTGACATCCATCTATA
CTTTACTCAATTGACAAAAACTTACCGTCTACAATCGTTTTGTTCTGGCTTGTGCGAGTT
CACTGCTGATTTCTCCATCTATCCTCTGTTGCCCTTCGTCGCCCAGTTTGTGCAAAGCCG
TCGGGATACTTCGATAATGGTAATCACTTTTGCTTCTAACAAAAACTCGCAGGTTCGATC
CCCGCACAATTTCCCGTGGCGCAATCACAAACCTTATTCCTTTTTTTTTTTTTTTTTTTT
TTTTTTGGGTTGTCGTTCTTGCTTGAAGGTTGAGCCTACTCTGAGAATCTGTCCACGATT
CATTGTTCATTCTACTTACTCATGCTGAAAAGGGGGGGGGGGCGGGGTGCTCAGTCTTTT
GTGTACAGAATCAACAAACA
>CAOG_06661
CAGGGTGGCCTGGTTGGCCTGGTTGGCCTGGTTGGCCTGGTTGGGAGACGACGACGACGG
GTTTGCCTTGTCCTGTTGCTGTCGCGCTGATGCAGAGACCACCAGCGACGGCGCTGTCAG
CAGCAGAAGCAGAACCAGGATGGTAAAGAAGGAGAAGCATGAGGCACGCAGCGGACGAGC
TCGACTCGCGCTGGGAGCAGCGGCAGCACTCAGTCCCATTGTTCTGAGAAGAATGGAAAA
CAAAACGGCTGAGCGTCTGAAGGTAAAAATGTGAGAAAATAAAGAAGAAGACTGATGTAT
CAAAGAGAACGAGGTCCCAAAGCAGCATTGAGCGAGGACTGGGAGTTTGAGATTGCATTG
ACAATGCATTTGGTGATCTTGCTCCACTGTGGATTGTTCATTGTGATGCACCCTGTACTG
CACTGTACTGTTATAATACAGTATCACACATCCTTATCCTATGCTCATTCCTCTTTTGTT
CCACTCAACTCTCAATCGCA
>CAOG_06709
CGTGACTCACTTGCCTGTTCACTCTGTCTTTTCATATTCGCAGCCTACCCTGCCACCACC
CGTCAGTGGTGCACCACGGCCAACCGGACCCAAGCCAACTCTTGCCCGAGCGGTTTCGAG
TGGCACTCCTCCACCGCTTCCTGCAGGCGGTCCCCCGCCCATGCTGCCCAAGCCTAATGT
CCCACGGCGATAGTTGGCATTATTATTGAAGGCTACATTGGTTCTACTCCGGTTTTCGAC
ACTTTCACTGGCAGATTTTATTCCGTGATTGTTTTCTTTTTCCGTTTCGTTTTTTTTTTG
TTGGTGAATCCGTCAGCTTTTCCCCATCTGCCACCTGCTCGAGTCGTTTTTCGGGGCGGA
ATTCTTTCCTGGTCCTTGCCTTGGTCGTTGTATTTTGTGTGTTATGGTGCGTGATCCTGC
CGTTCCTGTGTGTATGTGTGTGAGTGTTTTTTTTTTCGTGGTGTTTCGTTCATGCTTAAG
ATTTTTTTTTTTTGGGAGTG
>CAOG_06724
CGAGCGGTTCGCTGCGAATTTATTATCATTTTTATTTTATTATTTTTTATTTTATTTTTC
GATGGACGAACTCTCGTCTCGTCTCGTTTCGTCTCGTTTGTTGGAACTTTTGTTCTCTGT
TTTCTCATCGCAGTTCTATTTTTTCACTCGTTTCGTTCGTTGTTCGCGTCTCAGCTTCAA
AATCGTAGGACGATCAAACAAAAAAAAAAAAAAAAAAAAAAGAAAAAAAAAAGAGGAAAA
ATTTGAATTTGCATTTTGGATTCAACTGTTAAAAAAAAAAAATCAAAAAAAAAAAAAAAA
AACAACCAATACGTTTTTCAATGGAAGACCTTTTTTTTTTTTTTTTTTTTTTTTTTTTCC
TGTTGACTTTTTGTATTGAGTTTTTAACGTTTTTCCCCCTCCTTTTTGTTTTCTTTGACA
GACAAACAACCGAACAAACAACCCAAAACAAGAAGTCAGTTTTATCATCATCATCATCTC
CATTTTGTTCTCTGTGGCGA
>CAOG_06726
AATGCACGACAAAGTCAAGGACACTCGCTAGAAGAGAGATGACCAAACCAATCACAACCC
CAGCAAAACCCCTCCCTCGCTCTCTCGATCTCCTAAAAAAAAAAAAAAAAAAAAAAAAAA
AAAAAAAAAAAAATCTTCTCATAAAATAAAATAATAAAAAAGCCAGCAAAACCGCGAAAA
CAAAAAAAAGAGCAGGTTTTCCCCGAACTTGCAGCCTGCGACACCTGAGCAAAGCACTTC
TGACTCAGCAGTCGAGCATTGTACTTTGTGCTACTCCAGTGTTTTTGAGTTGTTGTCAAG
TTTTCGGTGGCTGACTTTTGGATGGTCTCTTTGCACAGACAACAACAACAACAACAACAA
CAACACAAGACCCCGATTCTCAGCAAAGCAACAACAAAGCTGGAAATTGTGCTTTGTTCT
TTGTTGGTTTTTTTTGCTTGTTGTTCCTGCTGAGGCTGCCAATTCTGCGGATTGCGTCAA
AGAATCGCAGGGTTTCAGCG
>CAOG_06761
CACCCTAACTGCACATCAAGTAGTGTAACGCTTGCGCTAGGTTCAACACTGAACTCGAAG
CAAAGCTGACAACAACCCCGTGCAACAAAACCGACAAGTTGAAAAAAAAAAAAAACAAAA
AAAAGAACGCAACCGCCCCGACGTGTTCACAGCATTGTTCTTGAGCGTTGGTCTTACTGC
GAACTCGCGCAACTCGGCCAATCGATCTTTCGCCATGTTCGCTTCTCCAGGACGGCTTGA
GCACAGTTGGAACTCGGCGGCTGCTCGATGTGGATAGCACTCCAAAAATTGGCAAAAACG
AGAGCGCGCGAAATTGTGAGACAGAGAACTGAGCCATTCCCCTTTTTGGGCAGCGGGGTG
AGCCGTGTTCTTCAATGTGTAATTTTTGTAGTGTCCCCTCCCCTTTGTCTCTCTCTCTCT
CTCTTGTCTCCTACCTTTCAGAGCAATGAAGAGCGGAGGAAATTTGCTCCAGTCTTTTTT
TTTTTTTTTTTTTTTCTTTC
>CAOG_06766
ATCTGTCAAAATCTGATTCATGAATGCAACCGAAAACGAAATGAAGCGTGTTTGGAAGCA
AGTATCATACTCGGACTGCTCTCGTGTGGCAAGCCGGGGGGCAAGCCGAGGGCGGCATGG
ATACAGTACACAGTTCAATGTTCTGACGCTACAGTACCTTCAGTCGTGCTTCTACCCAAG
TCGGTTGTCATTACGTCTTTTGATCGGACTTGATCTGATCTGATTTGAGAACGGAAAGCA
CCGCGCCTTCCGCACTTGGTCCCTCTCAGAGCCACTCCTCCTTCCCTCACTCCTCCTTTC
CTCACTCCTCCTTTCCTCACTTCCCCCGCTCGTTCCCTGCAAGCAACCCGACCGACACCA
CGCCGCCAACCAACACGATCAACGCTAGCAGCAGCAGCAGCAGCAGCAGCAGCAGCAGCA
GCATTCGGCTCCACCCAGTGCTTGCCTCGACGCACCGCGGCACCCTCATCGATCCACACA
CCGCGCGTGCGCATCCAAAC
>CAOG_06767
TTGCAGGGAACGAGCGGGGGAAGTGAGGAAAGGAGGAGTGAGGAAAGGAGGAGTGAGGGA
AGGAGGAGTGGCTCTGAGAGGGACCAAGTGCGGAAGGCGCGGTGCTTTCCGTTCTCAAAT
CAGATCAGATCAAGTCCGATCAAAAGACGTAATGACAACCGACTTGGGTAGAAGCACGAC
TGAAGGTACTGTAGCGTCAGAACATTGAACTGTGTACTGTATCCATGCCGCCCTCGGCTT
GCCCCCCGGCTTGCCACACGAGAGCAGTCCGAGTATGATACTTGCTTCCAAACACGCTTC
ATTTCGTTTTCGGTTGCATTCATGAATCAGATTTTGACAGATTTGTTCAAATTCATTCAT
TCAATTTCTCAGTTTGCTCAGTTTTTCTCAACCATCATCGCTTCTTCTCAACTATTCAAG
CTTCAGGAGTGTGAAAGAGCAGCAACAATACTTGCAGCAGCAGCAGCAGCAACAGCAGCA
GGAGGAGGAGGCGAAGGAGG
>CAOG_06780
ATTTCATAATTTCGGGTGGGGGGGGGGGAAGTTGAACAGCGATTCAACCCGTTTACCCGA
TCGTTGTCTTGGAGGCTCGGCGCAGCGCTATTGCTTGAGGATTGCGCTGTCTTGGCTTGG
AGACCCTNNNNNNNNNNNNNNNNNNNNNNNNNNNNNNNNNNNNNNNNNNNNNNNNNNNNN
NNNNNNNNNNNNNNNNNNNNNNNNNNNNNNNNNNNNNNNNNNNNNNNGACGAAAGAAGAG
AGACTGAAGTGCATCATCACAAAAGGGATTCATGCAGTCAATCATGATGTGACATGGGAA
GCGTACTTGAGAAGGGGGGGGGGCCCAGGATGATGATGATTTGGAAGTTGAGCGCGGGAG
TTCTCAGCTACTCGGTTTCTACTGACGCTTCATGGACATGATTGCTATTACTATTACTAT
TACTACTATTACTATTCAGTCCAGTTATATTCCTCGTTTGACAATTGACTCACTGAATCT
CTCATACACACACACACACA
>CAOG_06789
CTCTCTGGGAGGATGCAAGGCTTGCAATTGTAACTGAAAACTCACAATCACACTTCATCG
TTTACGTGCTTTTGTTCAATGTTGCGTCATCGCATGATCTTGTCTTCGACTTGGCCTTTG
TCCCCACGTCGTTCAACCACCATCAGCTACGAAATTGACGAAATTTCACCGAGTCAGTGC
GACGATGACGAAGCCGATTATGAGATTTTGAGCAAGCGGTTGCCGCATCGCGCATCGCTC
ACCGGAAAGTGATCCGAGCAGCACGGCGTCTTCCCTTAATTGTTGCCTGAATTTGTCTTG
ATCCTGCAGTGCATGTTACAGCATGTAGCGGCTCATGCAACTGACACTCACGGTTTTTCA
AAACTTGACAATTCGATAAGCTTGTTGTTGTTGCGTTGCATCCAAATCTCCACCTTCCAT
TCACTCCATCCTTTAGAACATCCAGACACAGTATCTACTTACTCTAATTCTCAGTCTATT
TACTCCATTACTTTTGAACC
>CAOG_06805
GCTCGCTCGCCCTCATCTCCCAACAGAACGATCTGGTGAATTGCGTTGAACATGTTGCAT
TCGTCGAGCAAGTGCACATATACGGGACAAGAGACGATAGCCAATGCCTGTCCTTTCGCA
AGCTGAATGAAATTTTCCGCGATTGTGAGTTTCAATCACGAAGGATCCATCGTACGCTCA
AGGAGCTCATTGGATTGTCGAGCAGTGCATGTACCGTTGCAGAAAACACGATCAACACTG
CCCTTCCTTCAACAACAACAGCAGCAAGCAAGCAAGCAAGCAAAATCACAAAGCGATCCG
TCAAAAGCAACCTGACGGCAAAAGTTTGCCCTCTCACAATTCGATCGAAAATCCCTCCAA
CGCTCTGCTGTACGCATGAGCAGGTCTTGATGGTGGTGCTTATCAGCCTCATACATGTCT
CAGCTCAATGCAATACAGCCCCACTGTTCCTTTTTTTGATATCCATATTTTTTTGTCTCA
GAATCCTCCGCACTTCACTG
>CAOG_06808
CCGTCTTGGCAGGTGCCGAGTGTTTCACTCAGAGTTGTCTTGGCGGGGTTGTGCGGAACA
AATCCGAAAACTCGCCAAGACAAATCAAACATCGCCCGACACAAAGCAACAAAAACTTCG
CCAAGACAAGGCGTTTGACAATTTAAGCGCCGCGTTTTGGCATCTCACATCCCATCACTC
CTCCTTTGAGCTCATTGCAATATACCAAAAGCCTCGCTCGACCTCGTCCGAGTGAAACTT
CCAGCACAAAACGCAACAATCCTCGGCTCGTCAGCTTCAACCACAGTTACCTGACCGTTG
CGACGCTTGACAACCTTAGCTGCGTTTCATAACATCAAATACACCTCTCAGCTCGCGCTA
CAAATCTCCAAGTCACCGGAATCCAGCTTCTTGACGATTTGCAACGCTCGCTTCTGAACG
GCAACACTCGAACGCCTCCAATCTCCCAAAACCACAACAGCAAGTCCTCTCCTTCTCCTC
CAAGAAACGCAGACAACAAC
>CAOG_06820
ACTTACCTGTACGCAAGTGAGACCTGGGGTATCGCGCACTAACGGCGGCTCACTCGTCGG
TGACTCTCTCTGCAGGTATCTGACCAACAACCTCTTTACCACCGTCCCTCCTAGCGTATT
CGCAGGCCTGACTGCGCTGAAGACCTTGTAAGCAAGTAAAGATGTGAAGGACTCGTTTAT
CACATAAATGACTCATTGTGTTTTTTTTGTTTGATGCCTCCTTCTGTAGGATGTTGTCAA
GGAACCCAATCACCAGCATTTCTGCAGATGCATTCACAGGCCTGTCCGCGCTGACTTCCC
TGTAAACAAGCAAAAGAAAAAAAAAGTATCACACACAATCGGCTCACACTTGATTAGAGA
GAACCCTCCTACAATGGGACATAATGCATTTCCAGTCATTTTGATTTTTGTCGCCCTCCT
ACAACGGGACAGAGGCGTTCTTGGGCTCTGAGTCTTGTTCTGCTACCCCCTCCTTGCGGA
TATCCACTAAATAGCATCTG
>CAOG_06852
GGTGCTGGCTCACTCCTTTTTGCTACCTGCTCACTCTTTCTGCAACAACCAGCCGAATGA
ACCCAGAGTTTGAAGCGGACTGGGCGATTTTCGCCAATTTGCCCAACGCGCCGAGCGGGC
AAATCCAGCACGACAACCTATTGTTGGCGAGCAGACTTGCAACACGCCAGCAAGCTTCCA
CGCAAAGCCTGAACGACCTTCGCGCAAGTCTGCAAGGCGTCATCCAGTTTTTCGAGAGTT
TCGCGCCGCCGTTGTCGCAACCCGTCGCCCTGCCTTTGTCCCAAGAGCCCGTGCCAGCAC
AGACGGAGTCGAGTGTGTTGCTTGACTCGTTGGCTTGATTTTTGTTCAACCATGCTGTAC
AGGAATGAACTAAACGGGGGAGCAGCATTGCTCCAAAATTGCATCTCAATAGCTGTTGTC
CAATCCACTCCCCTCCCCTCCCCTCCCCTCCTCCCCCTTCTTGCATCCAATGAAACTAGG
CCCAGACGCAGCAACAATCA
>CAOG_06854
TGATGGGGACGATGGTGCATCTGTCGACTCACCCCCATTGAATCACAAGCGACTCGTAGT
CCCAGTACTCGCGCGGACGGTGCACGTTGACGTCCTTATAGACGCGAGCGCGCGATGTCA
TTCGAGAACAGAGCAGAAAGAAAGAGAGAAAGGAAAGACTGGAGCTCATTCTCAGACGAA
CGGGCCTCCATGTCATGTCGGTAATGTACAAGATAGAGTTGGTGATGGTGCATTGAATAA
TCTTGCGAAAGACAGCTTCGGCAAAAGTGCAGGGATGGGTCAGACTTGGAACTCTTCAAC
TGTTCGCTTCAACTCCCCACTCCACCTCCCTCCGCTTTCCAAACCGATCCTGAAGCATTC
TCACTTGCTTCAGGTAACACTTCCCCTTCACTTTGATTTTAACCAAAACAAAAGCAGCCA
AGCATCGATGACTCGACCCAGCTCACTTCTCCTTTCCAACATCTTCCAGCTCTCAAGTGC
TCAGCCGCCATTCGCCGACA
>CAOG_06869
TATCTTCCACCTACTTTGAGCGTGCATTAAAAGATATAGTTTTACAACATTTGCGGATGA
GAAGACGCGATTTTTGCGAGTCACAGGCAAAAGTTTGAGGTGTCTGAAACTTTGACGTGC
GATTGTTGTCAGTCGCGGAAACCCTTTGAAGATACGTCCCCGCTTTTGATGAAAATCTAT
TGTAGAGATGTGTTTTGATCTTTTGATGCCGGTTTGGATTGGAAAACGTGCAGTGTGTGC
AAAAACAATACACTTTCAAAGATCAAAACAATATGAAGCCAGCGCACACCAATTTTCAAA
TCTGCCGAAATCGGCGCGATTCAGCCATCCACCGACACCATCGGCATGCAAAACACGCGG
GCATCCGATTTTCAAACGAATATCGGCGGATTGTCTGAGATCACCAACTCATCATCAATT
TCGCTTCTCCAATTCCAACGCTCAGTCATTTCCCACCACGATCGACCGGTCCTCACGTCT
TCACCCACAAAATTACCAAG
>CAOG_06896
CAATACCATTTGTCAATTCAAGTAAGATTTTTCAATCTTATCGAGTTCTTGCATGAAGCA
ACCGCTCACTTGTCTTGGTGAAAATGTAGTTCCTTTTTTGGTCGTCTCGACTCGCAACGT
ACCCCATCGCCTGCCGACTTGGCTAAGATTGCAGCTCGTGCAGCAAGCGCTCAGCTTCAA
CCTTCTGTCGATTTTGCAGCTGAAAATCGGCAATTGCGCTCCACGTTGGCTGCCAAAGAT
CAGGAGCTTGCTGCCAAAGATCAGGAGCTCGCTGCCAAACCTCAGGAGCTCGATGGAAAG
GATCAGGGGCTCGCTGCCAAGGACCAGTAGCTGTCAGCTCTTGATGGAATTGACATTCTT
GAGTGCAACCAAGTCGCCGGTGAATCCGCATCGAACTTTGATCAACCCATCCATGATGAT
TCTGCTGGAACTACGAACTGCAACCAAACCCGGCACTCGCCTGAAAACTGAGACGCGGAA
GGCGGTTAAACCAGAAATTC
>CAOG_06911
AAGCTGGAGGTGTGTTTTGCTGTCAATATCTCGAGTTGCACTGACCAGAAGACCTTCTTC
ATGCACTGCAGGTTACGGCAGCAACGTCGTCCGCGCGCTGCGGCGGCATGTGGAAACCAA
GGACGGCAAGTACATGTGGTCAACGAGCGATCTTGACATTTTCTGGGAAACCATGGGCTT
TGAAGATGCAGGCGCGCATCCGATTGACGGCACGTCTCAGAATGTCATTCTCACCGACAT
TGTCAAGTCCTTCTCCTGCCCAAGCGCGTTCTGCTAGCGCTGCGAGTGCTGCTTGTTTTT
TTTGAGCCTTCGCCTATGCCGGTGGGGACCTTGTGTCTGTCTTGTAAATGCTATTATTGT
TGTTTGTTTGTTCTTTTGTTCTTTTGGTCGTCTTGTACCAGTTCAAAAACAAGCTCAAGG
AAGTTGATCTTTCTTGCTCTTATTTTCGTTCATCCTTCTGAATCGACTGTCCTTCTCTAC
GCACCATCGTAGTGGTTGCT
>CAOG_06928
AGAACCTGTGGGCTGAGATCCAGAAGGGAGTACTGAGTGAATTTCATCCGCAGAACAAGC
AGCAGCTGTGGGAGGCGATCGAAAAGTGGACGGAAAAACATGTCACGCCACAGTACTGCC
GGGCCTTGATTGATTCGATGCCGAAACGGATTGAAGAGTGCCTCAGCGCGAAGGGTTGGT
ACACCAAGTACTAAGGTTGAATTGCAGCGGGAAGTGTCACTTGTGACAACACTTGTTGTG
AAATTTCGTGATTTTGCCCTCTCTCATCCAACCCCTTCGGCTGTTTCCTCCGCCCTATGT
TGGTTTGTGATGAGTACTGTTGTTGAAATGTATTAAATGCCACGCGAAACATTGGATCAC
ACTTCTTCCGAAAATCGCCAATGTGCCTTTTTTTTGGGCGCGACTGCAGTTCTCGAGTGT
TTCATCGTCCTCTTCCGCAACTCTTCACTTTCACTTCTCTCTCTCTCTCTCTTTCTTTCT
CATTGAAACTCTTTTTCACA
>CAOG_06999
CAATAAAGTGCAATCTCAATGGGTTAGTCATACTAGACCCGAAATCGCCTGTTTTGCAAC
TTGAAGCAGTCATTGAAATCAGTCCATCGCCTGACCTTTTCTTCTTGTTCGGTGAAAATG
TTCCGCTGATCCGATCGCAATGAAGCGCCTGTGATTCAAGGCATCAAGAGGTAGTTGCAT
CGCAATCATACTGCACTGTACAAGAAATCACCCATGGTACTGCCTTTCAAGCACGTCCCG
ACAATCCTCATCCTTTGTGTCAAGTTCGCTGAAAATGTCCCGCTGTTCCCGATTGAAACG
AAAATCCAGCCACTTGCCAAAATCACAAAAAAAAAAACCTCATCATCAAATCGTAGCATC
GCATCATCGAGGTTGACATGCATTGCAGCTCCATTGAAAGTGCTCACTCTCTCAAAATCT
CAAGCAGCCTTCTTTTTTTTTTTTTTTTTTTTTTTTTTTTTTTTTTTTTTTTTTTTTTTT
GGCTGAAGCAGCATTGCAAA
>CAOG_07015
GTGCGCACGGCGGCAAATGCAGAAACGCAGCCGAATCGACCGACTTACAGCGTTGGGGAC
CGCCTTCGCGCCCGTTGTCGTCGCTGGTGGTTGGGAGCGAGTCGTACTCTGTCAGCAACA
GCAAAACAAGACGTTTCTAAAGTGAGTGATGCATGTGTAGGGGAGAGCGGGAGGGGGGTT
GAGTGTTCCTATGAGCGTTTACCGTCCTGCTCCATTGCAGAGCTCTCGACTTCAATGTCA
GCCATGATGTGCTGTTTTGGGGGGGACTAAAAAGAATAAGACTGGGAGATCATGATCACG
AGTATTGTTATTGTCGTCCAATCTCAGCTGCTCAGCTCTGAGACCTTTGACTGTAAACTT
TCCATTGGATTTTTGTTTCCAGCCAAACACAATGCTTCAATGAGGCCTTTGATCCAGGTT
GCCATCGCATCCAATCTTAATCCACTGTGCTTGTGTACTATTCTTTTTATTCTAATCCAG
TCCTCCTCATCATCATCACC
>CAOG_07032
CTTGAAGCCGGCGAACGGGAGCGGTCAGGGGCGGCGGCGGAGAAGAGCAAGCAAGCAAAA
GGGAAAAAAAGCAAGCGAATTAGTTAGCGAGGCGTAAGGATTTGAATGGTTAAAAGCGAA
ACATTGCGCATACAGTCTTTCAAGATGAGCGTATCGCCGCGCGCGCTCAGCACAAAGAAC
TGTGAAAGCATTTTGTTGGAAGATTGAACCACCACACAAAAGGAGACAAATGAGAATGAA
CACGACTGGATGTGAAGGAGATGATGGAGGACGTGGTGGGAAGCGAGCGGGGGCGTGACA
AACGTAAACAAAACAAAGAGCTGTCAAAATGCTGAGAACCGCAGAACTGGAAAAGCAAAC
AAGAGCACAAAAAACGCTTGCTTGCTTCACACCCACGTTCTATGATGGTCTGCAGTGAAT
GGTGCAGCTCTCCATAGCTGTGAAGCAGCACAATCACAAATGTTCGACTTTGAGCTATCG
GAACGCTCGCAATGGAACGC
>CAOG_07051
GGACGATGAGTAGAAGATCTAGTACAACAATTTTGGCCCAGCGAACGAAAAAAAAAAATC
CAACAAAACCCAGCAACCAACTCAATCCACCGTTCTTTTGATTTTTCGTGCCAGCAGGTC
CTCGCTCGCGGTGTTTTTCTTTTTTCTATTTTTGCGGTGTGTTTCTGTGCTGATCTCTTT
CGTGCTCTCAGCGATTCAGCACGTTTTCTCGATCCCGTTGCTTTTGTTTTTTTGTTTCTT
TTGTTTTTGCTGACCGTAATACACAAAATTCTTATTTTTAGCTTTTATTGTTGCAGATCA
ATCCGTGCATGTTTTGCTCATGATGATGATGGATAAATCCAGAGCAGCTTCTGAGCAAAT
CTCTCTGCTTTTCCAAAATCCAGTCTTTTTTTGTTTTTTTAATTCGTTATTTTTTTTATT
TTGTATCTTTTTTTCCCATTGCTCTGCTTCGTTCTCGCTCTTCTCGCCGTTGTTCCTCTC
CCCCCCCTGACCTGCAACCC
>CAOG_07084
GATGATGATGATGATGATGATGATGAATCCGATCACTCTGGTGATCTCGCACTGGTGCAA
CCCAGGGCGAATCGATTTCGCGCTTTTGCCGCTTGAACGAATGGAACCTGAAGGCGCTCG
GCTACTTTGATGCATCCAAATCTGAGCCTCTCAGTGCCTCTGCTGCGGTCGACTCGGCCG
CTCAGCAGCAGGGAGAGCTTTGTTAATAATTGGGCGACGTGTTCGTCGTCCTGCTTTGTT
GTGTTTTGTTTGTTGTTTGCTTTTTTTGGTCTGTTTTGAGAATGTCTGGCTCCCTTCTTT
TCGTCCTTCGTTGATGGGGGTTTGTTTAGAAGCAACGTTGCTGTCGATTCTGCGATGTTG
TGGGGATTTCGCTGATTTTACTGTATTCGCCTCAATAGAGCTGATAATCCCCTCGATTTA
TAATTTCCACTGAATTACTGCGATTCTCGATCTACCGAGTCGAGTTGGGTCACTCATAGG
GCTCACTCTTTGTTTGTTGC
>CAOG_07124
GACAATGAGCAATTGCTGCGCGGCTTATTCGTGCTGGCATCAGTCTCGAAACTATTTAAT
GTAGTGCGAATGACCATAGACTCAGGCTGGATGTCAGAGCCTCTCCCCCTCAGCTGAGCC
AGAGCGACCGTCATTGGCACCAACAAACCCCACCTGTACTCAACCTTTCTCTGTCCTCGC
TCTCGCAGAGTACTGGGCTCTTGCTGTTAAGCTGAATTTGTTTGTATTTGTATTTTGACT
GTTTTTGTTTGTTGGCTGTGCGGTTTGTTCGCATTTTCGGAGCAGCATGACTAGGCTGTT
TGTTCAGCGCCACGTACAGCGCAAGCCTTCAGTGGCGATTCCGTTGATGTTACAACCAAG
ATTGAACACACCCAGTACATGCATTTGAGCTCTCCGCTCTAGCTCACGAACAATGAACAG
AAGAGCCAAAAGTACGAATCGGGAAATGTGCAGTCCATTTTTTTATTTTTGTTTCCAGAT
TTCGCTTCCACATGCAGAGT
>CAOG_07125
CGAGCGACAGCGCTTCCTCTGCTTCAGCCGGTCTGTCTGGCGGCGCCCTCGACCCGGCTG
CCGTGGCGCCATCGCCCTACGCAGCCATGGCAGCAGCATCGGCCGCAGCAGCCGCAGCCG
CAGCCATCTTTGTTCCACGCGAGCCCGTCGCTTGCTCCATGTGCGGATCGCCAGCAGCCA
GCTACCGGTGAGTCCAAGCGCCCCAGCTCCGGCTGCAGCTCAGCCATCTCTGTCTCAAGT
TCCAAGTAGTCCATCTCTCCAACTTGATACCGGCGTCGTAGCGCTCACTCGTGCGGGGCG
GGGGGAGGGGCGCAACGGCAAACCGACGGCCTCAAATCTGTGCGGTTTGGCGGTTTGGAT
GAGATTGAAAGTTTCTCAGACAACAGCAAAACACTTGATTGTTGCTGTTGGTTGACGATG
GAACGAGGTTGACAAGTTTCTCGGACAACTACAATCACACAGCTTTTGGCCCTGATCGAC
GAATTCTGTCACAAGCAACC
>CAOG_07127
TTCTCTCTCTTTCTTTCTCTCTCGATCTTGGTCGTTCATCCTGCTTTCAATACGGATTGT
TTTTTGTTTGTTTTGGGTTTTACAATCAATCTTGCGGTTGATGACTTCGACAGACCCAGC
GAGAATCGCGCGGACCTCGTCGAGCTTCTTCATGTTGCCAGTCACAAACACGACCGTTCT
GAGCGCCGACATGGTAAAAGATTGAAATGAATGGACGACTGCGTTGTCTACTGAATACAT
GTATGGATGGATGGATGGCTTTTTCATTTGAGAATACACATGCTTATTTTGAGCTCACTG
GAGCAAGGTCAAGACAGGGACGAGTGGAAAAGGGAAGAGGGAACAGGGCATCTCAGTTCC
TTATCACTCACCACAGCGATTCTTACTGCACAATCCGTTTCGCCTCCGTTTTCTTTGCAT
GTTTCCAAGTGTCAGTCATTCAAGTCGTATTCAATAGTGATATCTCAGATTCTGCTCATT
TATTTTTTTGTTCTATTGCA
>CAOG_07128
AATTCTTGTCATCATCACAGACCGCCTACTACAATCGTGCCATCGATGTCATTGAGCAGC
GTCTTGCTGCCGGCGGCATTCGTCTCGGTGCCTCCCTCAACCGAGTTGCCATGTCGGTGA
ACGACACTGCCAACAACGCGATGGTTGGCGCCGTCATCGGCTCTGTGCTTGGCGCTGTCG
TTCTTGTGATTGTCGCCGCGCTCGTCGTGGCTGCCTTGCGCAAGCGTCGTGGACGCACTG
GCTACACGACCATTTGAGCGGTTTGTTTTTGATCCTTGCTTTTTTGTTTGCTTGACTTGT
TAAACCCAAAATGCACGTTTGTGGCATTTTCGTTCCTTTGGAGCTCGTTCACTTTTCGAA
TCATCACCAGATTGAATTTGCTCTCCTTTTGCTTTGCTTTTCCAACCCTTTCTTCTCGTT
TTTCTGGTTTGTCTTAGCATTCGTTTTTGAAACAAAATCCTTTGTTGTTTGTTTGTCCCG
CTTCAGAAATCCCATCATCC
>CAOG_07130
CGGTAACTCGGTTGGCTTGGCAGACGACTGGCTACAGCTTTGGTCCGCTTGACCCCGCCG
CCCTGCCATTCTTGTCTGGGCCTGCATCCCAAGCGCACTTCAACCTACACTACTCCAATG
GGACCCGACGTGTCGTAGTCCTCGATTGCCGCGTTGAGTGCTGCTTGAGCCGCCAGAATG
ACAATTCTAGTCAGTCAGTCAGTCAGTCAGTCAGTCAGTCAGACGACCTCACAAACTCCA
TCACCATTGGAAATCTGAAGGTATAGGAGGTCCCAACCTGGACGCAGTGGCCAGCGATGC
CACTTTGGCCGCATCAGCAGCCATCTGCGAATGCAAGAACGCAGCGTAAATCGCAATAGA
AACTGAGCGTGGCCATTTTCAGCCGACCCTCCTGTCTGAGACGCCTCTCTTTTGATTGAC
TTTGTTTTTCATTTTCCAATGCTTTCGTTGAAGCGCACTCTTTTTTTTTTTTTTTGATTC
TCGTTGGTCTTATTCAAATC
>CAOG_07134
AGACCTGGTTGAAACGGCAAACAATCCGTGTTCTCAACGTTCTGCGTTCCAGTTTGCACG
AGCTTGTAGAACACCGCAAGAACGGGCTAGTTTTCCGGACTTCCGCAGAGCTATGCGAGC
AACTTCAGGTGCGTTTTGTAGCTTTGTCGCGAATGTGGACAATTCGTTCAACCCAAAGCA
CGTGCACTCAAATCTGTTTGCATGCGACAGAGCCTCCTGTACGGATTTCCCAGCCAGGAC
TTTAAGCTCCGCGAAATGCGCAAGCACTTGCAACGGCAGCGCATCGAAGAGGGTCGTTGG
GCCGAAAACTGGACGGCAATCGCTGCGCCAGTGTTTATCTGAGCTGTATTTTCAGGAATT
TTTTTTCCAATCCAGTGAAACCCGACAGACTTGTCAGAGATCCGAAACCAAAAACCAAAA
ACCCAAAACCAAAAACCGAAAACTAAAAAACTACAACAACCCAAATCCGATCCGCTCAGT
CTTCACTTTCACCGAAAATC
>CAOG_07136
AAGTGCTCTGCGCCACGCTGCATTGCCTTGACGCGCATTTTGTATTGAATTGTATTGAAG
AAAGAAAGAAAAAAAGAAAAAAACTGAATCTGAGAAACCAATAAAGAACTGCACATAAAG
GACTTTTGTGAAAATAGACAAAACAAAAGCAGACATATGAGTGCAGCAGATGGTACGATT
GCAGCTTTTTTTGGGCTGGGAGTTCAGTGCAAGGGTGGATTTGGCTCGGTCCAATTTTCG
ACGTTTCAGAACAGCTCCGCGTTCTAACGGTGGAAATTCAACACCAAGACAATCCAGACA
TAGACACACATTTTCGGTTGAATCCTTTGATAACGGCGGGGAAACGGACAACGGCTGCTT
ATGTGCGCTTCAAGAAATGCAGTCTTTTTTTTATTGTGTTTCAAAAAGAACAAAAGAACT
CATCAAAAAAGATGCCAGTGTTGGAAGGAGCAACGTCGACGGAAGCCGTGCGCCACGGCG
ACGTTTCGGCGGGCGGCTCA
>CAOG_07464
TATCCTGCCATCATCGATGAACGCAGAGCGTTGTTTGTAGGGCTGGGTATTGCAGTTTGG
ATGTGGCTTTGTACCTGTACTGCTGCACATTGACATTCGGCACTTCGCCATGCGATCGAA
TGAAGAACTGGCTGCTTGGAGTGAGAACGGCGCGCGGCAGGAGCATCGCGGGTGTCTCTG
CGTTGAATGGCGTTTCGTTGCGAACAATCAGCGCTGTGCTTGTTCCTGCTGGCTGTTGCG
CGCTGTCCATTGCGTTGCACACGCTCCCCACAGCTCTCATGCCACGGTCAGTCATTCTAT
GTAGTAAGTCGACAATTAGCGGGTTGTAAAAAGCAAAGCAGGCAAGTTGACAAGGCGGCA
GAGACGGGTTGAAGCTGACTTTCAGGAGCGAACAAACAAACAAAAACGGGGAATGAAACG
CTGAACGAGGACGAAACGTTTACAATGAGAACCCATCCCTACAATTGATTGGGTTGTGAA
TTGATTTGTAGTTGGTTTTT
>CAOG_07494
CGACGCGTCACAGGGCTTTAGCGATGTGACTGTTTTGTATGGAGCTCTGTTTCTCTCTCT
CTCTCTCTCTCTCTCTCTCTCTCTCTCTCTCTCTCTCTCTCTCTCTCTCTCTCTCTCTCT
CTCTCTCTCTCTCTCTCTCTCTCTCTCTCTCTCTCTCTCTCTCTCTCTCTCTCTCTCTCT
CTCTCTTTCTCTCTTTTGTCGTTCACTCTTTCTTTCTTTCTCAGTCTCTGTGGTTGATTT
TCTTTCTTTTAAAGCTGCTTCTGTTGGTGTTTTATTTCTTACTTTTTGTCTGAGTTTTTC
ATCTTTTCTCAGTCTTTTTTTTTTTCTTTTTTTTTTTTCTCCTTTTCTTAGCTTTCCTTT
CCTTTCCTTTCCTTTCCCTTCCCTTCTCTCACAGCACCACAAACGCGACCCCCTTTTTGT
TATTAATATTATTCTTCTCTCATTTTTTTCTCACAAGCATCTTCTTTGTCGACTTTGACC
CTTTTTGACTGTGTAGCTGA
>CAOG_07590
CATCGTAGACAGCGTTGCCGTTGGCGTCGGCCTTGATGTTGCCGAGGTCGCCGACATGGC
GGACTGCAGCGCCAGTGCCGGGGCACGCGTGTGTCACATTGAAGGGGTTGTAGTGGCCAC
CCGAGGCAAGACCCTGGGCGTCCAGCGCGCCGAGCTCGTGGATGTGGAAGCCGTGCACGC
TGTTCGCTGCCAAGCCAGTGATGTTTGCCGTGATGCGCGTCAGCTGCTCGGACTGCGGAG
TTGAGGATGGTAGCAGCGTCGGAGATTGTCAGTCATCTGTCCTCTTCCCTCAACCCCCTT
CTCCCCTCACTCAGCCTCCATCGCTATCTCAAAATGGTACTTACCACAACGTCGAGGCGG
ATGGTGCCCTGGGCGACATTGCCTTGGGTGGGGGTCAGCCAGACGGAGGCAGACTTGACG
CTGATGAATTGGGCCGAGGCGCAGGCGGCGAGCGCGAGCACGGCAACAGTCAGAATTGCA
GCAGAGCGCATTGGTGGATG
>CAOG_07620
CATGCTTGTGGAATCAGGAAACGAATCCAGAAAGCAATGGAAAGCAATGGAAAAAAAAAA
AAAAAAAAAAAAAAAAGGACTGAGAAGGCTGAAAAATGGCATTGCGTTGTTAGAGAATCG
CTGGCAGTGCGATGATGATGAAGATGCTGATGAGTGAACTGTGCGTGTGTGTGTGTGTGT
GGGATATGACAATGCGGGCTCGTACAGCAAGAACGCAGACAGAGCAGCGGGCTTTGGTTT
TGACTGTGTGGTTGTCGACGTCGGCATGATGACCAATGACGTTGTTGAAACGAAAACACA
CACATTCGGTGTCATTGTTGCTTTGGCCCAAGGAAGACCAACAATGCAGTCTTCTGTTCG
GAAACAAACAGAAACAAACGAACGAAAAAAAAAAAAACCGCGAAATTCGCGCGCAATTTT
TTTTTTTTTTTTTTTTGCCTTTTTGTCCCTCCTTTCTCTGAACAGTCGCGTTGCAAACAA
AACCAAGCACTCAAAGCAGA
>CAOG_07622
ATTGTGAGCTCAGGTCTCAAGAAGGGGAAAAACAAAAAGGAAAAAAAAAAAAACGCGAAA
CACGAAACAAGAAGTGAAACGAAGATGATTTGAAACAGAGACTGAATCAAAAAAAAAAAG
TTGTAATGAATGACGAAAGTGGTGCAGTTTGGCAGATGGATTGTGAATTGTGTTGCTAAA
CCATTGAATGGTTTGTTCAGAGCTTTTGCTTTGTGAATGGCGTGAACCAGTCTATCTGCT
GCAGCCAAACCCAACACAAAAACATGCTGACTGGCCGCGCATGGCCAATCCTGCTGCGGC
GACAAGGATTATTAGCAGTGCGGTGCACGAGTTCAATAGACGCCAAGCAATTTTACACAC
TCGCGGGATGTGCTCAAGCAAGGGCGGCGTCGAGTGCGCAACCAACTGCGAACCAGCCAA
GAGAGACCAAAGCGCCGCGATGGGCACAGCGACCGGGTGAACTGCGCCAAGTGCAGACGG
GCCATGGACGAGCATCTGCA
>CAOG_07641
GAGCTCCTATTCCAATTCGCTCAGATTTCAGGACTGAGCCTTCTTATTCAATTGCATACA
CCATCCCCCTCTTCTCCTGTGACTTCCAGCTCCCTTAATGCCACTGACACTCAATGGTAG
AGTGTTTCCAGTCCCTCACTCTTTTTGTTTTTGCTGAGCAGAGCCATTCAACAAGCAAGC
AATGGCGCTGATCTCGGCCAAGGACCGAACCAAAGAGTTCCTGTCTGCCGTCGCGACTGC
CCAGCGCACCTCCGCCGCGGCCTCCGCATTGCCCGGCAGCAGCAGCAGCAGCAGCAGCAC
CTCCAGCAGTAGTAGCATGGCGGGCGGCGGCAGGCTCGGCAGTCGCGACGACCCCGGCGT
TCCCCTCCTCACTTCGCCTGGCTCGTCGTCGTCCTCGTCCTCGTCCTCGTCCATGCCGCG
CACTCAGTTTGCGCTCATCGCCAAGCAGATCGCAATGGACATTAACAGCACGTTCGGCAA
ACTCGAGCGCTTGTCTGCTT
>CAOG_07642
ACGAAGGCAATGTCGAAGCAACGCGACGCAACATGAACGACAAAAAAAAGCAAGAAGAAG
AAGAAATGAGTACAGAATAAAAAGAAAGAAGGAGAAAAAACAAAGTCAGTGGGAAGCAAG
AGAAAGCGAGAAGGGAAGGAGTTTGGGATTCAGGACAAGTGTTCTACTGTATGAAAAGTG
CTGATGCTGAGAGCGAGTCTTTGATCAGAATGGCAGTCAAGGTACAGCACTGGTACTTTG
TAGATCTATATTCTAAAGGAAGGGGTGGGGTGGGGGTGGGGGAAGAGAGGGAACGGCGGT
GAGACGGGAAGGAGAGGAAAAAGGCCTCAGAATTCTAAGATTACGAGGATGACAGCAGAT
TTTAGTCCTTCTAAAGATGCAGCGAGTGTACTCAGATTGCTAGTCGAGTCAACGGTACTT
GTACATTTAAACTTCAAAAGGGGAGAAATCTCAGACTTGAAGCTCAGTCGTCTTTTCTAT
TACATTGCATTGAGCTTCAT
>CAOG_09116
TCTCGGCAAAGAGCACCGGCACGTCCCGCTCCAGCTCGAGCGGTCGGAGTCGGCAGTACG
CGCCCTCCAGCGTGGTATCCGGCGCCGGCAGCTTGGCCTGCCCCCAATCATCCACCATAC
CATGTCACAAGTTGAGCTTCAGCATTAACAAATGACAAGGTTTCAGTGTCGGAGCAGACG
ACATGATACAGTATTGTGCGTCCGAAGATGAAAACTGCAATATGAGGTTGGAAATAGAAA
CGGACGATTTGGTTTTTAAACATTTGAAATGGTACAAATTTGTAGTGCGATTTTGGACAA
AATGCTATCGATTTGGTTTTTAAAAACACGAAACTGTCCAAACTGCGCCCGAGTTGGTTT
TTGCCAAGATAAGGTCTGGTTTTTTGGCGCGAAAACTTTGGAATAAAAGCTTGAAACTGA
AAATTCGCACTCTTGGTTGGGAAATTGCCACTTCATGTTTGGGATTTGCAAACACCCCCA
GACGAACCTGCTCTGTAGCC
>CAOG_07710
TTTATCTCATTCTATCCCTCTTCATCTCTCATCTCTCGTCTTCTCGTCTCTCGTCTTCTC
GTCTTCTCGTCTTCTCGTCTGGAACAACTGCCCCCCTTCGCACGTGGAAGATTCGCATCC
CCCAACATTTTTCCACTCTCTCTTTTTTCCACTTCTGATCGTCGTCTCGCCATTTCACAC
CACAGAACTCCATCCATCATCATCATCATCATCATAGTCATCATCATCATCATAGTCATC
ATCATCATCATCATCATCATCATCCTAGCTTTTCTGAGGTTTGCTCGCTCTTTCTCTGTT
TTCTCACTCGCCACGTCACTGCCAACGCTTCAGTGCCGCTCTTTTTCCCTTCGTTTCCCA
TCTCCCTTCATCTCCCTCACTCCACTCACTCGCTCCTCCATCCCACTCACTCCACTCACT
CAGAGTTCACCTTCATCATCATCATCATCGTCTCGTCAATCACTCGTCGTGTTGCATCGT
GTGTTATCATCCCACTTTTT
>CAOG_07739
TGTTGTTTTTGCTGTGCATGCTTTGTCCTTGTCTTTTTCTTTCCTGGCCTGTTGTAACCT
TGTGAATGCTCCTTCTCTGCGTTCTTCCTCGTCTTCTTTTGTTGTCTGTTAAAAAGCAAA
TGCAAAGTTCCAAGTTCTTGTTTTTTTTCCCCAAGTTGTCCATCATTTCTTGAACATTCT
GTGTATTCAAACGAGAGTGATTCCCATTGCACAAGCGAATCGCAGTGTTCATCTTCGCTG
AGCTGAGCCCTGCGCTCACAACGAACTGTTACTTAATCGATTGCACAATCGTCCAAATCC
AAAATGTTAGTTTTTGAGCATTTTCCCCAAATTTGCTTCGCTTTCATTCTATTATTCTGC
CTGTGATTTTTTTTTTTTTTGGAATGGCGACTTTGACTGGTGCTGCGACTGGTGCTGCGA
CTGCTGGTGCTGCGACTGGTGAAGCAGGTCCGACGGCTCCTACGAGTGCTGCTGCGACCG
GCAAGAGCGCGTGGCGACCA
>CAOG_09056
AGCAAAGCATGAACGGAAAAGGGCCGCCGAGACACAAACCTGCTCGCGCCAAAAGTGTTC
TCCGCAAAGCTCAACGCAAAAAGTCTCGCCCTCAAGAGTGCTTTTGTGTAGACAAACACA
CGTACAAGGACGGTGAGGCCGGTGGCAATGGCGCCGCGTCGGGCGAATGCCGAGAACGAG
CGAGTGGCGGCAGTATTGGGCTTCATCAGGTGTCGAGCCGCCAAGACACCCGCTAAAGGT
CGCAGGCAACTCAGCATTCTCGGAAGAAACAAAAAAACAAAAGACTAAAGCTGCAACGAA
ACGGGCAAGCGATGAGAGTTTTAGTTTCAGTCGCGTTTCTTTCCTTGTTTTTTTTTTTCT
TCTTCTTCTTCTTCTGCTTCTTCTTCTGCTTCTTTCTTCTTCTTCTTCTTCTATTTCACC
GTCACGCTCTTTTCCATTCATCAACAGCAACCACAACAACAACAACAACAACAATTCTAA
TGGGCATATAGGTTAAGGAA
>CAOG_07217
ACTCAATCACTCGTGAGCACTCTTGCAATGCCAGCGACAAAGCACAAGCTGCTGCTGGAG
TCGAGTTTGAAACAAACCGCCTCTGCGGTCTGTGCCTAGCCACTCAGACACACACCCAAG
CATCACAGACACAGATCAGTCACCCTTGCCATTGAGATATCGACAGTGTGTATCGCCATG
GATTCAACTCTTTCGCTGATTCGCTTTCTCTTCACCTCATTCCACTAAAACCACACAAAC
ATCATCCACTGCAAAAGCCTCTCTCTATCTCTCTATCTCAGACACTTGAAAACATGGCCC
TGAGCATAAGCTACGTGACTCACTGTTTGTCGCTTCTGGGCCGTGTTGACATTGGCAGAT
TCTTGTCATTCTTGACCTTCCCTTCAAACGACAAAAAGCCTCAACCTTCGGAATCTCGAA
ACCGGTCCTCGATTGCTGTTGATATTGGTCCCTCCCGTTCTTGTCCTGAAGGAATGGCTG
AGCAAGCTATGGCATCCACA
>CAOG_07229
TTTGGGAGGTGAATGAAATCAAAAAACATAAAATGAAGATCGACTGAATGAGAATCAGAA
GATCAGTGAAAACTTGAACAAACGGTGAAGTTTGACCAGCGACCCTGTTCAAGCTGCGAC
CTTGACGCTTGCTTGCTGTAGGAGAATCACTATGAGAGTGAGAGTGAGAGAAGAGGGTGT
TTTGAGTGCGTTTGCTGCTGCTCTCAGTGGGTCTGAGACACCCCAGTTTTTGCCGGGGTT
TGGTAGTTCAGCATCCACTTCTTTCCGTTGTTACTCTCAGCAGAAGCGACATCTTTCACT
CGTCTCTCTGCGTTTTGGTAGCAAAAAGAGAAAGTAAATCAACTTCAAACATCAAACATC
AAACATCAAAAATCCAACATGAAACCAAAACATGAACGCAGATTGATTTTCGTGCAAGTT
TTCTGTTTCACTCTTTTTTTTTTTCTTCTTTTTTTGGCGCGAAAACGCTGAAAAACCATC
ACGAAACAACTGACAAAAGG
>CAOG_07246
GACGCTCCCAATGTGAGACCATGTGGAAAAACGCTCTCAATGCACCCCCTCAGTCACTCT
CACTCTCTTCTACTCACTCTCCCGCTCTCCACACACCTCACAACACAGCCTCATTTGAAC
ACATCAACCCCATCGCACTGTCGTCTGTTGCGCTTCACTGGCGGTGTGTGCGTTGAGAGA
GACGAGCGCTGTACTACGACGAGTCCACGAGGGTCCTCGCCCCTAGTAGCCAAACCCCGA
CCTCACCAACCCCGCTTCCCACAACCCCAACCAAACCGATCAGATGCAAACTGCTCGTTT
CAAGCTCGTGCTTTACCGGCTTGGCGCGCGCGGTGCTGCTTTGGCGCGCGATCGCCGTCC
ATTGGTACAATAGAAAAAAAGAGTGAATACTGTACAGTACAACGATCAACCCAACACAAA
CTCAGTCTTAATACGAATAGTACTGGTAGTGTTGTTCATTACAATCACAACGAGAGTGTG
CTTTTGAACTGAACAACATC
>CAOG_07247
CGAGTGCCGCGTCGACCTGGCCCAGCGACGCAGCGAGCTCGCGGTGGACGCTCAGCGCCT
GCGCCTCGATCGCCGACCGCAGATTGCGTCGCGTGTGCAGCGTGTTGTCTTCAACGAACG
TCGACAGCGCGCGGAGTCCAGCGACCGCTTGCTGCAAAGGTGAACGAGAACAGTGAGGAT
ACAGCAGTTTTTTTTTGGTGTTCATACTCTCATCTCAGTCTTCAATACTGGACAGGGCAA
CGAGTATGAACTTTTCATCATGAATCAATGCAATAGTAGTGTCTTTTAAGTTTTTACCTT
GTTCTGGTCGAGCTGAGCGCCGAGTTGCTTGGCTAGCTTGCGAGCGAGCGGATTCGAGTT
GGCCAATGCAACGCCAGCACCGGCTCCTGCTGCTCCTGCTCCAGCGACTCCTGCTGATGA
TGATGATAATGATGATGATGATGATGATGACGACGGGGTCGAAGGCAGCGGAGTGGTGAG
AGTGTCTGTCATTTTGTTAA
>CAOG_07333
GAATCTTGGCTCAATGTCACCGAGCCGTGCTCAAGCTCAAGCTCAAGCTCAAGCTCAAGC
TCAAGCTCAAGCTCAAGCTCAAGCCCAAGCCCAAGCCCAGGCTCAAGCTCAGCTGCAGGC
CTACCAAATGCCACCCAGCGCAATGGTGCCTGCGCTGTCCCTTCCGCAAGCGCCGATTCC
CACCGCGACAATGCCGTCGAGCACAGCGTCGTCATTGCAGACGCAGCAGTCGATGGACGG
CAACCAGGTGCTTGGCGCGACAACGCACGTCAGCTTTGTCTGCCAGAAGTGCTCGCTGCC
GCTCAAGCTGGACGCGTCGCTGGCGGACATGGACCAGGAGACGTGCGCCAGAATGGCCCA
ACAGCTGCTGCAACCGCCGTCTCAAGGTAGGTGGGCGTCGGCCATGTTTGCTCAAAAAAA
GCTTGATATTTGCATTACGAGCAAATTAGTTTGGGGCGGGGTGGTGTGATGGTAACGGGA
GGCGAGGCGGAGAGGGTACA
>CAOG_07354
GCGGCGCTCAATTCGACTCGCGGATTTGATGTCGGCGACGATGACGACGACGAAAAGCTC
GTCAGTTTCTAGATCTAACGTACTCGGTTGATCTGTATCAGCAATTGTGATTTTCTTTCT
GCCTGTATTTTCCATTGTTTCTTTTATTTTTTTTCCTTTTCAGCTTGTGGGTGTCTGTGC
TCTCTTCATGGCACGTTCTTCTTGTTGTATTGCTTGTGAACGCTTCAGTGGTGACCAACA
AGGGTTGTTCGTTGATTGCAGATCGATAATCGATAAAGTACAGTAAATGTACATCTTCAT
GCAGATGATGGCATCATCAAAATGTGACATGATCTAGATCTACTTGCAGTCATCACACAT
CTCCATTCTATCCAGCTCAGTCAACATCATCCAGCACAGGCAGAAGCGCTAAAGCCAATC
TTGCTCCAGCGAACAATCTGCTCTGGCTCTCCCAATCAATCGAGCTCGATCTGTGCCACT
TTTCCCCTCGACTTTGAATG
>CAOG_07357
GCCCGTGAAATTGCTTTGTCTTGTACATTACACCTTTTTGATTCAACTGCTCGCCAATTC
TACGCTCATCTTCATCGTCCTACCTGTATGCCAAGCCATCCTATCATCGCCAACCAGCGA
TGTTGCTTCTCTGGTCGACGCATCACTCGCCTTCCATCATCAGCTGGAATTTTGGATTTT
CATTCAATTCATTCCAAGGAGAACCTTGCTCCATCCCTTTCCTCTCGATTTTCTTTGCGT
CTATCGTTCCATCGATTTGAACAAAAAAAAAAAAGTTGAAACACAGACTTGCGTCCACGT
AGATCTAGCTTGTCACCTGAGCTGAGAATGTTTAACGGAGCCAAACGATCTCTCAAGTTC
ATCTCTTGAATTGCGTTTGTCTCTGACTTGATTTTGTCTCTGATTTGATCATTTCTCAGA
TCTGTTCCTGTCTCATTTTGATCTTGTCTCAGTTTTCTTGTTCTCCTTCCTTTCCATCCA
ATCTCCAATCGCCAATCGCC
>CAOG_09083
CCTTCTATTTCTTTCAGTTTGGCTGATGTGTTCGTGTCGTGATTTTCCTTTATCGTGTTG
TTTGACTGGATGCATGCTCGAATTCCAAAACAAAAGTAACGTTCATGAACGGACAGTCGA
CAGAGACGCGAGAACATTCAGACAACAAACGAAGGCAGACAGATAGACTGGCACAGCAAA
ACGGACAGAGCGGGAGTATCAACTGCGATGACGCTCACGCAATGCAAACAAAGCAAGACC
AAGCACAAGAGAGCACCACAACAAGCAACCAGTCTTCCAGACAGACAGAATGAGCAACGA
GTACAGAAACACGACAAAAAAGAGATCGTCCTACTGTAATCCTCGTTTTGGAAAGGACGC
CGCCACTCTTTGTTTTTTGGTCAAGTTTCTGAGAAAACAACAACAAACAGAAACCTCACA
AAGCCAAACGGCAGTAACTAGATCTGCCTGCCGAAGCCCCGATCAGTTGAGCTGTTGGTT
GAAGTGCAACGGTCGACCCA
>CAOG_07423
TTCTTTTTTCCTTTCCCCCCCCCCCGCACCACACATGCTTGCATGAATGCTTTTTTTGTG
ACCTCTGCTCAGACACGGCCATGTTTTGTCGTGGTGCTTGTATCACCAAATTGCTGGCTT
TTCTTGTACATTACATTCAAACGACCAAATCCCTCTTCTTTGTTTCTGTCGTTCGCTGCT
TTGCTTCCCTGTTTGGCTTCCTTGTCAGCCCTCCCATTGCTCATGCTTTTCATCTTGTTG
ATCACCGCTTTGTTTTCATTTCCACTCTCTGCTCGATCGCTCGCTCGTTCCTCACTTCTT
CCTTGTCTTTTGCAATGTGACATGTTTCGTCCAATCTCACATTTCGTTCTTCTTTGCTCC
AATGTAAATGACTCTACACGTCAGCTTTCCTTGTTGTTGTCTACTTTACTCTGAAGCAAA
ACTCGTTGACTTTTTCCATTGAGTTTCCATTGAGTTTTGATTGTATTTTTTTTTTTTTTT
ATCATTTCCCTTTTTTTTTT
>CAOG_07429
TTTTTCGCAGGCCGAGCAGCAGCTTCTGCCTCCGGCTCGGCCGCAACAGCAGCAGCAGCA
GCAGCAGTAGCACTTCGACGACCACGCGCTGCTGCAGGCGCGGGCTTGGGCTCGGCGTTG
GCAGCAGCCGCGGTTCGCTTGGTCGGGGGCATCAAAATGACGTTGCTTTGTTTTGGACTG
ATCGATTCCAAAAATGGTACTGATTTGCTTGCAAAGATGAAACAAAACTCTGAAACTGAA
ACATCATTTCGTTTGCGTGCGATTGCGTTGAAAACTGAAACAGCTGCAAAAAGTCAAACA
GTGAAACAAACAAACAAACAAACAAAAACAAAACAAAACAAAAAAAATTCGGATGCAAGA
AATCGACATTTGACATTAAGACAACCATCGCTGAATGAATACGACGAACACACAAAGGAA
AGAGAACAGAGAGAAAGTGAGCGAGAGAGAAAGATCAAGTTTGACTGCTTGAATCCGCCA
GCACAGTACTCCATCACAAA
>CAOG_07446
CTCACGACACGCCTCAACCAAGGAGGACCGCAGGATATGCCCGTTGCGTCGATCGAGACA
GGACTCAGTCAAGGTTTGGTTCCTTTGTTTTGATGGATGTTGGAGGCATTGATAGTTTCT
CTCACCTTCCCTCTCGGTTGTCTTGTGTTTTGCTTGTGCTTGGAAAAACGCAGCCGACCG
TTTCCGCAAGCCAAAGTTCCGCTCGCTGAAGAAGATCTTCCTTTGAGCGAATGCGTCCCT
GTCCCTGTTTGATGAAGTGGTTGGTGGTGGTAACCGAGACTGGCATGCTTCTCTGTCGCC
CCACCCTTGAACAGAATTGTGTATGTGAGTGTTTTTTTTTTGTTGAGTTTGAGAATACAG
TGCCTTTGAGGATGAGCTGTCACGTTATCCTTTGCCGTTGAAAGAATTTGCCTGTTCTCC
GGCTTCTCGTTTTTTTTCTTGTCGTCATGTAAAGTGTGCAACGTGGTATTTTTCTTTCCC
TTGTCGTCATGTGAAGCGCG
>CAOG_07451
AAAAAAAAAAAAAATGGGCAATCAACAAGGACAGCGCGGCACCTGACCAAAGCCAGCCAG
CCACGCTGACAGGTGACCGCGACCGATGAGATCGAATGAGTGAGTCGAATGAGTGGAATG
AGTGAATGAGTGAGGGATGGTGGTGGTGGGGTGGACGACGCGGCGGTTACTTGACGACGC
CGGGAGCAACGGGAATGGCCGCGGAAAGCGCGACCAAGCCGAGCAGAGCGACAGCCACAA
AGGCAGTGAAACGCATTGGAAAGAGGAAGGGGAAAAGAAAGGAAGACTGCTGCTGTCCGA
ATGCAAACAACACTTTGGACAAAAACGAGTGAGACGTGGAAGAAAAGATGTTTGATGCGA
TTCGTAAGGCTGTTGGAAATGGAGGGAGCATTGGCGGAATCGAAAGCGGCAAAATCACAA
ACAGCAGCGAGTTTTGCAGTTGACGATCGCAAAGTGCTCAGTGTTTGCTTATGACGCTTG
GAAGCTACGATCGAGCAAAA
>CAOG_07806
AAAAAAAAAAAAAAAAAAAAAAAATAAAAAAAATAAAAAAATGATTCTTTGTGTTTTGAA
TGCAAACATCAATGAAAAGGGGGGAAAAGAAAAGTCTCGACTCTGAGCGACCAACGTCAA
TGACACTCTCTGCGCTTCATGTGCAGCGTTGAGCTGTTGGCGGCAAGCTGGCCATTGAAT
GGGGGAGAGCTCATTGGAACGAACGAGAAAAATAAAAAGAGCCGAGCTCTTCGGTTCTCT
ATTGAGCGGTTGGCACTCACTGCGCTGACGTTGGGAGGCCGTGCTACAGCAAGCGATCTC
ACAACATGCACTAGGACAAGTGGTCGACGGCAGAACTGCGCGAGACGAGGAAGGAGGGGA
GAATCGTTGGCTCAATACTCACGTCTCATGCTGCACTGACTCTTTTGCTCTCTCTGCGCA
GGTCCCATCGCGTGTGTGCCGAGTCACTCTCACAAGGAGGAAGGAGGAGGAGGAGGTACA
TTGCCGTGTCGAGGGACAGA
>CAOG_07815
ACTCTCACCAAAAACAATCAGACATGCTGTCCAGTACTACTTGTGCGTGGGTGGTACAGT
AAGGAGTGGATTGACCGACCAGCGTTGGAACTGGATAGTTGACGTCCAGCGCTCGAAAGA
AGCTGCCTGCCGTCTTGCATGTACACGCACTGCAAGGCGCTCATCCGCGAGCACCAGAAC
CACTGCATATTGACTACCGACGATTTGCGTAGGAAAAAAACGTCGAGCGGGCCATTTTGT
TCAGAAAACCTGAGAAACCGGCGTTCATCTTTGTTCTGGCTTCTTTGACCCCCCCCTCTC
TGCGCAGCAAATATGCATGGGTCTCTCTGTGTAGCTCTTTTCCTTCTCTCTCGTTTCTGC
GTTGGTGTGCTTCTGTCCTGCCATTCTCGCCTTTTGTTCAAAACCAAGACAAACCAAAAG
CAGTCTTGATTTTTTTTTAATTTTTTTTTTTTTTTGGCTGAGATTTGCATTGGATTTTTT
TTTATTGGATTTTTTGGAAT
>CAOG_07839
GGGTGAGGGCAAGTCTGGACGACCGACCGAAACACTTTTTGATGGAAACGTATTTGGAAC
TTTCGGCATTCCAACAGTCCATTGTCACGATCGGTGATGCTGCATCTCGATTCTAAGCTG
TCGCTGCTTGTATGAGCACCGATACAGTATACTGTCCAACTTCAGACATCGTGCTCCCGA
ACATTGCACAGCGTTTATCCCCGATTTCGATGATTTCAGACACAAGCATCCAATCGGCAT
ACAACATTGTTTTCCAACAGAAAATCAACAACACCAGAACATCATTGTGCAATTGTGGAA
CAAACACGATCACAGTTACCACTTCCGACAGAGAACGGAGGATTAAGTCGAATAAACGAT
CTTTTTTTTTTTTTTTTTTTTTTGAATGCAATGGTTTTTCATTGACTTTTTTTTTTTTGA
TTTTTTGATTTTTTTGATTTTTGCTCATTCTTTTTTTTTTTTTTTTTTTTTTCCCACTTG
ATTTTTCTTGTTTTTTGGCT
>CAOG_07858
CAAGTGTCTGGGTTGTCGAGCTCGCTCGCGGTCGGCTGGGATGCGCGCAGCTTGGCGCCG
TTCGCCTCGAGCATCTGGACGAGGCCTGCGCGGACCCAGCTCGTGTTGTAGCCAGAGTAT
CCGCGGCGCAGGACGTCAGCGCGGCGCTGGAAGTGGGACGAGATCAGCGCAGACCACGAC
GCCGCTGCTCCCTCCACGGCCGACAGCTGCGTGATTGAGTCGCCCAGCAGCAGGATCCGG
CCATAGCGATAGTTGACCTTTGCAGTGGTTGTGGTTGTGGTTGCCATGTTGTCGCAGCAA
GAGAGTGGGTTTGAATTTGATAAATACTGTAAACAACAACAAAAGAGTGAATCTGAGAAG
TAAAGCTCAGATTTGGTTCCAAAGCCGTTGATTTTCTGACCAAAATGCTAGTTTTTTTTA
TGTTTCATCTTCGATATACTGCTCTGAATCCTTTTTTGGGTTTCTCAGTCTCAGTCTCTC
AACGGCTGCGATTGCCCAAA
>CAOG_09134
CCAACAACTGGGAAACCACCGACCTCAAGGAGATTGCTCGCCGCACCGCTGCCCTCCCCA
AGGTCAACACTGCTCGCCCGCGCACCGTCGTCTTCACCCACGGCCTCCACCCCGTCGTGG
TCCTGCACAACGGTGAGATTACCGAGCACGCCGTCCCGGCCATCCCCGCCGACCAAATTG
TCGACACCAACGGCGCCGGCGATGCGTTCGTCGGTGGCTTCCTCAGCCAGTATGTTGCCA
ACGCCTCCATTGCCCAATGTGTCGGCGCAGGCACCTATGCCGCCCAAGAGGTCATTCGTC
GCTCTGGCTGCACCTATCCCCCGGTCCCTGCTTTCTCTGCTTAACTTGTTTGTGTTCCCT
GCTTGCGGCTTTCATTTTTGATGCATTTTAAACCCATTTCCACCACCCCACCCCACTTTT
TTTGTTTGTGATCGTTGAACAAATAGAACGACTCAATCTCATTCTCCCTTTTTGTTCATT
CTTTCTTTTCCAAAGCAATA
>CAOG_07914
TTTGTGGATCGATGAGCTCGCTGTCTGTGTGTCTGTCTGTGTGTCTGTGTGTGTCTGTGT
GTGCCTGTGTGAGAGTCGCAACCCTCAACTCTCCTTGCTTTGCCGAACGCCATCTCATCA
GCGGGAAGCGGCAATGCAATCTCCTCTCTCTTCGACTCGTTCCGCTCTCTTTCGCTCTCT
CTCTCTCTCTTTCACTCTCTTTTCACTCTCTCTCGTTTCACTCATTGCATTTGGTTGCAC
TTTTGTGGGGGGTTGAACGCACTTTCCGAGAACCTCCTTGATCTCGTAGATCTCGTTGAT
GTCCGTGTCGGTGATTGCGTTGTCGCCCATTTTCGTGAAGAAGACTGACCTCGAGCTGAG
CTAGCTGAGCTGAGCATGGCATGAGATCAAGATGAGAGATGTGTCATTTTGTATTGCTGC
TGTATGACGAACATGAAATGTCGAGCATGGTTATCCGAGGCAGGACAGTCGTTTTGCTGT
GTAGCAGTATTGATTCAACG
>CAOG_07923
GAGCTCGTTCAGCGTGATGACGCCGTTGCCGTCCTTGTCGCACACGGCAAACGCCTTGGT
CAGCTCCTCAACAACGGCAGGCGCAAGGCGCGCGCGGTCGCTGGCTGCTGCGTGATCGTG
CAAATCCGACATCAATAATAAATAGTTCAAACCAAAAAAAAAAAAAAAAAAAAAAAAAAA
AAAAAAAAAAAAGAATGAATGGGAAAATGAATGGGAAAAATGATTGTGATTTTCGGCTTG
CTTGCAAAAAAAACCACCCAAAGCGAAGCAACGTTCGATGCTCATCACTCTCACTTGCGA
TTCCCATCCAAATGGGTGAGTTGGTTTCAATTTTCAAGGGCATTGGGTTGAGTGCTACAG
CTACAGCGAGGCTGATGTTCTGAGCATCTCGATCTAATGAAAATCCTTTTGATTTTTGAT
TCGATTTGATTCATGTTTCTTAGATTTTCAATGTTCCATTTTGCTCTTTGTTTTATTTGT
ATTTTATTACTCTTCATTTT
>CAOG_07968
CCTTCCTTTTCAACGAACAGACGTGTGTTTGTTTTATTCGTTTTTGAATCGGGCGCATTT
TGTTTTGTTCGTTTTTTTACGTCCGTCGCTCGCTTGTTCTGTCTCCCAAGTCTCCCGCCG
TTGGTCTTGTCTCCCTGTGAGCTTCTGCCTCTTCCCCACGCGCACTCTTCCTTTAGCACC
TCACCTTTCCCCCTCCTCCCCCTTCCTGCACCCAGCCACCCCGCGGACTGACTCCTCAAC
GTTAAATTCCCACGCTGTGGTGTGGCATCGCTTTTTTTTTTTTTTCGCACTGTTGTGCCA
AGCCTACTTTTTTTTTTTTTTTTTTTTTTTTTTTTTTTGTTTCCTTATTGTTGTTGTTGT
TGTTGCAGTTCGCTCACGTTTGCCTCTCCTCCCCTGCCTCCTTCCTTCCACAGAACTGCT
TGCTTGCGTCACGTACCAACACGCCCCGGCTCCCCGCTCCTTGTGTTCCAGGAAGAGCGG
CGCTGCATAAAATACCCAAA
>CAOG_07977
TCATTTCAACCAATAAAATTGGTCTTGATTTTTATTTTATTATTTTGACAGCTCCTCCAT
TTGAGCACTCTGTTGAGGAGGGCGGCATGAAATTCCGTCAAAAACTGCTCCTGTAGCACC
GATTGTGCCTTGCTGTGCCCATCAAATCGATGGCGATGGACGTTGGTGCTGAGGAGGGAT
ATCGATCAAATGCATCCAATTCAGCCATTCGTCCGCCAAAAGACACTCATCCTTGCCCTC
GAGCTCCACGATGCCACGTCGTCAGAGTCGTGCACAAGGGCCTGATTCAACAACAAGTGC
ACTGCTCTGAAGTGTGCAAGCAAGGACTCTTTCCACTCGTCTCCCCTTGCGTGGGTGCAA
CTGCTGAGCATTGTTGAAATCCTTCAAGTCTGCTCTTTTGCTCAATGACCCTTTGAGTGA
TGGTTTGCAGTTGTTCTTCGTTCCTTTGATTTAGATCTACTCTTCATTTTTCTTTTCCTT
TATTCTCTTCATTCCTCGCA
>CAOG_08011
GCATGTTGCTCATGTTCGCTCACACAACGGGTTTGAATATGATAGCATAACATTGAGTTT
TTTTTTTAAAAAAAAAAAAAGAGGGGCAAAAAAAAAACAAGTCGTGTCTTCCCACGACCG
CTTTTGTCGCACCACTCGCTTCTCTGCTCAGGCCATCGAGCCACCGTTTAGGACGGGGCC
GTGCACTCTTCCCCCAATCGTCCCCCAGTTCTCCTCTCGATCGCTGCCATCGAAGCGCAA
GTGATCCGTTTTTCTCCTGCGTTTTGTTTATTCGATTTTTTTTTGTATTTTTGAGTTTTT
GTTATTTTTTTTTCTGTTCTATTGAAAAATCCTTACAAAAAAGACGAAAATCATTCCTTT
TTTTTTTTTTTTTTATTCTTTTTTATTCTTTTTTATTCTTTTTTTTTTTCCCCCTGTTTT
TCGCTTCGTCTTTCTCTCTTCGTCTTTTCGCTGCTGCTCGCCTTTCACACGCAAAAGCAC
TCTTCTGATCAACCTCCACG
>CAOG_08035
TTGTTTGGGGCGGGTTTGGTTGGTTTTTTTGGGGGGGGGGGGAATTCCGTTGTGTGTGCT
GGCTGGTCTCGCATAGTTCCACATTTGGCAGGCATCCAAATCAAGTTAAACGATACCTAG
AACCAAAGCACATGCGCCTCTCGTATTTGTTCCATTTTCTTTTTGTACATTGTGTATGTT
TAATCGAGCTCATTCTACTCTGTCCAGTCTACTCTCGATGCACGCTCCCTATGTACTCCT
TGTTTCCAATCTACACGAGCTAGATCTTGCATTTCCCTGAAAGTCAACGAGCGCTCCATC
GACAGAATGAATATTCACCAACGAATGGAAACCACACTCTCCCAATCTCTCGGTCTTTGT
GTACCTCGCCCCAAAAAAAATCAATCGAATCACTGTCGGAGCATTCTTACATGCTTACTT
GATGGACGTGTCGATCTCCTCGTACCTTTTGATTTCATTCATTCAGTCTTTCAGTCATTT
TCGCATTTTTGAGTTGTAGA
>CAOG_08049
AGCACTATCAGTAGTCCCAGTACTACCCGTGGACGGCACTACGCAATAGGCGCGCGCGAG
TCCCAGCGCAGAGTTGAGCTCGTCCACGTCGCCCAGCGCGTTGAAGATGGCGTGCGCTTT
GGTACGTCGCTCGCCCGTGTACAAGCTGGACGTCCCTTGGTCGCCCGTCTTGGTGTAGAT
GTTTGACTTTTTGATCTCCTTGGCCATTCTCGTCTTGTCACAACGCTTCCAATGGCTAAG
AACGCGCGAGCTGTCAAAATGGATTCAAGCACAAAATGAGAACTGCTCAGAGCCTCACCC
CCTTTCCTCAAAACCACCATCTCGCCTCCTCCAAAACCTCACCACAACCCCTATTTATAC
TGTACACGTTGTACAACTCTCAAAATGCCTTGTTCTGTTTGAATACTGCCTCGTTGGCCC
AAAAACCAGTCAACTTTTGTTCGTTTTTGTACAGGTCATCATTCAGTTCCATCCACACAT
TCATATTTGACACTGTAGCG
>CAOG_08055
AGCTGCTGGCGCATACAGAGAGAGAGAGAGAGCAACGAAAAAATGAAAGAGTGGTTGAGA
TGTCCATGTCAAAGTAGGATTAATAGGAATGGTGTTGGGTGGAGCAAGTTGACTGAGACA
ACCCATTTGTCGATGAATTTCTCAGCAGTTGAGCGCGATTCAGCTTTTTGTCTTGCTATT
GGGGGGCTCCGTTCCCCCGCACCACTGCACAGTCGAGGCCCCCATTGCTCTGGAGTAGTG
CAGCTACAGTAGTGGTTTATTTGTTGGATGGGTCTCTGGGCAGCGGTCGTAACAGCAGAA
GCACAAATGCTCGCGCTACATTTCGTTTGTGAACTGAACATTGGCCGGTGCACAGTAGCT
ACGCCACCGTTCAAGCGCAATTCTCATTCATATAGCAATGCTTCAACTAGCACAAGTTGT
ATGTGACTCGAAAACCAGTCCCATCTCAACTTGGCTCAAAGTCCACTCTTCTTTCTTTTT
TGCTTCTTCACTCTCTCATC
>CAOG_08074
TTTTTTTTTCTTTCCTCTGGTTGGCACGTTTTGGCTGCACTTGTGTGCTTCAGCATGATC
ATCCAACATCATGCATTTGAGCTCATACTGGACATTCATCGATCTGAAAGCTTGAAAACA
AAAGAACGCTGTCCCAACGTGTCTTAGCGCGTGTCCCTCATTCTCCTTCGCAGTTTGCAG
TTGCACCATGTTACACGCTCTCAATCACACTCAAAAGGCTTGCCACTGATGAGATGATGG
CGGGGGTGGTCGAGGCCGGCAGCGAAACACACTTTCAGATACCGAGCAGTGCGCTATTTA
GGTAAAATGACGGCGGCACACATTACGTAAGGATTTTGGCTCGTTTTTTTTTTTTTTTTT
TTTTTTTTTTTTTTGGAATCGATTTTAAATAGGCCAGCAATGTTGGATTCATCAACACAC
TCTTTATTTCTTTTATTTTCGTTTCTTTCATTCAAGAACACAGCATCGTTGGACTACGCT
AGCATTAGACAACAAAGATC
>CAOG_08090
CTGCGGTGCGCCGTTGGCTGGTCGGCCAGGCGTCGCCGTCTTTGACCCAGCCATCAATGC
AAGAAGAAAGAAAAAAACAAAAGGAAGGAAAAAAAAAAAAAGATTGAATGGATTTTGCAT
TGACTTTTGTATGGACTTTGCATTGAGTTTTGTATGGACTGTACATTGCGTTTGGATTGA
GCTTCTATTGCCTTTTGTATGGACCTTTACATTGACTTTTGTACGGGACCGTCCTTTCTG
AGTTTGTTCAAACTCCGAGTTTTGTTGCTGTTGGTGTTGTGCGACGTTTGACTTTTTGTG
ATTGTCTGTTGTTTGAATGAGCGAATGATGAAAAAGCAATGGTCGAGTCTGAGTTTGGTC
TGCGTTTTGGTCACAAGTCTGAGCTGTTTTGCTTTTGTTTGCTTTTTGTTTGGTTTTTTT
GTTTTGTTCTGCGATGTTGACTGGTTGTGATTGGCTTTTTGATGGAACATATTGTTAAAA
CAAAACTAGAGCATCACTCC
>CAOG_08139
CCGGCGTCATCAGTTCTCGCCGGCTTCAGCTCCAACTCCACCTTCAACTCCAGCGCCAGC
GGCAGATCTCGAGCCTTGCTGCGTTCACCGACAATGGTATGTCACCATCGATGGCTGAAT
GGGGGGGGACGGATTTTTGAACAAAAGACCGCGATGGCACACTCGATGTAGTTTGGCAAA
CGTTCTTCTTGCTAAACTCGCATGTGCGCCTGTATCCGTTGCCAAAACCTCCATTTTGAC
GGTCAATGCTTGTTGGATGCATGCCCACTAGGTACCTGCGCGATCTGTCTTTATGTGGGT
CGAGAATATTTTCAATGCGCCCGACCGCGCTCGGTTGCGCGAAGTTGGCCAGGACAGGTA
ACCAACCATCTTGACAACTGCTGCTTGTCGCTCCGTGTATATGCTGCCTGGGAAGGTGAG
TGCTGGGAATCGATTCCCGCCTGACTTGATTTTGTTTGTGGACTCGACGGATTAGATTTG
CGGCCGAGTTTGTCTTGCGC
>CAOG_08166
GCTGGACGTATGCGTGCCTTACGCACTTTGTTCAAGTCCCAAAACTTTTGAGAGGCCGAG
TGCTCGTTGGATGCCCGCTCGTACTTGCTCAGCTCTGACGGGGTTTTCGGAAGGCCGCAG
TCACTGCCGGTTCCTACTTGTGTTGCTTTGTCAACAAACTTTCGACCGTTGTCTGGATGT
GCAACTACTACATCATCTCCAAGGAAGACTCGTCCTGAAGAAGCAGCCTGCAATTAGCAT
TGCGGTCCTGATCCACGTACAACAACCAACCCATTCAGCCCTCGCCTCGTCCGCTTGTGC
TTTATTTTTAATTTTCGTTTCGTTTTTTTGTACAGTATTGCTTGTGGAATCTGGTTTCTG
CTGTACTGCACTGCACTGTGATTGTTGAAGTCACGGCTCATTTCTGATTTGCGTTTTTTC
TATTCTTCAATTTTTCTAGTTTTTTTTTTTTTTTTTTTTTTTTTTTTTTTTTTTTGCGGC
TTTTGTTGTGTGTGCAATAA
>CAOG_08173
AAGTCCGGCTCGAGCTACTTTTTTTTTTGCAAGCAGGCCACTAAACGCTTTGAGGAGGCT
TGGATTGTTCGGATTACAGAGTGGGTGGGGAGGAGGGTTTCGTGCTGGCTTGGTGGGTCC
CACTCTTTATGCTGTTCGATACATCGCAACTGACTGTGACATTTTCACAGTTCAGACTCC
CTCTCCCTCGGTCCCTTCGTCACTCCAGCCTCCTTGCTTTTTCGCTGTTCCTTCTCTCGT
GGAATTCTGCTCTTACTGTGGAGGAGGGAAGAGCCAAAAGCCGGTCGATTCCCAACCCAC
ACCAAGTATGGTTCTTTCTCACTCGTTTTTTTTTTTTTTTCTTGTTTTTGTTTCTCCTTT
TTTTGGTTTGTTTGTATTATTATTTTATTATTTTTATTATTTCTCAACCCCACTTCGTTC
CCTTCTTTCCCTTCCTTCTTTCCCTTCCTTCCTTCCCTTTCTTCTTCTCCCGCTCGTGAA
CCAGCCAAACAACAACGCTC
>CAOG_09172
GTGTAGAAATGTGCTTGTCGACGAATCGGTTTTCGCAGTAACGAAGAACGAGAGAGGTCT
TGCCGACGCAGCCTTCGCCCAGCAGCACAATCTTGAACGTGAGCGAGTCGCCCATGTCGT
CTTGAAATCGGGTGTTTAAAAGTAGAGTGAGAGAGAGTGAGAGGGTGAGAGAATGAGAGA
GAGAGAGAGAGTTAGGGCTCAAACAATTTGGACTGACCCGGAGAATTTTTATTTTTGTGC
TCTTCTACGATACGTTTGTTCACAGACGCAAAGATAGGAGCAGATAATAACGTGATGATC
CTGTGCACTGCAACATGGCGCAACATGTCAAAGCGATGCGACATCCAAAAGAAAAAACCG
GGAGATACAGTAGATCTAATTGCTGGATTTGTCCAACTTTCAGTCATTTTCGGGTTCATC
TCGCCGTATCCAATCTCGCCGTCTCTCGGACAGTCCCTTCACCTCCCTTCGCTTTTTCTG
TTCACTCGCAAGCTGTCACA
>CAOG_08182
CGTCGCCGTCGGAGGGGCGAAACGGCGCGTGGGTTGGGTTGGGATGAGCAGCAACTCGTC
AAAAGCACGGGCAGGTACCTGCGTCCTCAGTCCAGCTCTCGACAACGTCGCTCATTGTGA
CAGCTTGCGAGTGAACAGAAAAAGCGAAGGGAGGTGAAGGGACTGTCCGAGAGACGGCGA
GATTGGATACGGCGAGATGAACCCGAAAATGACTGAAAGTTGGACAAATCCAGCAATTAG
ATCTACTGTATCTCCCGGTTTTTTCTTTTGGATGTCGCATCGCTTTGACATGTTGCGCCA
TGTTGCAGTGCACAGGATCATCACGTTATTATCTGCTCCTATCTTTGCGTCTGTGAACAA
ACGTATCGTAGAAGAGCACAAAAATAAAAATTCTCCGGGTCAGTCCAAATTGTTTGAGCC
CTAACTCTCTCTCTCTCTCTCATTCTCTCACCCTCTCACTCTCTCTCACTCTACTTTTAA
ACACCCGATTTCAAGACGAC
>CAOG_08183
GTTTGAGCGCCATCAAGCGACTGTCACGAGACACGCAGCATAACAGTCACACAAAGCACA
GCCAATGCAGTGAGTTCACCAATGGACGGCCACAAGACGGAGAGGAAGCGGGTAGTTGGG
AGCAAGGTCATGCTGCAGCCTCGGTCCCCAGCGCTTTGGCCTCCATTGTTTGATTGCCTT
CACCTGTAAGGGTTGCTGTCGACGACCTCGGAGCTCATCGTGGCAATCTTGGTGCGCTTG
ACGAGGCCCGCCGTGGTCGATGGCTGGGCCGAGCCGAGCGCTGCTGCGAGCTGCTGTTCC
AACGCTGCGACGCGCGCACGCAGTTCGTCTTCCGTCTTGGTCGATGACATTAGTTCAAAA
GAAGAAGAAAAGAAGAAAAAGCTGAAAGAAAGCAAACAAAAAAAAAAAAACAAAAAAAAC
AAAGTAGGACTGGGCTGGACCAAGTCGAGTGCTGAAACGCACAAGGTGTTTGATCAGCAC
CAAACCACATCAACTCACTC
>CAOG_08208
TTGATCTCCACTCCTTGTGTTCATTCTGGTTTGGCAAACAGCAAAGTGTGTGGGGGTTGC
TGCTCTTCCACGTGTGAGCATTTGACAGCAGCTCTTTTTCTTCTGCTGCTTTTCTTCCCA
CTCTTCTCTTTTCTCTTCACTTTTCTTCCGTTGGCGCATCATTCTCTGACTTTGTTAAAT
CCATCACTTTTACATTCAGATCCACTTCCATCTGATTTTTAATTCTGATTTCGAATTGCA
GTTCACTTTTTCGTTTTTCTTCATTTTTGACACTTTTGCTCATTTTTCGCTTTTTTTCCT
CATCTCGTTCACTCTGTCATTCTGACTCTCTCTCATTGTTCCGCTCTCTTCCACTCTCTT
ATTCTCTTACTTCATCCTTCATCCTCCCTCCGTCTTTGACTTTTCCCCAAGCGTCATTCG
TTCCCAGACTGACACCCAATGAGCTGTGCAGGTTGGGTCCTCCGACATATGCCCCTCCAC
CCTTATTCGGGCTTCACTCA
>CAOG_08227
AAGCTACTCAGAGCAAACAGAAGAAGTGACACGGCCAAAAGGAAGGGCCGGAAGGGGGGC
AGGGCGTCTGCGACTTTGAAGGGTGGCGCTAATACATGTGGTGAGCACAACCCAGAGGTG
CCTGGTTTACTGCGACCCTCGCCCTCCTCGCATGCACCAATGCGCCCCGCTAAGTGGACT
AGTGTCGCTGGCACAGATGCTGCGGCGGCACAGGCACCACCGCCCGCGTGTCGGCGTTTG
TTGTGGTTTTTGAGCGAATCAGATGCAATGAGCAAAGAGGTGTCTGTGGTCACTTCTACC
CCCCCCCCCCACCCCACACGTTCACTCTCCGCTTCGGTGGAGTGTCGCTGCTGCTACTGA
CATGTCTTGTTGGGTGGAGGAACGAGAGACCGGCTTGCGGTTGGCCGTGGCAACAGTGCC
AATCCACTCTTAGAAACGGCGCTTATTGTTTTGATGTTTTTTTTTTTTTTTTTGTTTCTT
GCAGTCTGCTCGCTTTTCAA
>CAOG_09187
CCGTCGGGACCTCCTCATGCTCTTTGCTTGCTTGCCTGCGTGTCGTTTCTCTGTCGCTCC
GGACCCCCCCCCCGCTTCCGATGCGCTCTTTTGTGCAGCACAGTCGCTCCGATTCAAGAA
GAGGAAGTGCCAGAGCAGCAGGGCCTCTGCCGACCGACTGGCCTGAGCTCGCTCGGGCTA
AACCGCAAAGCGCCACCCAGCTGATCGCCACCTGGCCGTCCCTCACCCCCCGCGCGCGCA
CGCTCTTCTGAAGGCACATTGTTGTCAACGAACACAGTGGAAGCGAGCAAGAAAGCGCGC
GCGCTGGGATTTGAGGGGGGGGGCAGAGAGAGACAACACGCTTGTTGTGTTTTGTGGAGC
AACACACACACACACACACACATGCACACACACACATGCACACACACACATGCACACACA
CACACATATCACGGGCTTGAATGTTTGTTGAAAATGCCGCGAGCTCACCCTGGACATGTC
TCTGATCCGCAGTATCTTAG
>CAOG_09192
CCGACGCGCCCGGACTGCCCCAGTTGCGTTCCTCGACTTCCGCACTGTGGTGGCGTTGAC
ACGAGGCTTTTTCTTTTTTTTTTTATTTTCTTTTTATTTTTTATTTTTTTCCAATGGAAA
CGCATTGACTTTTTTCCCATTTTTCTTTCTTTGGCCTTCCATTTGCTTCTGCAGTCCTTT
TTTTTTTTCTTTTTTTTTTTCCTTCCATTTTTTTTTAATTTTTTATTTAATTTTTTTGAA
CATTTTGGCGCGAAAATCCGAGTTGGACGACTCCTCTTTTTCCCTTCTCCCCCAAAGCTG
CCCTTTCGTGTTGGTCGATCGATCGTCGCAGTCACACACCATCACCGAGGTTGGCGTTCG
TTCACACCCCCCTACAACCCCCATCGCTCCAACTTGCTGCTGTTTGATCGCGGTGCGCCT
TTTTGGCTTTTTGTATGGCAGAATCGTCCCTCTGATTTTTTTTATTTTGCTGTATTTTTT
TTTTTTTTTTTTTCCATCAG
>CAOG_01239
GTGAACGACACCATCGCGTTTCATCGCCTGTTTTGCCTGTTTTCTCACTCTGATACTTTG
TTGTCGATTGTCAAAAAAACAAAAACGCAGATTTCTTTGGTTTTTTTCTACTATCGAGAG
TTATTGCTTCGACTTCAAGCTCTTTGCTTCCTGATCAACGTCGTTGCTGTTTCGCTGCCA
AACAGCCAATCTTGCGTTTTTCATTTGGTTTTTTTGTTTGTTTCTCTGGTAAGTCTCCAC
CTTGTTTTGTTGTTTGATGCAATGGTGGACACTCATCACTCACATGTTGCTGCCTTACGA
TCTCATTCCTGCGTTGCAGCAGGAGCTCAGGTTGCACAATCCTTGTTCCACTTGCCTTCG
AGCTCACATTTTCGCGTTAGGCGCAGTGTAGCGCACATCCCTGCCTCAAACCCCCCCCCC
TCATCGGCGCGTGTCGTGCTGTTTCTTTGTTTGTTCTTTTTTTTTTTCGTCTGTAATTTG
TTTGTGGTCCTTGGTGACGT
>CAOG_01257
TGCTGCTCCATCAGCACTGCTGGCGACAGGTGGTCGGCCGCGCGGCGCTCTTGGATGGCG
CATGCAGCAGACAGGCCCATGACGCCGCCGCCGATAATCACGCAGGGAACAACCGCCTCG
TCGCTCATCGTGTTTGCAGTGAAAAGTGGAAAAGTGGAAAAGAAGCTCAGAAAACACAAA
CAAAAGACTGAGTTTGGAAGCAAAGCAGAAGAACACAGCAAACGAGACTGTCCGTCGGAG
GGAGGTGAAGTCAAACACTATGCACTTGCGTATGTCGATGTGTGTGAGTGAGTGAGTGTG
TGTGAGTGAGTGTGAGTGAGTGAGTGAGTGAGTGAGAGTGAGTTTGGCTGTGAAACCTGA
ATCTCCAATTCTAAGTCGCACCAAGCACGACCCGGTTCCCCACGCTTTGCTCATCATTTG
CTGTGTTTGTTTGATGCACTTGAATTCGATGGAACCAAACCAACCATGCTTCATTCAGTC
GTCCTTCCTGCAACAATCGC
>CAOG_01276
AACCAACTCAAGTTCCCAATGAAGGTACGTTGGGGCTGCAAGCGATGTTTGTTTGTTTGT
TTGTTTGTTTCAGCCTTGACGTCTGGATTGTTGATTCACCTGGTCTTCGTTCTAATTTTG
TTTCCTTTCGCAGCCTGCTGATCTGAAAAAGCGTATCGAAAGTCTGATCGATCGTGAATA
CCTCGAGCGCGATGAAAAAGACCAGAGCACGTACATTTATCTTGCTTGAGCATTTCCCCC
ATCACAGCCTTTGTCGGTTGTGGATGGCCCTTGCTACTTTGCCTTGGTGTTGTCCATGTA
CTTTATTACAAACGATTCTGTCTTGATGATTGAGGAAGCAGCAAGAAGATGGGTGTTTTT
TGCTTTTGGTTTTGAGCTTACGGTGCAGTTGCCAATTCCTCGACTATGCACAATCATCAA
GCAACTTCCTTGAACTGGACAGAATCCCCCATTCAACGTTTCAGTCCTTTTCCCCACCCC
CCTTTTCTTCGTTGTGCGCC
>CAOG_01315
TCGAAAGGACAAGTCGGGCAGCACTATTTGGGGTCGTTCTCCCCGCTGCACACGCACCTT
CTTGATGTGAGTGCCGAGATCGCGCCCGGGACGCGTCTCATCGACAGGCCAGAGCTTGGC
AATGCGATAAAGGTTCTTGTACAATGCGAGGACGTCCTTCCGCGCCGGCGATGCAGAAGC
TGATGCAACGGTCGCGTAGCCAGCAGTTGTCGCTGCGCCCTGAGCGACGGCAGTCAAGCA
AGCCACGCGCTGCATGATTGTGAGTGAGAGGTTTTCAAGACTGAAAGACTGAACCCGACC
TCCAGTGCCTCCGAGCACCGATGGAAAATTCGATCCGAGTGAATGCAATTCAAAGTGCTT
CGTGACCTTGGCGAGGGGGGGGGGGTGGCGAATGCATTGACACTTGGTCTCGAGGCGAAA
GCCAGCCAATTCCAGCCAATTTCAGTCTCGCTTTTTTAATAATCCTCCTTCTTTTCCCGT
TGCTGCAAGGCTCATCAGAA
>CAOG_01328
TTTTTTTTTTTTTTGTTTTGCAGGGCTTAGGAAACAAAAAAAGAGGGGTGACTCAGGGGT
ACTGTTATGATCAGAGATGAATATAGAAAAGCAATGTACGAGTGAAATTGGAGTCCAAGG
TTGCCGCGGCAAAGGCGCGGGGGGATTGGAGAGTTGGGGGTTACGGTGGTGGTGGAGTGT
GGGGTGAGGAAAGTCTTCAATTCACTATTCAACGCCGAACGCTCTTCTCCCCCCCCCCAC
CCCTTCCATTGACTCGTCCTCGTCTTCAACAATAATTGCAATATCAGCTCATCTATGCAA
TCCCCATTGAATCAAAGCAACGCAACGCCTCAGTCGTTCTCTCTCCGAGCTGTGTGTTTT
CATTGCATTTTGCGGCTTTTTTTTCTTCCTTCGTTTTCCGTTTGAGCCGACCCGACCCGA
CCCCACTCTTCTGCCAATCCCGCTGTTGTTGATTCGTCATTGTTAAACTCTCCCCCCCCC
ACTTCCAAGAGTTTTTTCCA
>CAOG_01341
TTGCTCGTCTGCTGAATCTCGTCGTCGTCGTCCTCGCTGCAGCCACTGTGCAAGTCGCTC
TGGCAGTCCCGCCGCCGTGACCACCACTCGGTGCATGGTTGGTGGTGCTGCTGAACTGTG
GTGGAACGGAAAAAAAATGAAAGAAAAAGTTGCAGCTATCGAAAGAGAGAGCGAGAGACT
GAGACTGTTCAAGTTGAAACGATGAGTGAGAAGGATGAACGATCAGTACGAGTGAATGAC
GAGTGAAGGATGATCAGAATGAGTGAATAATCAATGTTGAATGATGAGTGAAGAGTGATG
AATGATCAATGATAGCATCAGTAGTGGTGGTGGGTGACTGAACGCTCAGCTGCTTTTTTC
TCGCTCTTTTCCACTCTTTTCACTCTTTTCACTCTTTTCACTCTTTCCCCTCTGTCTCGC
ACTACTTCCGCTTCATTTTTGCTTTGAACTCGCACTCAGTTTGCACTTTTTCATATTCAG
TCCACTTTTTTTTTTTTTTC
>CAOG_01365
AAAGGAACAAAAGGACTGCTGAGCAACTCTGAGACAAAAAAAAATAAATAAATGAGGGAG
CAAAAAAGAAATAGTACAGCATGAGCGATGGAACAGAGAAAGAGAGAGAGAGAGCGGGAG
AGAGAGAACGGGATTGCAGCCAGCTCACCGGCAAAACCGTCATCTAATGCACAGTACTGC
ATCAAGCATCAAGCATCACGTATGCAAGTACAAGGAACACCCCTCCCCCTTCTTCCCTTT
TCAGATTCCAGCCAAAAAGCTCAATGTTGCGCCAAACGCTGGATTTCCACTCAAAATCCA
CTGGCTTGAGCTTCTCGTTTGGACCAATGCAAAATTCAACAACAGGATTATGCTTTGAAT
TAAATCGCAGTCTCAGTCTCAGTCTCAGTCTCTATTTCGACCGACGATTTTGCCAAACCA
GTCGGCTGACTCAGTACTATTCACTCTTTTCAAGCAAAAAAGCACTCTTTCTCTCTCTCT
CTCGTTACCCTCCATCATCC
>CAOG_08511
GTTTTGATGTTTTGAATTGCTGTCTTTTTTGTTTCCTCAAAAACCTCGTGGCGATACGAA
ACCATGCGTGCCTTCCCCCTATCTTTTGCTACCCCTTCTCTTTTATTTTACTTCAACGGC
AGTATCGAAGCCTGAATTGAGTCTTTTCCATCTCAACCCTTCAGGTCAAAAACAACAAAC
AAAGTGCCAAGATCACACATCGATAGCCCCTTCATTTAGGTCGCTGCTTCAGCGTGTTGT
TATTAGTCACGGAAGTCGGCATCACCCAGAAGGGCAGCACAACCCCTCCTTTTTGATAAA
AAAAGCTACCGAGGGGTTTCTCTTTGAGTTGACTTTTTCCTATGAACTTTTTTCTTCTTG
TTTACGACTGCTTACTCATCTGCTGCTCTTTTTGCCTTTTGTGATCTGCTTCTTCCTCCT
TCTCTCTCTCGCTTGCTTCAGGTTGTCCCGTCCTCCGCCCTGGTGGCAAGCGATGGCGCA
TTGACCGCGTGGTCGACCGC
>CAOG_01476
GCTAATTCTGAGCGCGACGATCTCGCGGCCATTCCGTCGAGAATCGCGTCGAGCCAGATG
GCGCTCATGCTGGCACATGCCTGCATCAGCCTGCGTGTGGATTTCACGTAGCATCCGCTT
TCTTGCCAGTGCGCTTGCATTGCGCTTGCGCTTGCGCTTGTACAGTGTTCTGGTAGTTTG
TGCCGCGTCGAGTTGCACGCCAAGCCATTGCTGTCATCATGATCATCGTCGTCAACAGCT
GCTGCCTTGGATGCTCGCTGGATGAGCAATTCGTCCGTCATACAAGTGGCACCATCGCTG
CAGGAGTCGTCTGCCGGTCGACGTCGCTTGTTGTCGCAGCAGTCGAGAGTCGTGTGCCAG
AGCCCGAACGACATCGAACCATGCAATCACGACTGATCTCAGATTCTTGCTCAAATTGGA
GCCATGTAGTAATGGTGATGATTGAGTTTCAGTTAAAGCTGGATCAGTCTTTTCCACTTG
AGTCGTTCCCTATTGCAACA
>CAOG_01483
TAAAAAATTTATGAGACTGAGTCAAGTTCTTGGAACTCGGCATCAACTCAACGTCGGATT
TCGANNNNNNNNNNNNNNNNNNNNNNNNNNNNNNNNNNNNNNNNNNNNNNNNNNNNNNNN
NNNNNNNNNNNNNNNNNNNNNNNNNNNNNNNNNNNNNNNNNNNNNNNNNNNNNNNNNNNN
NNNNNNNNNNNNNNNNNNNNNNNNNNNNNNNNNNNNNNNNNNNNNNNNNNNNNNNNNNNN
NNNNNNNNNNNNNNNNNNNNNNNNNNNNNNNNNNNNNNNNNNNNNNNNNNNNNNNNNNNN
NNNNNNNNNNNNNNNNNNNNNNNNNNNNNNNNNNNNNNNNNNNNNNNNNNNNNNNNNNNN
NNNNNNNNNNNNNNNNNNNNNNNNNNNNNNNNNNNNNNNNNNNNNNNNNNNNNNNNNNNN
NNNNNNNNNNNNNNNNNNNNNNNNNNNNNNNNNNNNNNNNNNNNNNNNNNNNNNNNTCCT
TTTTTTTTTTTTTTTTTTCA
>CAOG_01487
CTCAGCCCGTCTCGGCGCTGATGTGCTGAAGCCGTGGTTTTTTTTGGCATCTCGATCGGC
CAATCTGAGCCTGAGAGCAACACGATCGACGTCCCAACGTGTTTTCTTCTGCGGTTGCGA
AGAGTTGTCACAACCATTCTGCTGGTTGTTTTCCTTTTTCGCTCCTCCACGGGCTTGCCC
TTCGTCCGCCTTTCATCGCAGTCCCACCGCCGATCGAGTCCGTTTCCCCGCAACTCACCG
CTCTGCAATACCATCCATGAGTCACCCCGCCTCCCCGCCTCCAGCCACCCGAAATCCAAA
AACCGCATCATTTTTTTTTTTTGATATTTTTTGACATCAACATCGTGTTCTGTGGTTATT
TTGGAATAATCACCGCCGCCGGTTTCTGGATTGGCGCGTCGGATGGCCTGCTGGGTTTGT
TGTGGGGTGCAGTTTCACGACTGCCTTTCGCCCTTTTTCGTGCTTGATCGACGTGCCGGT
GGCCAAAGCACAACCCCGTG
>CAOG_01615
CCACTCGCATTCTTGACGATATCTTACAGCTCGCGCTGTCTCTGATTCATACTCCGACAA
GTCAGCATTTTCAACAATCAAACAAAGACTGACTCGATGCTCCATTTTGGCCTCTCGACC
CTAACTCGTACATTCAGAACACAACGCGAGAACTCGGACGTATCCGGCTTTTGTCATGCT
CACCTTTCAGCCCCCGAATTTGATTCTCAGTTCGCAAATTGGAGCTACAAGAAGCGGCTT
GCCCCTCCCGCGCTCGTTTTGTTGCTGTTGTTTGTGTGTTCTTGATGCGTCTTTGTTCAC
TTTGTTCGCTGCGTGTGCTTTCGATGCGTTGTTGTTGTTCACTTTGTTCGCTGCGTGTGA
CAATCAAATTCACAGTAAACTGCTTTGATTGCTCTGTCGCTCCTTCTGCATGAACCACCA
ATGCCTTTTTTTAATGCTTGTTGCCTATGCGTGTGCGTTGACAACAGGTGAGAACAGCCC
AGTCCTTGTTCTTAACTCGA
>CAOG_01631
GTATGGGACGAGCATTAGAACGGCGCTTTTTTTTTTTTTTTTTATACTTACGAGGAGCGC
TTTGCCGGGCGCGTGCAGGCGATCGCTGTGGTGAGGATGGCTACTGTCGAGCGATTGCTC
GTGATGTTGCTGATGCTGGGCGGCGGAAGGGTCGTCGGGGACTGCTGCAGCCAGAACAGC
AGCAATCGCTATTGCAAGCGCAATAATGGCAATGCAGTTGGCTCGCAGCAGCCGCACCAT
GAAATGCTGTTTTGTGAGGACAGGAGAGGACTGGTTTGAATTCAATATAAAACGTGGAAA
TACGTGGAGTCATGCAGCTCGTTTGCTATTGCATGGGCTTTGGTACAGTACAGGATGGTT
CAGAGCAAGGCGCAAATCTGACGCTGCTTTCGCCGGCAGCTACCTCGAAACAACTCCTGT
TCCACTCGAGGTAGAGAATCGGTATAAACGAAGGATCTTGCAAGATTGATTCAAGGATGT
GGGTTGGCGGGGGGGGGGGA
>CAOG_01653
CACGCTCGAGCCTACACAACGACAATAGGAGAGTGACAAGAGAGATCTCCGGGTCAGCAG
TGTTGTGATGAGCGTGCACTCACGCTGCTCGTTGCTGACGCGTTTGTGTTGCGTGTCGCA
GCCAACAACAACAGCAGGCGTGCGCTCGCAAGCAGCAGGTGGTAGCGACGCTGGTCTTGA
TGTGGATCCTGTACACAATGTGGGAGCTCTACAACCTGTGGCACAACCGCCTGGCGAAGC
AGCAAGCATCCCATTCCAGCAGCAGCAGCAGCAGCAGCAGCAGCAGCAGCCCATAGCATC
ATCAGCAACCTCGCTTCAACCTCAATTCTGAGATTTATTATTATTACTATTTTGACAGCA
ACAAACATTCAGTCTTGCTTTTTTTTCTTTCTTTCTTTTTTTTTCTTTCTTTCATTTTTT
TTTTTTTTTTTGTGGGTGTTTCAAAAGGCTTTTTTTTTTTTTGTTTCAAACTTTCGCGCG
TTTTTTGCAAAGTTGAACGC
>CAOG_01656
ATCGTGGTCCTCCTCCTTTGCAGCAGCAGCGGTCGTTGAAGTGGCGTGCGGGGTCTGCGT
TGAGCGGCTGTCCTGCACGAGAGTGAACGCAGCAGCGTCCTCCTGCTCCATGTCCTGGTC
ATCCTGGCTGACTCTGCCCTTGTTCTTGTTCTTGTTCTTGCCATTGCTGGGCTGAGTGTC
TGTGCGAGCCACGCGGAAGAGCATCATGTCGCCACTCGGGATGTACATCAGTGGATCGCT
GCAGTACTTGTCCAGCACAGCGTCCATGAAACGGAGACCTGTTGCGTGGCGCTCCATTGG
AAAGACGACTGACTGACTGAAATATCATCCGAGTGAGATTGTGAGGTTGATTCGTCAGAA
GAACCCTGCCCCCAATGCATTTTGCGATTCGTCGAAAATCTCAGAATCTCAGACTCTCAG
TCTCCCTTTTTTTTTCTTCCCCCCTTTTCTTTCTTCCTTCCATCAATTTTTCAATCTTGT
TGGATTGCATCACACACACA
>CAOG_01657
ATTGGTCCGTTTCGACTGCTTCGTACAGAGAAATCCAGCGCCAATGAGGAAGGCGCCTGC
GACCTTGTTCTCGGAGATCCATGTCATGGCAGACTGAATGAGGCCAAAGTAGAAGGCGAG
TGCGACGGCGGCTCCGACGACAGCAACCACCGCAACGACCATCGCGAGATACTTGGTGTG
GGACCGCGTCCAATGGAAGGCCTGCCATTTGGCTCTGACCGACGCCAGCCACCCCGCGCC
AGAGCCAGAGCCAGAGCTAGCGCCAGAGTCAGACATGTGTGTGTGTGTGTGTGTGTGTGT
GTGTGTGATGCAATCCAACAAGATTGAAAAATTGATGGAAGGAAGAAAGAAAAGGGGGGA
AGAAAAAAAAAGGGAGACTGAGAGTCTGAGATTCTGAGATTTTCGACGAATCGCAAAATG
CATTGGGGGCAGGGTTCTTCTGACGAATCAACCTCACAATCTCACTCGGATGATATTTCA
GTCAGTCAGTCGTCTTTCCA
>CAOG_01710
AAGGTCATGTTCATAAATCGTTGCAACACACCTCGTCTGCAGAGAAACGAAAGGAATTTG
CCCAGGAAGTCCTTCAACGAAGTGGGGGAATAGCTCCAATGGTAGAGCAGCAGACTCCAG
ATCTGACGGCTGGGCGTTCGAATCGCTCTTCTCCCATATTTTTTTTTGGGTTTTTGTATT
TTTTTTTGTATTTTTTTTTTTTCGTGTTTCACATGCACAATTGATTCTACACATACTCAA
CATCACACCACACCAAATCACCCATCTACAACGACTCAGACACAATCGCTCCAAATGCGT
CGCCGTTGCATGACTCATCATCGCTTTTTTTTTTTCCCACATCCGCTTTCCGCGCTTTTT
GCTGAATTCGATTCCTCGCTCAACCTGTGATTCCCACTTCCATCGCGTTCGTCCATTGCT
GCTGCTCTCTCGCCAACCATCATCTAATCTGCAGCAGCCGGTGTTCTATTCGAACTCTGC
GCAGTCTTATTTCGGTTTCA
>CAOG_01713
CCTCCCCCACATTCGGAAGTGGAAGAAGAAGAAGAGAAAGGAAAACCAAAAAAAAAAAAA
AAAAAAAAAATCTTCGTCCTTGTTTTGGTGACTTTTTGTTTGAGTTTCGTTCAAAGCAAC
AAACGCAGGAGACGAGAGAGAGAGAGAGAGAGGAGCAAGCTGGATGTAGGGTGGCAGAGT
GTAGCATGCGTACCAGAGTCAGCGGAAGCGGCAACAGGAACGAACGAGGCGAAACGACGA
ACGGTCTGGAAAAAAAAAAAAAAAAAATCTCGTTGTGAGCAAAGCAACAACCCTCACCCA
AGTCGATCAATGGGAGGGGGAGGGCAGGGGGGGGGGGCGAACGAGAGCACAGCAAAGAGC
GATGGCGTTACAGGAGCAGCGGCGGAAACGGGCGCGCGCAGCACGATCTGCGACAAGCGC
GTCAATGATCCTGCAGCGAAAACCATTGCAAAAAAAAATAAGATTGAATTTTTGGTTTTT
TTTTTTTTATTTTATGAGTT
>CAOG_01728
CTGTTTCCTCCTGAAACTCACGAACAGCGGTCAAAAGCGGGTTCCGGAGGTCCTCGGCTT
CGACTTTGCCGCCAATCAATGTGACAAACAAGTTGTGGCCGTTCGCAGCTTTCGCCTGGA
CGTGACGCAATGCATTTCATCATCACGCCAAGTGAGAACTCACACACATATACCCACAGT
ATGTCATACAACACACTGGTATGATGATCATCTCCAAAGCTTTGTTGCCTGCTTGCTACC
GGGGACGACAGCTTTGCCTTTCCAGGACGCGGTTCCTCGCAGAGCAACAATGAAAAGGCG
TTGGCGTCCGGATGGCGACGGAAAAACACGAGGCCAGCAGCGGCATAATCTTGAATCTCC
TGCGGTCTGATTCGACCCGAATAGCTGGATGTCAAGGTGGGAGGAGGCCGCGATGGGCTC
GCAGCTGCTGAGCGCGGGGACGACGCGGCTGCTGGACTCGCAGCCTTCTTGGGCACTCTG
ACGCGGGGGGACTTTGTGCT
>CAOG_01736
GCTATCGCCATCAAGTTCGCGGACGGTGAAACACACAAGAGCAAGGCAGAGCTGCAGCTC
TCACCATCGCCTCCAACAAGAATGCCGAAAGAAGCCGCTGCCCAGCTTCTCGCCAAGTCG
CGCCCGCTTGCTCAAGCAGACGCCATCGAAATAGCGGAAATCGCGAAAAAGCTTGCGGTC
GGCAAGGATTTTGAACTGGCTCGACAGTGCGCGGACGCGGCGATCGCATCACTTCAAACG
CTGGTTGGCGCCACTTCCGCAAGTCAAGAGCAGGTGCAAAACTTTCTCAGCCTCTCGAAG
GCTGTCTTGGCCTTCCTGATAGCAGATTTTGCCGAAGACCAAGTGATGCCAACCGGTGAA
TTTGCAGACTTGGAAATTCCAAGAGGGTGCGGAACACAGCTAAAGCCGTTGCCATTCAGC
AGGAAAACGTTCCTCTGCCGGTCGAGAATCAGCTGGTAGAACTCCTTTTGCTCGTTCCGC
AGGTCACGAATGCTCAGGGT
>CAOG_01737
TCACAAACCAGAGCGAAAAGCGAATTCCCAAAAAAAGTCAAACTGTGATGAGAAAATGCA
GTTTTTTTTCCCACGGTCTTGTTTTTTTCTGTTTTTTCTGTTTTTTCTGTTTTTTCTGTT
TTTTCTGTTTTTTATTTTTTATTTCGGTACCACAGTGCTGTGAATGAAGGTGGCTGAAAT
ACCGCATGGTCACCCTCCCCCCCTCACTCTTTCATTGCTTTTGAACTCGATGGACAAAAT
CGGGGGCGATTGGGCCAAAACGGGGGCGGGGGTTGGATCTGCACTTAGATCTGTGCCAAT
CCCGATTTGTGAACGGCGAATCTCTCATCCGGATCACCAAAACGAGAACCACAGTTGTTC
GACCAGAGGCAAAACGTCACTCACCACTTTTGGCATTGTTGTTTTGTTTTGTTTGGATAG
CAGAGCACCAACCCACGCGTGCATCGAAATCCCCTTGGAAGAACCACCAGCACAAACCCA
AATCCAAATCCATAAAAAAC
>CAOG_01795
GCGCATTGGTGCTTGCAGAGTGCCAGCAGTAGTAGCTAAACGCTGCGATGGATCCGCAGA
CGGCAGCGCCCCACATTGTGCGACAAGCGAAAGGAAGAAGAAGAAGAAGGAGATGAGGAA
GAACAAGAAGAAGAGGGAATGATCAGAAAATGAAAAAGCGCTTTGATTCAGAATGCCAGT
TGTCGTTTGGGAACAAACAAAAAGGCAGACTGGTTCGATCTGCATTTGGAACATCGAGCA
AATACAAAAAACCTCAACGTGCAAGTCGTTGGGAAATTGGACGAGAAGTTCGGTACATTT
TTTGGTTCTGGTTTCGATTGTGTATCGAATGGATTTGTCTCACGATTTTGGCTTGCTCGC
GCTCCGAACGACTAGCCCCTTGATCTATCTACTGTCATTCTCCAAGACAAAGGTGTGATC
TCACGACCTCCAAACACACACGGTCGCCCTTTTCGTATACCAGTTCTCCTTTTTTCATTT
TCTTGTCTTTTTCGACAACA
>CAOG_01821
GAAGTTGGGGGTTTTTTTTTTTGTTTGTTCTTTTTTTGTTGTTTGTTTTTGTGATGCGGC
TCCGTTCGTCGGTGGACGTGCTGGTCTTGAGTCTGGGATATGGCAGTTGGATGCCTGGAG
TAGCATTCGGCGGCGGGCTGCTTCTTTGTGATTTTTGGAGGGGGGCGTCGTTTCTCCAAC
CATTTTGGTTTCTTCTTGGCTTACTCATTGTCTGAAACGCGATTGTTCTCGAGTCTTATT
ATGGTGATTTGTGTGCATGAGTGGCTGAATTTGGGATTGCTGTCGCGATTGGCTGGAAAT
TGCTTTGGAGCGAGGGATGTTTTCATTGTTTTTTGTTTTTTGTTTGTTTGTTTGTTTGTT
TTGTTCATTGCATCGACCATTGCTGACTCGCCCCGACTTGATTTGAGACAGAAAACGGAG
CAACATCCACAAGCTATCCACAAATCAAACATTTTCTCCCGTCCAAACAAAGTCACAGAA
CCAATCCGGGGTTTTTTTTT
>CAOG_08550
TCTTCTGCCTTTCTTCTGCCACCTTTCCTGGGCTCGGGACGCTTCAAGGGGCGGTGACGA
ATGCTGTTCCTCCTCCTGCTTGCTCTCTCCCTCCCTCTCCCTCCCTGCATGTGTCGCTTT
TTTTTTTTCGTAGTCTGTCTCTCTCAGTTTTTTTTTGTTTCTTCTTAGCAGTCTGGGTTT
CCTCCTCAACACCTACTCTCTTTTTTTGTACTTTGTTCAGCCACCCTTTTCATCCACCCT
TTTCGTCCTTGTTGTCTTCCCTCCCAACCAGCCAGCCAACCAACCAGCCAACCAACCAAA
ACAAAACGCAATTTCTTTTTTGGATGTTCCGATCTGCTTATTTTTGATGTTGTTTCATTG
GTTGTTTCACTTGCTCACTCTTCGTTTCTTCATTGGTTTTTGGTTGTTGTCTGTTTTTTT
TTTGTCTGTTTCCCGCCTCCTTCCTCGATTCGGGGTCTCCCTTCGGTTTTTGGTTTTTCG
CTCTCCCCAAACATAATCCA
>CAOG_01852
GCGCGGCAAAAAAAAAAAAAAAAAATGAAGATCAGCAGTTTTTTTTTTTTTTCTTTGTTC
CCTGGTTGCAGTGGCGGTCTTGGCCAGCTTCCTTGGTGCCGGCTGGCATTGAGTGGACGC
GGAACCACGGCATTTGCTGCTCCCAAGCAACATTCGCAGTGTTCAGCAGACAACGGCCGG
AACAGCCAGAATACGAACAGCCAAAAGACGAAGAAAAAAAAAAGTTGGCGCGCTGAGCTC
CAATTGCCTCTCCCCCCCCCCGTTTCCTCCCCTTCCACCAAGGCTGGGCACTCAAAACAG
AGAAGAGCTCGGTGCCATCGTGAAGTAGCGAACGATACAAGGCGGACACCGCGCGAATAG
GAGGACGCAGAAGAAAAAGGCAAATAGAACAAAAATCAAAAGAATAAAATAAAAATAAAA
TAAAATAAAAACTTACAAAAAAAAAAAAACGAGTGTGTTTTGAATTGAATTTGGGTTGCG
ATCGACGAGAGAGAGAGAGA
>CAOG_01886
CAGGCCGACGCTTTCAACGACAGGGAAATGCCAAGCACATGCACCACAGAGAGTCGTGTT
GCAAACAATTGCGCGCTGGTCATGGCGAGGAGCAGGCTGCGGCGCGCGAAAAACCAATGC
CAAAAGGGCGCCGAGTCGCTCGATTGTCGTTCTCCACCTCCCCACTTTACTCCAGCCCCG
CGGGTCCATCCGCCCTGCTATACAACCCCACCACCCTCTAATCCGATGTGTAGGACGGTT
CTGCAACGGATTGAAGCACGATCGAGGCGGTTGCGTACCATTATGAGAGATAAAGAGAGA
GAGCAAACCAGTGTCTGTTCCAAAATTGTTTGGCCGAGTTTTTGTAATTTCGAGTAAAAT
TCGTTCTTTGGTCGGACGCTGGCAACGCCACGGTCATTTACACGAGCCGCATTCTTATGA
GGAAATTTTGTACTAGTAATATTATTGGGAACTGGTGTGCTTTGGGAGGAGGAGAAGTGT
GTGTGTGTGCGTGTGTGTGG
>CAOG_01900
GCCATTTTGACTCAAAAGCAACCTGGATGAAAGGGGGGGGGGAAGCGAAACGACGAAATG
TGGATTGACGAGCGATTCGATCTGGCATTTGAGGCGATCGAATTGTGCATGTCGATGATC
CATTGCATGATGATGATGGTGATGATGATGTTGGTACTAAACTATCCAAGAATACTGAGA
AAGCACGCTCGATCGCTCAGAATGGCTGAAATCGCGCCAAAATCTCTCTCTCTCTCTCTC
TCTCTCGCTCTGCTCTCGAGTAATGGTTCCGATCGGCTTGCTTGAGTCAATGTGCATATC
TTACTCTTATACAATTTTTTGGGAAGGTGCGCTTCAACAGGAACTTCTAGTCTTCTATCT
ATTCAGCCAAATCTGAGACAAAACCAGACGCGGAATGGCGGTTCCTGCATGGCCCGCCAC
GGAAGGCACCATTGAAGGATTCAGCGGTAAAGCAGTCCCCACTCGCTCGCCATCAGATGA
TGATGATGATGATGATGATG
>CAOG_01921
GACATTCAAGTCCTGACTGATATAAAAAAGAAGCACTCCTCCCATGCAATCACGGCAGAC
TTGAGTGACGCAGACACGGTCGAAGCGGCTCGGTTTTTCAACATTGACGGCGTCATTCTC
TCTGGCAAGACCACTGGCCACGCAACCGAGCCGGCTCGCGTCGCAGATGCTGTCCGTCGC
TTTTCCACCACGACTCTCGGCGCTCAGGCCACGGAGCTTCTTCCTGTGCTCGTTGGGTCT
GGCGTGACCTCTGAAAACATTGCCGGGTACAGCCACGCGCACACGCTGATTGTTGGCACC
ACTTTCCGAGTCAACGGCCTCTTGAGTGCACCGATTGACGAGGCAGCCGTCCGACGTCTG
ATCCAAGCTCGCGATGCGATTCGGCGGTAATTTTTTTGTTGGTTTGTTGTTTAGACTGGC
AAGCCCCTCTGATTCACAAATACACGTTCGGCATTAAAAAAAACAAACAAACAAAACAAA
AAAACAAAAACAAACAAAAA
>CAOG_01923
CCACTCCACGGGCCTTGGCGGCCGATTTCAAATCGCTGAAGGATGGGACTGCATTGGAGA
GTGTCCGAGGTCTCGATTTCCCGCGTTTTACCGCTTGTACGGGGACGTTTTGCTCGTGAT
GCGTCTCGGCAGTCGCGCGCCAAAACCCACTTGGCCGCCCGTCTTTGGTTCCTGGGCAGC
AGCCTCCCTTTCCCCGTGCTTCCGGTCCGGATTCGTCAGTAGCCCTGTCGTAAAGACGCG
ATGATGATGTGTTGGAATCATGACAGACGCACTCGGAGTCGCTCTGCTGGTGCTGCAGCG
TTCAGAAAGTCTGGATTCAAGAAAGCAAGTAGAAGCTGGTTGTGGAGGCGAACGCAGGTC
GGCCTTTTCAACTTGTCTGTTCGCGCACCCACGATTCACCTTGCTCGTCTCATGCAATGT
GGAGATTGAACCTTTGTGCAGGACGCTGGGAGGCGTTGGAATCGACGAAGTGGTTCAAAC
CCCCGCCAAAACGCCGCCAA
>CAOG_01936
GGAGACAAAGCTTGTTGTCTCGACGACCTTGAGGCCCGAGTGGCTGAGCTGGTTGATGAG
GTTAACCTTGGCTGCAGTCGGGACGAGCTGCTTCTCGTTCTGCAGGCCATCGCGCGGTCC
GACCTCGACAATCTTGACGTGCGACGGCAAGTTCCGCACACGAGGAGCTGATCCAGCATT
CGACGCGGCAGTGGCAGCGGCGAGGCGGACGGACTGCGCCGAGGTCGTCAATGCACGGCG
TGCAATGGTGGATCCGAGCATGATCAAGAAAAAGCGTGAACTGAGCGACTGAGCAGTTTT
ACGAATTAAGATGGAGTTTTGTTTTGATCGCAGAGGACACTGATGCAGCTATTACAGTGA
GCTGGACGGACGAGCGGTAGGATGTCGAAGAGTCGGATCACACTCACGGCAAACCGACGA
AAGCGATCGAGTCAATGCACTTCCTTCCTTCCTTCCTTCTTATAAGATACATTAGAGCTT
GTTGACTTGTCTAATTCTGA
>CAOG_01941
CGACTGCAGGTATCCCTGAATCGCTACTCGAATCAGTTTGCGAGCGACGGTCGAAGTGTT
CTTCTCGAGCTTTCCCTCCTGTCTGCTCGCTTGCCCTTGCAACGCATCGATCCCAAGCGC
TTCCATGACCAGTGGCGGGTGTTTTCCTACCGAGTGTCCAACGAGATGGGGTGGCGTCTG
CTGATGCACCTTCGGCTCTGTCTGCTCATCTGCGCGTCGCAAGGGTCTCGCCGCCTCTAC
GCACGGTCAAAGCCGTTGCCTCTTCGTGAAGCCCTTGCGTCCTTTACCAACAACATGGCC
TCTTGATGCAAGTGCACGCCGAGGCTGATGCGGCCAGCTCGGTGCGCGAGATTTTCCNNN
NNNNNNNNNNNNNNNNNNNNNNNNNNNNNNNNNNNNNNNNNNNNNNNNNNNNNNNNNNNN
NNNNNNNNNNNNNNNNNNNNNNNNNNNNNNNNNNNNNGAAAGCCTGCTCTCTCTGAACGT
GTCTGCTTTCTTGCGCATTG
>CAOG_01947
AAGTGATGACTTTGATGAAATAATTCCAGTTTTTCTTGTTTCTCGGGTTTTCGCTGGCCT
TACATTACAGTGACGCAATTGGCAGTCAAGTCCAACACCCAAAAAAACCACACACTTTGA
CACAAACAAGAATAAAAATAAAATGGGGACTGATAAGAAAAAAAAAGAAAAAAAAAAAAG
AGATGCTCGATATGAACAACAGGATGAACGAACGAACGAACGAACGAGAGCCGAGTCAAA
ATCTCAGATTGCAGCATTGCTTGGATCCGCCAACTCCCGACATCCTCAACCTTGGCATAC
AAGCACATCATGCTGATCGCGTTGGATGTTTCATGCTTGATCTGAAGAATCGCTGTTCAC
TTGCGGCCAATCCGAGCAGGTCCGGATGACATCAAGCGCCAACACCATCTTCGAGCAGTA
CAGTGAGTTTTGGCGTTGAGAATCCAATAATCCATAGCATGCTTGTCCCAGTCATTTATT
CACAAAGAGTTGTCGACACA
>CAOG_01960
TGTTGCGCTTGCAGACGGAGATGTGTCAATTCCTCCGGCTCCGGTGTAACCCCCCTCTCT
CCTTGTGCTTTGTTCAACGTGTATTGTTTCAAGTACCTACCTCAAAATAGCGTTTCATCC
TCATTCAAACGGCCCACCCATCCGCATGCTGCATGACGATCTGGCATTCTGCTGTAGTTG
ATTCTGCTCTCTGTCATTCTTCGATTTGTCCTTTTCGCAGACTCGTAGCATACGCCTCTC
GTAGATACTAGTAGAACAGCTAGCGGTATCCCAAATCCAACTCAGCAACCGAAAAAGTCC
ATTGCGGCTTGTGTCGTGGTTGCTCCTGTAGCGTGGTTGATTTTCTGTTGAGTGCTCGCG
GTGCTTCCGCCTGACAATACCTGAAGCTATTTTCATTCTTTGCCTTGATGTCATCCAATT
GCATGCTTTATGCATGGGAAGAGAAAGTCAGTCCTATCCAAGAAGCTCACAAAACGCTCA
GTCTTCTCACTTCAAAACCA
>CAOG_01971
TGATTTGTCGATGAACGCTTCTCCAAGCCCTGGTCTTGCCATGTACTTATTATCACTATG
GTATACTAACATGCGATGGTGGAATCGGGAAGAATAGACCCGACAAGAATAGAAGGAGGG
CAGCAATGAACAGCTAAGCCAGTTTGCTGTGTGTTGACAACTCAACAATTGCGGCGCGTG
TTTGTTTGTTTGTTTGCATTTGTCTCCACTTGTTTGGATTGTCTGTGCTTTGAATACACC
GCACGGCACGTATTTTGACGAATACAACTTTACGTTGAACACTCCAAATGTCTTCTGCTG
GATCACCCACACAAGCACCAGTCAAAGAGAAGGAGATGCCTTACCCGAAATCGCCTTCGC
TCCAATCTCGCCAATCTGAGGCAGAGGCCTTTCCACAATGCGGCTCACATTAACACGAGT
TCTGAGCCTCCATGACGAAATGACACAACTTAAACTGGTAGTCCAGTCTCCATTCTCTCA
CTTTTTTTTTCTTTCACAAG
>CAOG_02019
GGTGGAAACTGCTGTGCACTTGTCGGGATCGGCACCAGGCAATCTGACATTGTGCAGTGT
TCAGGTCAAGACATTATGTAGTGCTCAGGCTGAGAAGAGCGAGGCTGTTTATTGTTGCGT
GAACTGCTCTTGCTCGAGCACGCCGAAGGTCATTTCCACAGACACAAAATAGATCAGCGC
GGCTCCAGTAGCAGCTTGAATTATACATGCAACACAATGTACTCTCAAACATCAAACAAC
GAACACCAGTGTTCACAGAACAAAGGGTTATACGTCTGTCGAAACGAGGTCGCAAGGACG
CGGCAAATCATGCACTTGTCTCGACGTTGGATCCTCTTTTGAGCACATGCAACGCAGACA
CATGCGTGGCTGTGTGATCTTGGTTAGAGTAGCTTGGCTGGCTGTACACTAGGGTTCGAG
AACGGTGAGTTTGGAGAACTCGACAACTTCCCCTTGGTTTGAGTCATCCTGAGCCAGAAA
AAAAAAGAAGAAAAAAAAGC
>CAOG_02032
ATTTGTCGACTCCGCGCCGATCGCTGACTCGCGTGTTCGTTGGTTTGTGCTGATCGACTG
GCTCCTTGATTGGATTGTGATCTTTTTGTCTGTCATTGTCATGGATTCCCCTTTCTGTCT
TCGTCGTGCGTTTACACTCTGATGTGTGCTTTGTTCAATGCCCAATGCATCAATTCGACG
AGTCAGTAGTAGCTGAGCAAACGACCAAAAGCCGGAAGAGATCAGTGCAACTTCTTACAA
ATAGCGTTCAATCACTGTCCATCGAGATACCTCTATACCTCTCGATTACATTAACCACCA
TGTTTTGCTCACAAGCGAAACCAAAATTCAATCCCAGCGTACTCTGTCTCTTTGCTGAAT
GGCTGACAATCTCAAGCGATCGACTTGAAAGCGAATTGCACACAGAGTGTGACTCTTTGG
CTATCCAGCCATGTACTCGAATACTCTTGCTCATATACACATGCAATTTCTTATTTTGGA
CTTGTGCACTCTAATTTCAT
>CAOG_02035
TCTCTCTCTCTCTCTCTCTTTTTTTTGTGTGTGTGTTATTATTCTTTTTCTTGTTGTTTG
TTGCTGCTGTGATGCGATTGTGCCATCGTGTGCGGTTTGGCGCTGGGCTCGCTGCGTTGT
TCTCCAGTCGCACGAGGCACTCCATCCATCTCGACCACTGCCGCCACCGCCGCCCGTTCC
GCATCCACATCCAGTCACTCTCATCACTGCGCTCCACTTTGCCGCATCCGCATCCGCATC
CGCTTCAGAATCCGAATCCGAATCCGAATCCGGTCGTGTCGGCCTTCGTCGTCATCAGTC
GTCCTTTCTCCAGCACGAGTCCGTCGTCGTTGCCTTCCCTCCTCCGTGTCTCGCGCTTTG
CCTCTGCTGCCATGCTGCCAAGCAACCCAACTGCCTCGGCCTCGGCCTCGCTCTCGACCG
CCACTCCTCCTCCACCAGCAGCAGCCGCGCATCCATCAGCCGCAACAAACACAAACACTC
CCGCCATGCACGCTTCGACG
>CAOG_02087
ACATCCAATCAAAAATTCATGTTGCAAATGCAGATCTGCAGGACTTGCGCAGTTACGATG
AAGCTCCATTGCGTTTTGCCGCCTAACCCTAACCTACCCTACCCCTTCGCGCTCAATTCA
ACAGAATGCCGACGCACTGACATCAGCAACATCGACAACAAAAGCTCACCTGAAGTGCCT
GGGTGGCAGCTCCCTTGAGGAGGTTATCAAGGGTGGCAACGACGACGACACGGTTGGTGG
CAGGATCGACCGCAAATCCACCGAGACGAACAAAATGCTTTTGCGCATTGTCCTTCACGA
CGGGAACAGCATCCTTCTGAGCGACAATCTCAATCAGCGGCTCCTTGCCAAACATGTCCT
GGAAGCGCTGCACGACCTGCTCGCGAGTGAGCTTGACGTCGAGTTGGATGTCGGTGGTCA
AAGTAATGCCTTGGAAGAATGGGGCCACATGAGGGGCAGAATGGACAGCTGAGCGCCGGT
ACGGCGTCCAGCCCGACATC
>CAOG_02096
AGCAGGAGGCGCGGTGGATGCCATCCCAGCAAAAAAAAATAATAAGGAAAAAAAAAAAAG
AAAAAAAAAAAGAAATAGGAATGAATGCTGGAATTCAAAGTGATCTCTGTTTGTATTCAT
GACATGAATCAAGCAAGTGCAGTGATACAGTATTGGCACGCATTACACGACAACGAATAT
GCCGGTACAGCTCGGGAAGAGCGGGGATTCGGATTGAAAATTCGCCAAAAGTATGCAAAT
TTCAACGCGTTGTCGTGAAGCTCGTTTCGCTCTTCATACAAGAACAGCACCAACCGAGAA
CAGAAAAGTAGAAAGATCTTGATCGAAAATGTCGTTGGTCGGGAATAGAAGAAGATGCAA
TAAAGAAGAAGAGGAGGAAAAGGGTTGCTGAATGTCTGCTGCACCTACCGGCGGTCCAGC
CATTGTCAAGCTGGCCACCTTCTCAAACTGGCGGCAAGGACGCTCTAACACGATTTCTAG
AGAGGCTCTACGTGGTATTG
>CAOG_02187
TCTCTCTCTGTTCCACTCGTCCGACCCATGTCACTGCTTTCCCCACCCCTCCCTGCTCGT
CCGCTCGTCAATCACACTTCATCATCCACCATGGGCAGAACGCGGCATCTCCAGCAGGCG
CCATCCCCTCTTCAAGCTCAAGCCACAACGCTCCAGATCAAGGTCGCCGTTCGTGCCACC
TTCAAGCTCGAGCACCAACAATAGTACGCACCAAAGCAGAGATTCAATGACTGGCGCAGG
TACATCATGGCCTTTTTGGCAACGAACAAATAAAAAGTTCAAAACAAGGGACCCTACTAT
GGCTTCTGAGGAGGACATGCTGTTGTCGTCGTTTTTTGTTTTTTTGTTTGTTTTTCTCAT
TCCCACGTAGAAATGCCCACCAAACCTCGAAGCAAGGCGACTTGACTGTTCGAGAACAGT
ATAAAGCCAAACTCGGCATCTCAGCGGGTTCGACGCTCAGTCGTCAATCTTTGTTCAATT
CTTCCATTCTCGGTCAATCA
>CAOG_02193
GTCGCCGGTGGACAGCGCGACCGTGTTGATGGGACTCGGACCCCATGTTACGGGCGTTGT
CGAGGCCCCAAAGCTCACACCCGCAAACAACGCGCAAACCAACGCAATCACGGAGATTAA
ACGGTGCATGTTGTGAAAAGTGCAACAACAAGAGTGCCAACAACCGGGTTACTATTTTGG
CATTGACGTGGAGCAAACTTTGCGATTCGGTCGAGCTTCAACTGCAGGAAAAAAGCAGGT
TCAGAGAGTGTTTGGCACATTTTTTCGACGAGGTTTTCAATCCCTCGCGATCGCCCAAGC
TCTTCGCGCAGAGCTGCTATTTCTGATATGCGTTGACTTGGAGCCACCATTGCAAACGCA
GGGTTCTTGTTCAAAGGTCTAGACTCGAGGACATGTCATTCGCATTCCCCAGTCCGAATG
CTCGGGTGACATGCACACAACCAATACAAACGCACGAGCACCTTGTCGCATCATATTACT
ATTATTATTATTATTATCAT
>CAOG_02202
AGTCTGTTTTTATTGTCTCTGAGATTCTTGCTGATTTCCTTCCATTTCACTCTTCTTTTT
CTTTACTTTTTTCCATTCTGTTGCACATTCATTCACCATGGACGCTCTGCTTGGCAATNN
NNNNNNNNNNNNNNNNNNNNNNNNNNNNNNNNNNNNNNNNNNNNNNNNNNNNNNNNNNNN
NNNNNNNNNNNNNNNNNNNNNNNNNNNNNNNNNNNNNNCGTCGATCTGCTCGAGCTGTAC
GACAAGTACGCTCCGCGGCGGAAATCCCGGCGCTACAAGGACCACCTCAGCGGACGAGGA
CCTTTGCCGAGGTAGCCCACGAAAGCAGCCAAAGGGCGCGTTTCTGGACGTTGATGCGTG
TGGGTTGAGCTGTCTGAGAGTCGAGCGGTGGGGCGGTGGGGCGGTGTGGCGGAGAGCAAC
GAAGACCTTTGGAAAGCCCTTCCCCCCTACCGTCCAGACTTGCTCGTTCACTCCGAGGCC
TCGGGACAGCCTGCGTGCGG
>CAOG_02216
AAGCTCCAGCGGTGGAACCTCACAAGCATCTTTGAAGAGTATCGGAGACACGCCATGGGC
AAAGTACGCCTCCTCAACGAGCAGTTCATTGAGTTTTTCGACACGGATCTCGTGCGGATA
CCAACGCAGCGACCCCGGTGGATTTAAGTGAGGCCAACGGAGAACGGAGAGAGAGGTCTG
TTGAACGTTTCAGATTGCTTGCTTTTGTTGAATCCGATGATTTTGCGATTGTGGCCAGCC
TGGGCCACTACCCAAGGCAGCTGCAATCACAGCACATGCATTGTCCAAGTATCTCGCATC
TCGTTGCTGTGCCTCGCTTGGTGTCGGGTGCCTTTTTTGTTTGTTTCCCTGTCAATTCAT
CCAATGTCCTCGATTCATCCAATCCTCAAAGCCCACTGTTCATAGCAAGAACTATTTGCC
CATGCTCGCATTACTAAGATTCGCCATGTACGGCATTGCAATTCCCCAGTCCAGTCGTTT
CTCATCACCAACACTTGCTC
>CAOG_02233
CCCCAGCAGCCCCCCCCCCAAAGCCAAGCCAAGCATAGGGTGCTGTTGCATTGCATGGTT
TGCAATCCATGTGGTTGCTCATATGTGCATGTTGTGTTGAGCATCGTTGAGTGTGGGGGG
TGTGTTATCGCGCGATTCATTGTGTGGGGCTGTTGTCTCTTTGCCGCTGTGTCGGTTGGA
GTCAACACGCATCTCTCACACAAGCACGCACATCCCCATACCCCAATACCTCAATACGCA
CCGCACATCTACACAAATTCTCGCGACACTGCTTTGGCACATGTCCTTTTTTGTTCGCGC
TGTTGACTGCTTTTGTTTTTTGTTTTGTTTTTTGTGTTATTTGCTCTGTTGACCAACATT
TGCTTGTTTGACGTACAGACTTGTCTTGTTCATTTCCTGGTGATCATCCTGCAAGCTTCA
TTCCGAGTCTGCACATTTGCGCTTTTTGTTCCCCCGCCCGTGGATATCCCTGTTTGTGCA
GTTGGGAAAACACCTGTTGA
>CAOG_02239
TGGCAGTGCCCGATGCTCCAGAGCTCGAAGCAGCAGCAGCAGAGCTCGATGACACGGCCA
AGCTGCTTGCTGAAGCAACTCCGCCAACGCTGCTGCCGCTCGGTCCAACGCCGCTCACGC
CCGCCCCGAGGCCGCCAAGGGGAAGGCCGCTGTTGACAGAAGCGCCCATGCCCATGCCAG
ACACTCCGCCGACGCCGACGGGGCCGGAGCCGGCGCCGCCACTGCTGGACACCCCCACGA
TTGGCCGACTGGTCATTGGAACAAGAGGAAGGAAAAAAAAAAAAAAAAAAAAAAAAAAAA
AAGGGAGACTGGCAATCCAAAGCAAAGCAATTGAATTCGTTCAAGCTTTTCGGTGATGAC
GCTGAGTTTGTGCTGCTCTGTTGTAGTTTTTCACCCAAATCGTCGCTCCCTCTTTCTCAG
ACAAATGCAACGCAACCCAATTCAACAACAATGCACTCTTTTCTTTTTTTTTTTTGTAGT
TTTTTTTTTTTTTTTTTTTT
[truncated: 7,646 more rows]
