# Supplementary material for: Comparison of NF-κB from the protists Capsaspora owczarzaki and Acanthoeca spectabilis reveals extensive evolutionary diversification of this transcription factor
Source: Commun Biol. 2021 Dec 16;4:1404. doi: 10.1038/s42003-021-02924-2 (PMC8677719; doi:10.1038/s42003-021-02924-2)
Supplement: Supplementary file 6 — Supplementary Data 4 [file 42003_2021_2924_MOESM6_ESM.xlsx]

## Sheet: Sheet1
Supplementary Data 4. RHD sequences of organisms used for Maximum Likelihood phylogenetic analysis.
Organism	Predicted RHD Sequence from MEME analysis	Sequence obtained from: (Reference or database with accession number)
Diaphanoeca_grandis m.53837	GVLGITVQPAPYARFRYLKEGRRAALQGRNNMYPTVRLSKEWMDKVVGDVLVVPALVTRHDDASGEPKRHYHTLECVDDDGHLERVLDKAGFAVFDNMVVTRTPFKHAATVGLPHSQRDDQMVVRLMFSVAFQCTDGTRVQSRVISEPVYGSELQIDHVSHGWIPADESTSVTLLTHKVAKKRVAVVLTDTSQIPQTTELTEEAKSHGWNVVQGYPTLQIDNLLVHMQYALVGTIPPYWDQTITTA	1 (see below)
Diaphanoeca_grandis m.68592	GAIMIVVQPAEHGRFRYTKEGRKTSLQGRVEGRFPTVQVSPKFRQHIPDDTMIQASVVTRHDDQNGKPIPHWHVLEGRNNTSPALPVKNGVVEFKNLVVNRNTFEVHGIRTRTHTDDQQVIRIMFEVHFIMDDNLVVSRVITEPVYGNELKIFKLSALHVASECETEVMILTSKIKKRNTSLRLTDPTPMAYAHEPLGLGWTLDSQNRPMFNIKNLYVHHQHAIMATFPPFWNKALQTT	1
Diaphanoeca_grandis m.73238	EGVLSISAQPAPYGRFRYRKEGRRTPLQGRCDGLFPTVIVAPEWIDRASSPIVITPSLVTRSNDLEGEPIPHYHSLECIQENVQLERPIMHGVAVFHNLVVNRVPFKEAAVLGLPGSTRDDQMVIRVLFTTRFRCTDGSHVEARVISEPIFGSDLRIEHVSHAWVAVDEATSITLLTRKVAKKRMAIQITDSIQIHMLDTNAVAAGWFLEHGYPTVLIEDVDVHMQYACTIKIPPYWDQTITTA	1
Acanthoeca_spectabilis m.114880	DGVLEISQQPAAHGRFRYSKEGRKTPLPGAIEGSFPTVQLSPAYRHMVPDGTMVSVTLITKYHDDRGAPVRHWHTLEVKEGGAASRPLSMGLVQFPNLVVTRAAMPADLDDAGAARNPEDQHVIRLMFTMMFRDSAGVIFKTSVISNPIYGIELKIHKSSHPRVPVAGQLDVFFLTSKVKKKNTLIKVREVYPAPFDPGPNSGWELDERGRLTFTVDNLHVHYQYAVVATVPPYWDQTITTS	1
Acanthoeca_spectabilis m.431975	GVLRIVQQPASHGRFRYSKEGRKTPLHGREDGSYPTVAIADRYRHLVEEGTQVDVTLVTKHNDEHGSPIQHWHVLEGKEGGPVSRPLKDGVATFPNLVVTRTTAEKEGGARNVEDQHVIRLMYTMRFQDEKRRSVLARAISEPIFGQEVKIHRISHMQIPATGNIEVFFLTSKIKRKNTILTFTETTPSSFDPGPRSKWQLDKNMCLTYAMKDLTVHYQYAVVARVPPYWDQTITSP	1
Acanthoeca_spectabilis m.49642	EVLEITEQPTERGRFRYAKEKRRTPLPGRRDGGFPTVRVADRYRDVLPDGTHIQASVVTRQDGEDGIPRPHWHRLEGREGESVSQPLSLGAATFSNLVVIRSDRNAAENHWGPRPTEDQQVIRIMFSVLFRLPTGEMARSWVASEPIYGCDLKIQNMSHTEVPMLSGAEVTLLTSKIRKQSIALMLVDEFTDHDFAPGTKIDPANGWECDQDGKICCTIQPSYVHHQYALVAQIPQYWDLTLESDR	1
Salpingoeca_punica m.10159	SILVIVEQPAQFGRFRYEAEGRQNCLEGRSSDTFPTVAVNPKYAASIPDGTLVRVSLVKRYDDEQGNPVPHWHMLTSKDNGDTSQPLRNGRAEFPNLVVKRQKSSVRHSSEDQRAIRLKFSISVCAGSVPREVHVISAPVFNADLKIDRLSHQYGYANEPTTVILLCTKVQKKTIALRISTDPSSDYMPPGGGWHQDPQCGGLVAVLRSDELETHHQYAVIADIPAFVDPFTKEP	1
Salpingoeca_macrocollata m.102663	EILAIAEQPAPFGRFRYEAEGRQNCLEGRRPGSVPAVVVNPKYAQIIPDGTPVHVSLVKRHDDEQGQPVPHWHILSSRDGGDTSQLLAQGRAEFPGLVVKRQKSSVRHNSEDQRAVRLKFSIIVYCSNAPREIHVVSNPVFNAELKIDRLSHAQGHANEITNLIVLCTKVQKKTVALRIFDDVNSEFVPRDSGWQHDPNGCGCVCMLRANELETHHQYAVIADIPAYQDPCIKEPV	1
Stephanoeca_diplocostata m.262780	TNVLTILEQPTEHGRFRYKKEKRRTPLNGRKEGTFPAVGLQGEWQHKVRDGTVIYASVVTRQNDSRGIPMPHWHGLEGKTGESATQRVVQGKATFSNLVVVRNERNAHRCAEDHQVIRIMFQVKFDDPETGEHYYSFVVSEPIYGTELKIHNVSHRIIATERETEVIFLTSKIKKQNIALKLTDSAPNADWRPPTNQKDDGAGWHLDEQQKVAFLLQPLYVHHQYALVAKLPPHFFPRSKVC	1
Stephanoeca_diplocostata m.557985	GVLEITQQPAERGRFRYSKERRNTALHGREEGSSPAVAVTAAYRHLVPEGTTVDVTVVTKDDDKNGNPVQHWHTLDGKNGDSIARPLDKDKQATFSQLVVTRGTCDRASSQKTSEDQQVIRLLFTMMFYTTEGRPAYARVLSDPIHGRDLKLHHISHTSVHVLGGSVIILTSKVKRRTVRLKITDMQPHSWRDGPIHTLQRTLDMRGWKLDEDNRPTIYLADLHVHYQYGLVVNMPPFWDQNITT	1
Helgoeca_nana m.33607	GVLRIMQQPASHGRFRYSKEGRKTPLHGRADGTFPAVAVAGRYRRLIEDGTHIDVALVTKHDDERGHPVQHWHVLEGKEGGPVSRPLKSGVATFPNLVVTRTTAEKEGGARNVEDQHVIRLMYTMLFRDESGRLVQAQAISEPIYGLEVKIHRMSHMHIPATGNIEVFFLTSKIKRKNIILKFTEVTPSAFDPGPRSMWQLDEDNCLTYSMKDLTVHYQYAVVVRVPPFWDQTITA	1
Helgoeca_nana m.58794	EGVLEISQQPAAHGRFRYSKEGRKTSLPGSIDGSFPTVQLTPAYRQLVPDGTMVAVSVITKYRDDDGAPVRHWHTLEVKEGGAASRPLSMGSVQFPNLVVTRAAMPTEPDDSGAAPNPEDQHVIRLMFTMMFRDSTGAFFQSRIISDPIYGIELKIHKSSHPRVSVTGQLDVFFLTSKVKKKNTLIKVREVYPAPFDPGPHSGWELDDRGRLTFTVDNLHVHYQYAVVAPLPPYWDQTITTSRVLDVCLVDTAQGLESNCVQIEYCPSSGA	1
Didymoeca_costata m.57667	DLLVILEQPAHYERFRYEKENRSNCLGGRQDGSFPTVAVNPKHPHAEYLTNGTLINVSLVKKDIKNGLEPHWHTLEGKDGPISRKITGGRAVFPNLVVKRERQEEQQGRKVEKRLKEDTKALRLRFFADYYTSDGQRHTASAVSDIVGNDEVKIIETSHHEGFESVKQRVLMLTAKFDKNHVVLTITDRNTRLDPQMKHLLQNEWVLDQENHPKYMFKQDKVFGHHQSGVAFNMPRYWRPLDAP	1
Savillea_parva m.25201	GVLEIVEQPTERGRFRYAKERRRTPLPGRSEGSFPTVRVSKAYRDIVSDGVQVQASVVTRTDGEDGRPVPHWHRLEGRNGESVSQPIACGTATFCNLVVIRSDRNAYETYGGGAQPPLEDAQVIRILFEISFRMPSGELARSWVTSDSIYGCDLKIQNMSHSEVSMSKGQEVILLTSKIKKQHINVMLVDSTTDHGYQPGSVVNADNGWKCGDDGKIYCMVQPTHVHHQYALVADLPPYWEQTKETR	1
Savillea_parva m.44316	GVLKIEQQPASHGRFRYSKEGRKTPLHGRVDGSFPSVSVTPEYRSLIEDGTHVNVSLVTKNMDEQGGPVPHWHVLEGKEGGPVSRPLTNGKATFPNLVVTRTTGEEGGGVRNAEDQHVIRLMYTMMFRDERGRLVQACAISAPIYGLEVKIHHLSHTKVPATGDVDIIVLTSKIKKKNTILRFTELTPSAFDPGPRSAWRLDEDNCLYFDMTDLIVHYQYAVVARVPPFWDPTIIAPR	1
Savillea_parva m.68229	DVLMISQQPAAHGRFRYSKEGRKTPLPGSSDGGFPTVQLTPAYRHLVPDGTMVSVSLITKYHDDHGNPVRHWHTLEVKEGGAASRPLTMGSVQFPNLVVTRAAMPTDPDESGAARNPEDQHVIRLMFTMVFRDPTGALFKTRVISDPIYGIELKIHKSSHPRVPVTGQLDVFFLTSKVKKKNTLIRVREVYPAPFDPGPNSGWELDDRGRLTFTVDNLHVHYQYAVVATVPPYWDQTITTSR	1
Salpingoeca_dolichothecata m.27377	MKPFVMSFKTTDWLQWTSIIRLVFSYTGQPIKHWHVLVLKDGSKPQRRMKYHAVEFPDLVIRRQRSTVKHSSDDQRSVRLRFALKGPNGENLAQVISRPIFNCDLKIDHLSHKSGPSSGGNDVILLVSKVRCGGGCVVCVCL	1
Codosiga_hollandica m.661230	AVLLIDEQPAQFGRFRYLAEGRQTCLEGVHPGTYPSIRVNPAFAHLLPDGTMVHVKLVTRFDAPDGSPVDHWHVLTGKDETQVSQVLVNGRCTFRNLVVQRQKSDEKHDAADQRAVRLLFSAQYSIDNTTRTASAISRPVFNADLKIDRLSHCNSPAQGGQTIFILCSKVQKKTIALRISDCRYGSFVSKGNDWEFDSETQRHVIVLRADQLDTHHQYVVIAEIPAYHNQSITAST	1
Salpingoeca_helianthica m.70197	RGAASDALEGVLVLAVAPSQFGRFRYEAEGRQNCVEGEEKGTFPTVEIAPEWAPLCPDGTYVNVSLVRRDDFRVHHHILSSKDGGQTQQPLINRRATFSNLVVKRQRSEIRYPSEDQRAVRLLFTVSFPRDGVITQAYAVSQPVFNAELKINRVSHKAGPMAAYTDVMLFCSKVQKKSVGILITDNKHLGGIMPDSADAWMVTPEGAHVFLVQHGIDVHHQYGLAFKFPPYFDQSHAAEGVS	1
Salpingoeca_helianthica m.70211	GVLVLAVAPSQFGRFRYEAEGRQNCIEGEERGTYPTVAIAQDWAALCPDGTIVTVSLVRRDDMRPHHHVLAAKDGGPTAQPLVRGRATFSNLVVKRQRSDVRYPSEDQRAVRLLFSVSFPRDGSMVHAQVVSPPIFNSDLKINRVSHKAGPMHAPTDVMLFCSKVQKKSVGVLITDDQSLSFLPEVADTWVRTADGGHLFLVQHGIEVHHQYGLAFRFPPCFETARAGVSV	1
Salpingoeca_helianthica m.70222	GILRLVVQPSQFGRFRYEAEGRQNCVEGEEKGTFPTVEIAPEWAPLCPDGTYVNVSLVRRDDFRVHHHILSSKDGGQTQQPLINRRATFSNLVVKRQRSEIRYPSEDQRAVRLLFTVSFPRDGVITQAYAVSQPVFNAELKINRVSHKAGPMAAYTDVMLFCSKVQKKSVGILITDNKHLGGIMPDSADAWMVTPEGAHVFLVQHGIDVHHQYGLAFKFPPYFDQSHAAEGVS	1
Mylnosiga_fluctuans m.24231	GVILMDIEPAQFGRFRYEAEGRQNCLEGCEQNSFPTICVNPEWASYVPDGTVISVSLVRRHDLKPHHHVLATKDGSDTRQVLRDGRASFPNLVVKRHRSALRYSPEDQRAVRLLFTMTFSKDGTSTDACCVSRPIFNSDLKITTCSHRSGPAHQATDAILLCSKVQKKSIAIRIAENMETDFTPEVEGWHQGPDGSWVCLIRSGFEVHHQYAIIFRVPPYHEALQVS	1
Mylnosiga_fluctuans m.258041	GVIVMDVEPAQFGRFRYEAEGRQNSLEGEKGGFPAVRVSAEWAGLIPDGTPINVTLIRRHDFKPHHHVLMSKDSTDIRQFLRNGRAAFPNLVVKRQRSALRYPPEDQRAVRLLFTMTFVKDGTLTEAFCVSKPIFNSDLKISGCSHRSGPANDWTDAILLCSKVQKKSIAIRIAENTETDYVPPPDAEGWQQAPDGSFVCVFRAGFEVHHQYAIAFRLPPFHDQSISVSR	1
Capsaspora owczarzaki	DLLMVTEEPAQFARFRYMSEQRERSLAGENSFPTLMVNPKYARVVPEMALVTAVLVTKMPDPHTGRQQKHWHHLGGIPAAPLEGPQRIARFDNIAVIMDKANNKDKDKSKAPVRSKDDQRCVRIMFELVFVSGNTQFYGRAISQPIYNAKLAITKISHSSGPVTGGNEVIMLCSKIRKGVTGVRMTDPTQWSVQAPSGSAWELNPQTLKADCNVPGANLFFHHQYAVVLTLPPYHTQTITAPVTVRISILDTDDETESQYVEYTYLPAEAAVRNA	UniProt Database (F1ARL5)
References:
1) Richter DJ, Fozouni P, Eisen MB, King N. 2018. Gene family innovation, conservation and
loss on the animal stem lineage. eLife 7.
