# Supplementary material for: Comparison of NF-κB from the protists Capsaspora owczarzaki and Acanthoeca spectabilis reveals extensive evolutionary diversification of this transcription factor
Source: Commun Biol. 2021 Dec 16;4:1404. doi: 10.1038/s42003-021-02924-2 (PMC8677719; doi:10.1038/s42003-021-02924-2)
Supplement: Supplementary file 7 — Supplementary Data 5 [file 42003_2021_2924_MOESM7_ESM.xlsx]

## Sheet: Fig. 2e raw data
Data used for Capsaspora Luciferase assay in Fig. 2e.
Plasmid Expt 1 Expt 2 Expt 3
pcDNA	1.0 (9490, 16,506, 10,308)	1.0 (8,646, 8839, 5483)	1.0 (157,917, 80,370, 123,053)
Nv-NF-kB	5.9 (48,030, 116,680, 50,324)	33.6 (292,536, 231,158, 246,913)	12.9 (1,751,863, 1,276,786, 1,616,200)
Co-NF-kB	0.82 (8,233, 17,166, 4,215)	1.11 ( 7,149, 8026, 10,248)	0.23 (36,080, 21,608, 24,095)
Co-RHD	62.5 (502,946, 1,076,532, 688,071)	88.4 (767,388, 561,064, 701,983)	29.2 (3,107,469, 4,607,641, 2,839,534)
Co-Cterm	0.82 (8,443, 14,974, 6227)	0.94 (7,228, 3,998, 10,330)	0.42 (57,592, 36,316, 56,235 )
Shown are the average luciferase values from triplicate samples normalized to the average normalized values for pcDNA (1.0) in each experiment. Raw luciferase values for each sample are shown in parentheses.
Raw luciferase values for each sample are shown in parentheses.
							0

## Sheet: Fig.2f raw data
Values used for Capsaspora β-galactosidase assay in Fig. 2f.								Sample	GBT9
								OD595	0.795	1.011	0.875	1.199	1.031	0.985	0.951	0.93	1.308	0.956	0.761	0.963	1.36	1.483	0.933	1.073	0.986	1.297	1.336	1.366	1.361	1.674	1.293	1.423	1.243	2.102	1.306	1.366	1.433	1.553	1.463	1.433	1.305	2.068
GBT9	GB-Nv-NF-κB	GB-Co-NF-κB	GB-Co-RHD	GB-Co-Cterm				OD415	0.001	0.001	0.001	0.009	0.009	0.007	0.001	0.011	0.079	0.023	0.001	0.001	0.028	0.013	0.006	0.019	0.009	0.003	0.038	0.01	0.013	0.002	0.01	0.01	0.01	0.005	0.003	0.007	0.003	0.014	0.01	0.004	0.01	0.019
1.06	181.84	1.48976	428.55	0.46				Time	22.66	26.25	25.66	25.08	20	21.33	23.28	20	23.28	22.66	26.25	25.83	25.08	20	21.33	23.28	20	23.28	27.08	33.88	24	27.55	25.45	26.23	27.27	23.88	27.08	34.27	24	27.55	25.55	26.5	27.52	23.88
0.08	127.23	1.77337	1330.78	0.87				Volume	1	1	1	1	1	1	1	1	1	1	1	1	1	1	1	1	1	1	1	1	1	1	1	1	1	1	1	1	1	1	1	1	1	1
0.22	99.03	1.66094	440.68	0.21				Units	0.0555102	0.0376807	0.0445385	0.299292	0.436469	0.333174	0.0451686	0.591398	2.5944	1.06172	0.0500594	0.0402022	0.820903	0.438301	0.301494	0.760626	0.456389	0.099357	1.05034	0.216076	0.397992	0.0433664	0.303888	0.267915	0.295015	0.09961	0.0848261	0.149532	0.0872296	0.327216	0.267525	0.105334	0.278446	0.384741
0.15	133.27	0.807494	350.2	0.21
0.4	131.1	1.94283	474.44	0.41
0.09	304.18	2.2763	403.48	0.14				Sample	GB-Co-NF-κB
0.04	83.64	1.45054	203.2	8.35				OD595	1.074	1.109	1.164	1.032	1.201	1.274	1.149	1.16
0.33	126.35	1.37931	216.52	0.34				OD415	0.048	0.059	0.058	0.025	0.07	0.087	0.05	0.048
0.3	213.59		399.16	0.06				Time	30	30	30	30	30	30	30	30
0.27	258.91		467.3	0.1				Volume	1	1	1	1	1	1	1	1
0.27	182.89		391.81	0.05				Units	1.48976	1.77337	1.66094	0.807494	1.94283	2.2763	1.45054	1.37931
0.11	222.99		436.21	0.27
0.3	255.04		602.54	0.29
0.28	229.92		292.47	0.29
0.1	167.68		234.13	0.25
0.38	220.2		323.28	0.45
0.06	96.32		227.77	0.46				Sample	GB-Nv-NF-κB
1.06	92.78		278.53	0.87				OD595	1.421	1.114	1.338	1.82	1.459	1.407	1.316	1.743	1.485	1.367	1.277	1.961	1.571	1.453	1.323	1.63	0.996	1.083	0.755	0.956	1.026	1.017	1.033	0.869	1.262	0.977	1.029	0.837	1.434	0.988	1.199	1.299	1.003	1.411
0.04	74.4		232.3	0.21				OD415	0.472	0.336	0.25	0.119	0.574	0.367	0.611	0.191	0.395	0.446	0.306	0.235	0.275	0.531	0.409	0.565	0.247	0.42	0.677	0.631	0.635	0.685	1.34	0.983	0.923	1.096	0.495	0.971	1.445	1.115	1.749	1.134	0.8	1.346
0.05	71.31		188.22	0.21				Time	4.92	4.17	6	2.5	5.8	2.5	4.32	6.13	4.32	4.92	4.17	6.25	2.5	6.1	2.5	4.32	6.13	4.32	2.62	5.72	3.62	4.5	4.3	3.82	2.75	3.75	2.62	5.33	3.72	4.5	4.3	3.5	2.63	3.75
0.04	55.19		296.13	0.41				Volume	1	1	1	1	1	1	1	1	1	1	1	1	1	1	1	1	1	1	1	1	1	1	1	1	1	1	1	1	1	1	1	1	1	1
0.04	44.92		235.59	0.14				Units	96.3202	74.4003	55.1876	49.7908	96.4576	144.346	136.917	35.8553	72.4526	92.7844	71.3132	44.9223	76.7085	88.1065	136.447	100.683	40.1731	68.9031	181.842	99.0257	131.102	83.6386	213.59	182.893	255.043	167.68	127.226	133.267	304.182	126.353	258.908	222.987	229.919	220.204
0.3	49.79		166.58	8.35
0.82	76.71		182.99	0.34
0.44	96.46		399.16	0.06				Sample	GB-Co-RHD
0.44	88.11		467.3	0.1				OD595	0.641	0.575	0.672	0.754	0.824	0.554	0.658	0.717	1.172	0.676	0.502	0.74	0.835	0.762	0.573	0.786	0.215	1.08	1.075	1.173	1.192	1.367	1.079	1.262	1.222	0.795	0.974	0.597	1.095	1.13	1.067	1.275	0.916	1.154
0.33	144.35		391.81	0.05				OD415	0.511	0.557	0.597	0.314	0.752	0.396	0.872	0.405	1.164	0.659	0.394	0.523	0.382	0.794	0.489	0.962	0.201	0.697	1.207	1.68	2.166	1.25	1.852	1.607	1.237	0.698	3.396	0.784	1.754	1.101	2.144	1.624	0.651	1.399
0.3	136.45		436.21	0.27				Time	3.5	4.17	3	2.5	4.28	1.92	4.32	2.72	4.32	3.5	4.17	3	2.5	5.12	1.92	4.32	11.63	4.32	2.62	3.25	3.83	4.5	4.3	3.25	1.68	3.75	2.62	3.75	3.97	4.5	4.3	2.92	2.43	3.75
0.05	136.92		602.54	0.29				Volume	1	1	1	1	1	1	1	1	1	1	1	1	1	1	1	1	1	1	1	1	1	1	1	1	1	1	1	1	1	1	1	1	1	1
0.76	100.68		292.47	0.29				Units	227.769	232.301	296.131	166.578	213.229	372.292	306.766	207.667	229.901	278.529	188.216	235.586	182.994	203.515	444.481	283.314	80.3855	43.0813	428.546	440.685	474.442	203.202	399.164	391.808	602.545	234.13	1330.78	350.195	403.483	216.519	467.296	436.207	292.469	323.281
0.59	35.86		234.13	0.25
0.46	40.17		323.28	0.45
2.59	72.45		229.9	0.54
0.1	68.9		43.08	0.19				Sample	GB-Co-Cterm
0.377941	129.989	1.59757	359.492	0.771471	Avg β-gal units			OD595	1.022	0.852	0.902	1.176	1.256	1.084	0.98	1.135	0.799	1.088	1.016	0.938	1.461	1.315	1.068	1.126	0.962	1.335	0.955	1.371	1.165	1.787	1.356	1.397	1.261	1.649	0.896	1.346	1.412	1.699	1.468	1.362	1.235	1.39
								OD415	0.026	0.001	0.01	0.018	0.018	0.007	0.016	0.01	0.002	0.019	0.001	0.003	0.026	0.028	0.01	0.023	0.006	0.021	0.012	0.01	0.012	0.418	0.002	0.002	0.01	0.01	0.021	0.01	0.005	0.016	0.004	0.01	0.01	0.015
Shown are the units of β-galactosidase activity used.								Time	22.5	26.25	24.92	25.08	20	21.33	23.28	20	23.28	22.5	26.25	25.17	25.08	20	21.33	23.28	20	23.28	27.08	34.62	25.42	28	26.05	26.78	27.77	23.88	27.08	34.88	25.42	28	26.15	27.13	28	23.88
The bottom row shows the average β-bal units calcualted as described in Equation 2 in the main text.								Volume	1	1	1	1	1	1	1	1	1	1	1	1	1	1	1	1	1	1	1	1	1	1	1	1	1	1	1	1	1	1	1	1	1	1
								Units	1.13068	0.0447127	0.444883	0.610292	0.716561	0.302746	0.701311	0.440529	0.537614	0.776144	0.0374953	0.127068	0.709571	1.06464	0.438973	0.877418	0.31185	0.193058	0.464012	0.210686	0.40521	8.35399	0.0566191	0.0534593	0.285568	0.253948	0.865491	0.212999	0.139303	0.336332	0.104199	0.270628	0.289184	0.4519
								The tables above are the OD595, OD415, time, and volume used to calculate the units for each GBT9 plasmid used in Fig. 2f

## Sheet: Fig. 5c raw data
Values used for analysis of Capsaspora NF-κB mRNA expression data from RNA-seq data presented in Fig. 5c.
Average NF-κB FPKM (individual values)
Aggregate	37.0 (37.4, 36,6, 37,1)
Filopodial	86.8 (106.7, 75,7, 77.9)
Cystic	185.9 (196,4, 170,7, 190.8)
Shown are average NFκB FPKM values used to plot data in Fig. 5C. In parentheses are the triplicate FKPM values for each averaged value.

## Sheet: Fig.6e raw data
Values used for choanoflagellate Luciferase assay in Fig. 6e.
Pllasmid Expt 1 Expt 2 Expt 3
pcDNA	1.0 (44,764, 58,427, 48,923)	1.0 (226,389, 166,571, 296,177)	1.0 (5,745, 8,826, 9216)
Co-RHD	92.5 (3,882,608, 5,290,202, 4,904,663)	78.1 (18,704,086, 17,922,073, 17,229,140)	78.9 (552,995, 703,083, 620,788)
As-NF-kB1	1.4 (60,705, 71,608, 73,552)	0.98 (235,937, 217,717, 220,271)	0.29 (2,222, 2,340, 2,454)
As-NF-kB2	1.6 (80,626, 85,618, 79,821)	1.8 (370,201, 424,556, 455,970)	1.4 (12,955, 12,143, 9,317)
As-NF-kB3	3.8 (127,363, 216,054, 230,382)	3.0 (571,032, 621,353, 863,589)	1.4 (11,692, 13,532, 8,437)
Shown are the average luciferase values from triplicate samples normalized to the average normalized values for pcDNA (1.0) in each experiment. Raw luciferase values for each sample are shown in parentheses

## Sheet: Fig.6f raw data
Values used for choanoflagellate β-galactosidase assay in Fig. 6f.
									Avg Units
GBT9	0.09	0.21	0.2	0.08	0.43	0.29	0.81	0.33	0.305					Sample	GBT9
GB-Nv-NF-kB	229.71	260.62	270.24	198.8	122.47	97.05	153.09	0.33	166.539					OD595	1.376	1.727	1.657	1.701	1.658	1.799	1.206	1.371
GB-As-NF-kB1	9.35	8.84	9.1	7.06	4.73	2.88	7.46	0.33	6.21875					OD415	0.004	0.011	0.01	0.004	0.03	0.022	0.041	0.019
GB-As-NF-kB2	47.45	34.7	95.81	21.92	23.33	40.46	20.98	0.33	35.6225					Time	30.75	30.75	30.75	30.75	42	42	42	42
GB-As-NF-kB3	0.32	0.46	0.16	0.65	1.72	2.83	1.98	0.33	1.05625					Volume	1	1	1	1	1	1	1	1
														Units	0.0945358	0.207136	0.19626	0.0764734	0.430812	0.291167	0.809445	0.329964
Shown are the units of β-galactosidase activity used.					The final column shows the average β-bal units calculated as described in Equation 2 in the main text.
														Sample	GB-Co-RHD
														OD595	1.75	1.742	1.717	1.66	1.183	1.977	1.685	1.661
														OD415	0.603	0.681	0.696	0.495	0.41	0.543	0.73	0.568
														Time	1.5	1.5	1.5	1.5	2.83	2.83	2.83	2.83
														Volume	1	1	1	1	1	1	1	1
														Units	229.714	260.62	270.239	198.795	122.465	97.0525	153.086	120.835
														Sample	GB-As-NF-κB1
														OD595	1.548	1.507	1.328	0.746	1.939	1.794	1.359	1.747
														OD415	0.176	0.162	0.147	0.083	0.247	0.139	0.273	0.341
														Time	12.16	12.16	12.16	15.75	26.92	26.92	26.92	26.92
														Volume	1	1	1	1	1	1	1	1
														Units	9.34993	8.84032	9.10302	7.06413	4.73199	2.87818	7.46222	7.25081
														Sample	GB-As-NF-κB2
														OD595	1.704	1.688	0.644	1.171	1.949	1.537	1.188	1.465
														OD415	0.57	0.413	0.435	0.181	0.321	0.439	0.176	0.268
														Time	7.05	7.05	7.05	7.05	7.06	7.06	7.06	7.06
														Volume	1	1	1	1	1	1	1	1
														Units	47.4478	34.7047	95.8108	21.9246	23.3286	40.4563	20.9842	25.9115
														Sample	GB-As-NF-κB3
														OD595	1.622	1.579	1.635	1.604	1.576	1.751	1.709	1.743
														OD415	0.016	0.022	0.008	0.032	0.114	0.208	0.142	0.034
														Time	30.58	30.58	30.58	30.58	42	42	42	42
														Volume	1	1	1	1	1	1	1	1
														Units	0.322576	0.45562	0.160005	0.652391	1.72226	2.82832	1.97832	0.464443
														The tables above are the OD595, OD415, time, and volume used to calculate the units for each GBT9 plasmid used in Fig. 6f
